# Supplementary material for: Crystal structure and Hirshfeld surface analysis of 3-acetyl-11-keto-β-boswellic acid
Source: Acta Crystallogr E Crystallogr Commun. 2026 May 29;82(Pt 6):738–42. doi: 10.1107/S2056989026005360 (PMC13238990; doi:10.1107/S2056989026005360)
Supplement: Supplementary file 1 [file e-82-00738-sup1.cif]

##############################################################################
#                                                                            #
# This CIF contains the data in a paper accepted for publication in          #
# Acta Crystallographica Section E. It conforms to the requirements of       #
# Notes for Authors for Acta Crystallographica Section E, and has been       #
# peer reviewed under the auspices of the IUCr Commission on Journals.       #
#                                                                            #
# Full details of the Crystallographic Information File format               #
# are given in the paper "The Crystallographic Information File (CIF):       #
# a New Standard Archive File for Crystallography" by S. R. Hall, F. H.      #
# Allen and I. D. Brown [Acta Cryst. (1991), A47, 655-685].                  #
#                                                                            #
# The current version of the core CIF dictionary is obtainable from          #
# ftp://ftp.iucr.org/pub/cif_core.dic.                                       #
#                                                                            #
# Software is freely available for graphical display of the structure(s)     #
# in this CIF. For information consult the CIF software page                 #
# http://www.iucr.org/resources/cif/software.                                #
#                                                                            #
# This file may be used for bona fide research purposes within the           #
# scientific community so long as proper attribution is given to the journal # 
# article from which it was obtained.                                        #
#                                                                            #
##############################################################################
data_I
_audit_creation_method
;
Olex2 1.5
(compiled 2026.04.10 svn.r48fbca5a for OlexSys, GUI svn.r7537)
;
_journal_date_recd_electronic     2026-04-10
_journal_date_accepted     2026-05-21
_journal_name_full     'Acta Crystallographica, Section E'
_journal_year     2026
_journal_volume     82
_journal_issue      1
_journal_page_first     0
_journal_page_last     0
_journal_paper_category     GO
_journal_paper_doi     10.1107/S2056989026005360
_journal_coeditor_code     EE2029
_publ_contact_author_name     'Anand Solomon, K'
_publ_contact_author_address
;
'Department of Phytochemistry, Greenspace herbs, Brigade Twin
 Towers Yeshwanthpur, Bengaluru-560022, Karnataka, India'
;
_publ_contact_author_email     anand.dcb@gmail.com
_publ_section_title
;
Crystal structure and Hirshfeld surface analysis of
3-acetyl-11-keto-\b-boswellic acid
;
loop_
    _publ_author_name
    _publ_author_footnote
    _publ_author_address
    'Dinesh, B.' .
;
Department of Phytochemistry
Greenspace Herbs,
Brigade Twin Towers,
Yeshwanthpur,
Bengaluru-560022. Karnataka,
India
;
    'H. N. Shafiulla' .
;
Department of Phytochemistry
Greenspace Herbs,
Brigade Twin Towers,
Yeshwanthpur,
Bengaluru-560022. Karnataka,
India
;
    'J. C. Shwetha' .
;
Department of Chemistry,
Sri Sathya Sai University for Human Excellence,
Nallakadirenahalli, 561211,
India
;
    'A. H. Udaya Kumar' .
;
Department of Physics
Seshadripuram Institute of Technology
Kadakola industrial area, Mysore 571311, Karnataka,
India
;
    'N. K. Lokanath' .
;
Department of Studies in Physics, University of Mysore, Mysuru 570006,
Karnataka,
India
;
    'Anand Solomon, K.' .
;
Department of Phytochemistry
Greenspace Herbs,
Brigade Twin Towers,
Yeshwanthpur,
Bengaluru-560022. Karnataka,
India
;
_publ_section_synopsis
;
The title compound  crystallizes in the orthorhombic space group
<i>P</i>2~1~2~1~2 and exhibits a rigid pentacyclic framework with eleven
stereogenic centres. The cyclohexane rings adopt near-ideal chair
conformations with minimal steric strain. The crystal packing is governed by
O---H...O hydrogen bonds, forming zigzag chains along the [100] direction and
extending into a three-dimensional network and is further consolidated by van
der Waals interactions.
;
_chemical_name_systematic
;
3-Acetyl-11-keto-\b-boswellic acid
;
_chemical_name_common     ?
_chemical_formula_moiety     'C32 H48 O5'
_chemical_formula_sum     'C32 H48 O5'
_chemical_formula_iupac     'C32 H48 O5'
_chemical_formula_weight     512.70
_chemical_melting_point     ?
_chemical_absolute_configuration     unk
_space_group_crystal_system     orthorhombic
_space_group_name_H-M_alt     'P 21 21 2'
_space_group_name_Hall     'P 2 2ab'
loop_
    _space_group_symop_operation_xyz
    'x, y, z'
    '-x, -y, z'
    'x+1/2, -y+1/2, -z'
    '-x+1/2, y+1/2, -z'
_cell_length_a     11.8995(8)
_cell_length_b     16.3460(9)
_cell_length_c     15.7065(9)
_cell_angle_alpha     90
_cell_angle_beta     90
_cell_angle_gamma     90
_cell_volume     3055.0(3)
_cell_formula_units_Z     4
_cell_measurement_reflns_used     6775
_cell_measurement_theta_min     1.79
_cell_measurement_theta_max     28.081
_cell_measurement_temperature     293(2)
_exptl_crystal_description     rock
_exptl_crystal_colour     white
_exptl_crystal_size_max     0.26
_exptl_crystal_size_mid     0.24
_exptl_crystal_size_min     0.22
_exptl_crystal_density_diffrn     1.115
_exptl_crystal_density_meas     ?
_exptl_crystal_density_method     ?
_exptl_crystal_F_000     1120
_exptl_absorpt_coefficient_mu     0.073
_exptl_absorpt_correction_type     multi-scan
_exptl_absorpt_process_details
;
(CrysAlis PRO; Rigaku OD, 2024)
;
_exptl_absorpt_correction_T_min     0.981
_exptl_absorpt_correction_T_max     0.984
_diffrn_ambient_temperature     293(2)
_diffrn_source     ?
_diffrn_radiation_type     MoK\a
_diffrn_radiation_wavelength     0.71073
_diffrn_measurement_device_type     'Rigaku <b>model?</b>'
_diffrn_measurement_method     Multi-scan
_diffrn_detector_area_resol_mean     ?
_diffrn_reflns_number     21419
_diffrn_reflns_av_R_equivalents     0.0710
_diffrn_reflns_av_unetI/netI     0.0898
_diffrn_reflns_theta_min     1.798
_diffrn_reflns_theta_max     28.081
_diffrn_reflns_theta_full     25.242
_diffrn_measured_fraction_theta_max     0.942
_diffrn_measured_fraction_theta_full     0.988
_diffrn_reflns_limit_h_min     -15
_diffrn_reflns_limit_h_max     13
_diffrn_reflns_limit_k_min     -21
_diffrn_reflns_limit_k_max     20
_diffrn_reflns_limit_l_min     -16
_diffrn_reflns_limit_l_max     20
_diffrn_standards_number     0
_diffrn_standards_interval_count     25
_diffrn_standards_interval_time     30
_diffrn_standards_decay_%     0
_refine_special_details     ?
_reflns_number_total     6775
_reflns_number_gt     3256
_reflns_threshold_expression     'I > 2\s(I)'
_refine_ls_structure_factor_coef     Fsqd
_refine_ls_matrix_type     full
_refine_ls_R_factor_all     0.1307
_refine_ls_R_factor_gt     0.0584
_refine_ls_wR_factor_gt     0.1290
_refine_ls_wR_factor_ref     0.1550
_refine_ls_goodness_of_fit_ref     0.947
_refine_ls_restrained_S_all     0.947
_refine_ls_number_reflns     6775
_refine_ls_number_parameters     344
_refine_ls_number_restraints     0
_refine_ls_hydrogen_treatment     constr
_refine_ls_weighting_scheme     calc
_refine_ls_weighting_details
                      'w=1/[\s^2^(Fo^2^)+(0.0631P)^2^] where P=(Fo^2^+2Fc^2^)/3'
_atom_sites_solution_hydrogens     geom
_atom_sites_solution_primary     ?
_atom_sites_solution_secondary     ?
_refine_ls_shift/su_max     0.004
_refine_ls_shift/su_mean     0.000
_refine_diff_density_max     0.169
_refine_diff_density_min     -0.162
_refine_ls_extinction_method
;
SHELXL-2018/3 (Sheldrick 2015)
;
_refine_ls_extinction_coef     0.0054(14)
_refine_ls_extinction_expression
                                  'Fc^*^=kFc[1+0.001xFc^2^\l^3^/sin(2\q)]^-1/4^'
_refine_ls_abs_structure_details
;
Flack <i>x</i> determined using 990 quotients
[(<i>I</i>^+^)-(<i>I</i>^-^)]/[(<i>I</i>^+^)+(<i>I</i>^-^)]
(Parsons <i>et al.</i>,  2013)
;
_refine_ls_abs_structure_Flack     0.6(10)
loop_
    _atom_type_symbol
    _atom_type_description
    _atom_type_scat_dispersion_real
    _atom_type_scat_dispersion_imag
    _atom_type_scat_source
    'C' 'C' 0.0033 0.0016
                         'International Tables Vol C Tables 4.2.6.8 and 6.1.1.4'
    'H' 'H' 0.0000 0.0000
                         'International Tables Vol C Tables 4.2.6.8 and 6.1.1.4'
    'O' 'O' 0.0106 0.0060
                         'International Tables Vol C Tables 4.2.6.8 and 6.1.1.4'
_computing_data_collection
;
CrysAlis PRO (Rigaku OD, 2024)
;
_computing_cell_refinement
;
CrysAlis PRO (Rigaku OD, 2024)
;
_computing_data_reduction
;
CrysAlis PRO (Rigaku OD, 2024)
;
_computing_structure_solution
;
SHELXS  (Sheldrick, 2008)
;
_computing_structure_refinement
;
<i>SHELXL2018/3</i> (Sheldrick, 2015)
;
_computing_molecular_graphics
;
Olex2 1.5 (Dolomanov et al., 2009)
;
_computing_publication_material
;
Olex2 1.5 (Dolomanov et al., 2009)
;
loop_
    _atom_site_type_symbol
    _atom_site_label
    _atom_site_fract_x
    _atom_site_fract_y
    _atom_site_fract_z
    _atom_site_U_iso_or_equiv
    _atom_site_adp_type
    _atom_site_calc_flag
    _atom_site_occupancy
    _atom_site_disorder_assembly
    _atom_site_disorder_group
    C C18 0.8263(3) 0.1344(2) 0.8671(2) 0.0647(10) Uani d 1 . .
    H H18 0.904794 0.127092 0.849952 0.078 Uiso calc 1 . .
    O O2 0.6711(2) 0.28353(14) 1.38435(16) 0.0754(8) Uani d 1 . .
    C C9 0.8163(3) 0.14879(19) 1.1508(2) 0.0547(9) Uani d 1 . .
    H H9 0.774299 0.199366 1.140404 0.066 Uiso calc 1 . .
    C C5 0.7083(3) 0.1303(2) 1.2877(2) 0.0584(10) Uani d 1 . .
    H H5 0.663179 0.175629 1.265316 0.070 Uiso calc 1 . .
    C C13 0.8257(3) 0.1324(2) 0.9645(2) 0.0581(10) Uani d 1 . .
    C C10 0.8270(3) 0.14465(19) 1.2504(2) 0.0565(9) Uani d 1 . .
    C C11 0.9241(3) 0.1600(2) 1.1012(3) 0.0635(10) Uani d 1 . .
    C C7 0.6369(3) 0.0635(2) 1.1551(2) 0.0654(10) Uani d 1 . .
    H H7A 0.584322 0.107890 1.145585 0.079 Uiso calc 1 . .
    H H7B 0.603323 0.013902 1.132752 0.079 Uiso calc 1 . .
    C C3 0.7493(4) 0.2204(2) 1.4153(3) 0.0691(11) Uani d 1 . .
    H H3 0.753162 0.222089 1.477613 0.083 Uiso calc 1 . .
    C C6 0.6541(3) 0.0534(2) 1.2496(2) 0.0678(11) Uani d 1 . .
    H H6A 0.702046 0.006512 1.260158 0.081 Uiso calc 1 . .
    H H6B 0.582292 0.043524 1.276925 0.081 Uiso calc 1 . .
    C C12 0.9183(3) 0.15086(19) 1.0080(3) 0.0621(10) Uani d 1 . .
    H H12 0.984190 0.158588 0.977235 0.075 Uiso calc 1 . .
    C C4 0.6985(3) 0.1387(2) 1.3861(2) 0.0656(11) Uani d 1 . .
    O O4 0.7212(3) -0.00278(16) 1.41652(18) 0.1025(11) Uani d 1 . .
    H H4 0.735364 -0.035366 1.454747 0.154 Uiso calc 1 . .
    C C1 0.8679(3) 0.2302(2) 1.2813(3) 0.0677(11) Uani d 1 . .
    H H1A 0.944279 0.238967 1.261724 0.081 Uiso calc 1 . .
    H H1B 0.820861 0.272144 1.256037 0.081 Uiso calc 1 . .
    C C16 0.6425(3) 0.0608(3) 0.8678(3) 0.0859(13) Uani d 1 . .
    H H16A 0.605178 0.111622 0.853010 0.103 Uiso calc 1 . .
    H H16B 0.599911 0.016317 0.842725 0.103 Uiso calc 1 . .
    O O5 1.0147(2) 0.17837(18) 1.13377(17) 0.0879(9) Uani d 1 . .
    C C8 0.7460(3) 0.08150(18) 1.1051(2) 0.0555(9) Uani d 1 . .
    C C2 0.8643(4) 0.2384(2) 1.3777(3) 0.0761(12) Uani d 1 . .
    H H2A 0.918751 0.201162 1.402420 0.091 Uiso calc 1 . .
    H H2B 0.886217 0.293623 1.393160 0.091 Uiso calc 1 . .
    C C15 0.6423(4) 0.0511(2) 0.9652(3) 0.0806(13) Uani d 1 . .
    H H15A 0.667898 -0.003545 0.979415 0.097 Uiso calc 1 . .
    H H15B 0.565750 0.056592 0.985766 0.097 Uiso calc 1 . .
    C C19 0.7893(3) 0.2195(2) 0.8309(2) 0.0696(11) Uani d 1 . .
    H H19 0.712948 0.230256 0.851441 0.083 Uiso calc 1 . .
    C C14 0.7174(3) 0.1142(2) 1.0119(2) 0.0595(9) Uani d 1 . .
    C C17 0.7617(4) 0.0611(2) 0.8298(3) 0.0804(12) Uani d 1 . .
    O O3 0.8236(3) 0.08341(17) 1.4943(2) 0.0934(10) Uani d 1 . .
    C C27 0.6491(3) 0.1955(2) 1.0140(3) 0.0726(11) Uani d 1 . .
    H H27A 0.699187 0.240449 1.024465 0.109 Uiso calc 1 . .
    H H27B 0.594032 0.192863 1.058563 0.109 Uiso calc 1 . .
    H H27C 0.612170 0.203254 0.960296 0.109 Uiso calc 1 . .
    O O1 0.7217(3) 0.36657(16) 1.4882(2) 0.1078(12) Uani d 1 . .
    C C23 0.7574(4) 0.0711(2) 1.4386(3) 0.0768(12) Uani d 1 . .
    C C26 0.8150(3) 0.0004(2) 1.1019(3) 0.0733(11) Uani d 1 . .
    H H26A 0.889530 0.011747 1.081631 0.110 Uiso calc 1 . .
    H H26B 0.778888 -0.037538 1.064171 0.110 Uiso calc 1 . .
    H H26C 0.819116 -0.022762 1.157962 0.110 Uiso calc 1 . .
    C C24 0.5746(4) 0.1356(2) 1.4149(3) 0.0872(13) Uani d 1 . .
    H H24A 0.531034 0.172939 1.381207 0.131 Uiso calc 1 . .
    H H24B 0.569626 0.150849 1.473828 0.131 Uiso calc 1 . .
    H H24C 0.546079 0.081116 1.407668 0.131 Uiso calc 1 . .
    C C25 0.9125(3) 0.0795(2) 1.2798(3) 0.0734(11) Uani d 1 . .
    H H25A 0.880435 0.025969 1.272972 0.110 Uiso calc 1 . .
    H H25B 0.930777 0.088241 1.338604 0.110 Uiso calc 1 . .
    H H25C 0.979502 0.083631 1.245995 0.110 Uiso calc 1 . .
    C C20 0.7854(4) 0.2204(3) 0.7323(3) 0.0883(13) Uani d 1 . .
    H H20 0.862199 0.211959 0.711537 0.106 Uiso calc 1 . .
    C C22 0.7544(5) 0.0691(3) 0.7322(3) 0.1049(16) Uani d 1 . .
    H H22A 0.828239 0.058615 0.708462 0.126 Uiso calc 1 . .
    H H22B 0.704266 0.026918 0.710992 0.126 Uiso calc 1 . .
    C C31 0.6617(4) 0.3518(2) 1.4287(3) 0.0771(12) Uani d 1 . .
    C C32 0.5735(4) 0.4064(2) 1.3955(3) 0.0976(14) Uani d 1 . .
    H H32A 0.563288 0.396468 1.335755 0.146 Uiso calc 1 . .
    H H32B 0.595476 0.462339 1.404077 0.146 Uiso calc 1 . .
    H H32C 0.504313 0.396088 1.425005 0.146 Uiso calc 1 . .
    C C29 0.8637(4) 0.2875(3) 0.8631(3) 0.0955(14) Uani d 1 . .
    H H29A 0.860074 0.289520 0.924169 0.143 Uiso calc 1 . .
    H H29B 0.838636 0.338766 0.840076 0.143 Uiso calc 1 . .
    H H29C 0.939856 0.277619 0.845714 0.143 Uiso calc 1 . .
    C C21 0.7141(5) 0.1502(4) 0.6997(3) 0.1055(16) Uani d 1 . .
    H H21A 0.636805 0.158426 0.717432 0.127 Uiso calc 1 . .
    H H21B 0.715825 0.149903 0.637999 0.127 Uiso calc 1 . .
    C C28 0.8231(5) -0.0187(3) 0.8530(3) 0.1089(16) Uani d 1 . .
    H H28A 0.893397 -0.021101 0.823039 0.163 Uiso calc 1 . .
    H H28B 0.777492 -0.064642 0.837109 0.163 Uiso calc 1 . .
    H H28C 0.836816 -0.020016 0.913169 0.163 Uiso calc 1 . .
    C C30 0.7443(5) 0.3010(3) 0.6975(3) 0.1197(18) Uani d 1 . .
    H H30A 0.671966 0.313323 0.721263 0.179 Uiso calc 1 . .
    H H30B 0.738440 0.297557 0.636666 0.179 Uiso calc 1 . .
    H H30C 0.796512 0.343426 0.712480 0.179 Uiso calc 1 . .
loop_
    _atom_site_aniso_label
    _atom_site_aniso_U_11
    _atom_site_aniso_U_22
    _atom_site_aniso_U_33
    _atom_site_aniso_U_12
    _atom_site_aniso_U_13
    _atom_site_aniso_U_23
    C18 0.055(2) 0.065(2) 0.074(3) -0.0002(19) 0.010(2) -0.0078(19)
    O2 0.095(2) 0.0501(14) 0.0807(17) 0.0167(14) -0.0065(15) -0.0069(13)
    C9 0.047(2) 0.0423(18) 0.075(3) -0.0010(16) -0.0059(19) 0.0048(17)
    C5 0.056(2) 0.0433(19) 0.076(3) -0.0002(16) -0.004(2) 0.0051(17)
    C13 0.048(2) 0.0461(19) 0.081(3) 0.0030(17) 0.003(2) -0.0013(18)
    C10 0.050(2) 0.0402(18) 0.080(3) 0.0024(17) -0.0068(19) 0.0021(17)
    C11 0.044(2) 0.057(2) 0.090(3) -0.0059(18) -0.004(2) 0.008(2)
    C7 0.055(2) 0.060(2) 0.081(3) -0.0107(19) 0.000(2) 0.0023(19)
    C3 0.088(3) 0.050(2) 0.069(2) 0.010(2) -0.010(2) 0.0003(18)
    C6 0.067(3) 0.056(2) 0.081(3) -0.009(2) 0.003(2) 0.0057(19)
    C12 0.044(2) 0.062(2) 0.080(3) -0.0035(18) 0.005(2) 0.004(2)
    C4 0.075(3) 0.047(2) 0.075(3) 0.0000(18) -0.004(2) -0.0002(19)
    O4 0.160(3) 0.0521(16) 0.095(2) -0.0083(18) -0.029(2) 0.0153(15)
    C1 0.062(2) 0.055(2) 0.087(3) -0.0079(19) -0.011(2) -0.002(2)
    C16 0.069(3) 0.105(3) 0.084(3) -0.026(3) -0.002(2) -0.018(2)
    O5 0.0552(18) 0.111(2) 0.097(2) -0.0199(15) -0.0107(16) 0.0098(17)
    C8 0.043(2) 0.0477(18) 0.076(2) -0.0030(16) -0.0002(19) 0.0029(18)
    C2 0.088(3) 0.049(2) 0.091(3) 0.000(2) -0.027(3) -0.008(2)
    C15 0.061(3) 0.097(3) 0.084(3) -0.024(2) -0.001(2) -0.006(2)
    C19 0.061(3) 0.077(3) 0.071(3) 0.004(2) 0.005(2) 0.003(2)
    C14 0.044(2) 0.060(2) 0.074(2) -0.0042(17) -0.0025(19) 0.0024(19)
    C17 0.078(3) 0.082(3) 0.082(3) -0.013(3) 0.011(3) -0.019(2)
    O3 0.120(3) 0.0680(18) 0.092(2) 0.0050(17) -0.027(2) 0.0057(16)
    C27 0.053(2) 0.085(3) 0.080(3) 0.017(2) 0.004(2) 0.009(2)
    O1 0.176(3) 0.0553(16) 0.092(2) 0.0202(19) -0.026(2) -0.0187(16)
    C23 0.103(4) 0.046(2) 0.081(3) 0.005(2) 0.001(3) 0.005(2)
    C26 0.070(3) 0.051(2) 0.099(3) -0.0016(18) -0.003(2) -0.001(2)
    C24 0.089(3) 0.076(3) 0.097(3) 0.001(2) 0.022(3) -0.002(2)
    C25 0.067(3) 0.063(2) 0.090(3) 0.012(2) -0.008(2) 0.008(2)
    C20 0.087(3) 0.101(3) 0.076(3) -0.004(3) 0.015(3) -0.005(3)
    C22 0.108(4) 0.113(4) 0.094(4) -0.029(4) 0.014(3) -0.035(3)
    C31 0.107(4) 0.049(2) 0.076(3) 0.001(2) 0.006(3) -0.002(2)
    C32 0.109(4) 0.062(2) 0.122(4) 0.024(3) 0.010(3) 0.006(3)
    C29 0.108(4) 0.075(3) 0.103(3) -0.009(3) -0.017(3) 0.010(2)
    C21 0.114(4) 0.129(4) 0.074(3) -0.011(4) 0.003(3) -0.006(3)
    C28 0.118(4) 0.068(3) 0.141(4) -0.005(3) 0.005(3) -0.025(3)
    C30 0.146(5) 0.122(4) 0.091(3) 0.018(4) 0.002(4) 0.027(3)
_geom_special_details
;
 All esds (except the esd in the dihedral angle between two l.s. planes)
 are estimated using the full covariance matrix.  The cell esds are taken
 into account individually in the estimation of esds in distances, angles
 and torsion angles; correlations between esds in cell parameters are only
 used when they are defined by crystal symmetry.  An approximate (isotropic)
 treatment of cell esds is used for estimating esds involving l.s. planes.
;
loop_
    _geom_bond_atom_site_label_1
    _geom_bond_atom_site_label_2
    _geom_bond_site_symmetry_2
    _geom_bond_distance
    _geom_bond_publ_flag
    C18 H18 . 0.9800 ?
    C18 C13 . 1.530(5) ?
    C18 C19 . 1.566(5) ?
    C18 C17 . 1.539(5) ?
    O2 C3 . 1.472(4) ?
    O2 C31 . 1.320(5) ?
    C9 H9 . 0.9800 ?
    C9 C10 . 1.571(5) ?
    C9 C11 . 1.511(5) ?
    C9 C8 . 1.558(4) ?
    C5 H5 . 0.9800 ?
    C5 C10 . 1.547(5) ?
    C5 C6 . 1.534(5) ?
    C5 C4 . 1.555(5) ?
    C13 C12 . 1.331(5) ?
    C13 C14 . 1.518(5) ?
    C10 C1 . 1.557(4) ?
    C10 C25 . 1.544(5) ?
    C11 C12 . 1.474(5) ?
    C11 O5 . 1.230(4) ?
    C7 H7A . 0.9700 ?
    C7 H7B . 0.9700 ?
    C7 C6 . 1.507(5) ?
    C7 C8 . 1.546(5) ?
    C3 H3 . 0.9800 ?
    C3 C4 . 1.537(5) ?
    C3 C2 . 1.520(6) ?
    C6 H6A . 0.9700 ?
    C6 H6B . 0.9700 ?
    C12 H12 . 0.9300 ?
    C4 C23 . 1.546(6) ?
    C4 C24 . 1.543(5) ?
    O4 H4 . 0.8200 ?
    O4 C23 . 1.328(5) ?
    C1 H1A . 0.9700 ?
    C1 H1B . 0.9700 ?
    C1 C2 . 1.521(5) ?
    C16 H16A . 0.9700 ?
    C16 H16B . 0.9700 ?
    C16 C15 . 1.538(5) ?
    C16 C17 . 1.539(6) ?
    C8 C14 . 1.594(5) ?
    C8 C26 . 1.559(5) ?
    C2 H2A . 0.9700 ?
    C2 H2B . 0.9700 ?
    C15 H15A . 0.9700 ?
    C15 H15B . 0.9700 ?
    C15 C14 . 1.549(5) ?
    C19 H19 . 0.9800 ?
    C19 C20 . 1.549(6) ?
    C19 C29 . 1.510(5) ?
    C14 C27 . 1.558(5) ?
    C17 C22 . 1.541(6) ?
    C17 C28 . 1.539(6) ?
    O3 C23 . 1.195(5) ?
    C27 H27A . 0.9600 ?
    C27 H27B . 0.9600 ?
    C27 H27C . 0.9600 ?
    O1 C31 . 1.201(5) ?
    C26 H26A . 0.9600 ?
    C26 H26B . 0.9600 ?
    C26 H26C . 0.9600 ?
    C24 H24A . 0.9600 ?
    C24 H24B . 0.9600 ?
    C24 H24C . 0.9600 ?
    C25 H25A . 0.9600 ?
    C25 H25B . 0.9600 ?
    C25 H25C . 0.9600 ?
    C20 H20 . 0.9800 ?
    C20 C21 . 1.516(7) ?
    C20 C30 . 1.508(6) ?
    C22 H22A . 0.9700 ?
    C22 H22B . 0.9700 ?
    C22 C21 . 1.499(7) ?
    C31 C32 . 1.473(6) ?
    C32 H32A . 0.9600 ?
    C32 H32B . 0.9600 ?
    C32 H32C . 0.9600 ?
    C29 H29A . 0.9600 ?
    C29 H29B . 0.9600 ?
    C29 H29C . 0.9600 ?
    C21 H21A . 0.9700 ?
    C21 H21B . 0.9700 ?
    C28 H28A . 0.9600 ?
    C28 H28B . 0.9600 ?
    C28 H28C . 0.9600 ?
    C30 H30A . 0.9600 ?
    C30 H30B . 0.9600 ?
    C30 H30C . 0.9600 ?
loop_
    _geom_angle_atom_site_label_1
    _geom_angle_atom_site_label_2
    _geom_angle_atom_site_label_3
    _geom_angle_site_symmetry_1
    _geom_angle_site_symmetry_3
    _geom_angle
    _geom_angle_publ_flag
    C13 C18 H18 . . 106.0 ?
    C13 C18 C19 . . 112.4(3) ?
    C13 C18 C17 . . 111.2(3) ?
    C19 C18 H18 . . 106.0 ?
    C17 C18 H18 . . 106.0 ?
    C17 C18 C19 . . 114.3(3) ?
    C31 O2 C3 . . 118.1(3) ?
    C10 C9 H9 . . 104.1 ?
    C11 C9 H9 . . 104.1 ?
    C11 C9 C10 . . 116.8(3) ?
    C11 C9 C8 . . 107.6(3) ?
    C8 C9 H9 . . 104.1 ?
    C8 C9 C10 . . 118.2(3) ?
    C10 C5 H5 . . 104.4 ?
    C10 C5 C4 . . 115.5(3) ?
    C6 C5 H5 . . 104.4 ?
    C6 C5 C10 . . 111.1(3) ?
    C6 C5 C4 . . 115.4(3) ?
    C4 C5 H5 . . 104.4 ?
    C12 C13 C18 . . 120.3(3) ?
    C12 C13 C14 . . 119.7(3) ?
    C14 C13 C18 . . 119.9(3) ?
    C5 C10 C9 . . 108.0(3) ?
    C5 C10 C1 . . 107.7(3) ?
    C1 C10 C9 . . 107.2(3) ?
    C25 C10 C9 . . 112.3(3) ?
    C25 C10 C5 . . 112.6(3) ?
    C25 C10 C1 . . 108.7(3) ?
    C12 C11 C9 . . 117.4(3) ?
    O5 C11 C9 . . 124.0(4) ?
    O5 C11 C12 . . 118.6(4) ?
    H7A C7 H7B . . 107.6 ?
    C6 C7 H7A . . 108.7 ?
    C6 C7 H7B . . 108.7 ?
    C6 C7 C8 . . 114.1(3) ?
    C8 C7 H7A . . 108.7 ?
    C8 C7 H7B . . 108.7 ?
    O2 C3 H3 . . 109.9 ?
    O2 C3 C4 . . 105.2(3) ?
    O2 C3 C2 . . 107.8(3) ?
    C4 C3 H3 . . 109.9 ?
    C2 C3 H3 . . 109.9 ?
    C2 C3 C4 . . 114.0(3) ?
    C5 C6 H6A . . 109.5 ?
    C5 C6 H6B . . 109.5 ?
    C7 C6 C5 . . 110.6(3) ?
    C7 C6 H6A . . 109.5 ?
    C7 C6 H6B . . 109.5 ?
    H6A C6 H6B . . 108.1 ?
    C13 C12 C11 . . 124.9(3) ?
    C13 C12 H12 . . 117.6 ?
    C11 C12 H12 . . 117.6 ?
    C3 C4 C5 . . 110.1(3) ?
    C3 C4 C23 . . 106.5(3) ?
    C3 C4 C24 . . 108.5(3) ?
    C23 C4 C5 . . 115.6(3) ?
    C24 C4 C5 . . 111.1(3) ?
    C24 C4 C23 . . 104.7(3) ?
    C23 O4 H4 . . 109.5 ?
    C10 C1 H1A . . 109.1 ?
    C10 C1 H1B . . 109.1 ?
    H1A C1 H1B . . 107.9 ?
    C2 C1 C10 . . 112.4(3) ?
    C2 C1 H1A . . 109.1 ?
    C2 C1 H1B . . 109.1 ?
    H16A C16 H16B . . 107.8 ?
    C15 C16 H16A . . 109.0 ?
    C15 C16 H16B . . 109.0 ?
    C15 C16 C17 . . 112.8(4) ?
    C17 C16 H16A . . 109.0 ?
    C17 C16 H16B . . 109.0 ?
    C9 C8 C14 . . 107.6(2) ?
    C9 C8 C26 . . 109.4(3) ?
    C7 C8 C9 . . 110.5(3) ?
    C7 C8 C14 . . 110.6(3) ?
    C7 C8 C26 . . 107.3(3) ?
    C26 C8 C14 . . 111.6(3) ?
    C3 C2 C1 . . 113.3(3) ?
    C3 C2 H2A . . 108.9 ?
    C3 C2 H2B . . 108.9 ?
    C1 C2 H2A . . 108.9 ?
    C1 C2 H2B . . 108.9 ?
    H2A C2 H2B . . 107.7 ?
    C16 C15 H15A . . 108.8 ?
    C16 C15 H15B . . 108.8 ?
    C16 C15 C14 . . 113.7(3) ?
    H15A C15 H15B . . 107.7 ?
    C14 C15 H15A . . 108.8 ?
    C14 C15 H15B . . 108.8 ?
    C18 C19 H19 . . 107.5 ?
    C20 C19 C18 . . 112.3(3) ?
    C20 C19 H19 . . 107.5 ?
    C29 C19 C18 . . 111.6(3) ?
    C29 C19 H19 . . 107.5 ?
    C29 C19 C20 . . 110.2(3) ?
    C13 C14 C8 . . 109.5(3) ?
    C13 C14 C15 . . 112.8(3) ?
    C13 C14 C27 . . 106.6(3) ?
    C15 C14 C8 . . 109.6(3) ?
    C15 C14 C27 . . 106.1(3) ?
    C27 C14 C8 . . 112.2(3) ?
    C18 C17 C22 . . 110.0(3) ?
    C16 C17 C18 . . 108.3(3) ?
    C16 C17 C22 . . 109.5(4) ?
    C28 C17 C18 . . 109.4(4) ?
    C28 C17 C16 . . 110.1(4) ?
    C28 C17 C22 . . 109.5(4) ?
    C14 C27 H27A . . 109.5 ?
    C14 C27 H27B . . 109.5 ?
    C14 C27 H27C . . 109.5 ?
    H27A C27 H27B . . 109.5 ?
    H27A C27 H27C . . 109.5 ?
    H27B C27 H27C . . 109.5 ?
    O4 C23 C4 . . 111.3(4) ?
    O3 C23 C4 . . 124.7(4) ?
    O3 C23 O4 . . 123.9(4) ?
    C8 C26 H26A . . 109.5 ?
    C8 C26 H26B . . 109.5 ?
    C8 C26 H26C . . 109.5 ?
    H26A C26 H26B . . 109.5 ?
    H26A C26 H26C . . 109.5 ?
    H26B C26 H26C . . 109.5 ?
    C4 C24 H24A . . 109.5 ?
    C4 C24 H24B . . 109.5 ?
    C4 C24 H24C . . 109.5 ?
    H24A C24 H24B . . 109.5 ?
    H24A C24 H24C . . 109.5 ?
    H24B C24 H24C . . 109.5 ?
    C10 C25 H25A . . 109.5 ?
    C10 C25 H25B . . 109.5 ?
    C10 C25 H25C . . 109.5 ?
    H25A C25 H25B . . 109.5 ?
    H25A C25 H25C . . 109.5 ?
    H25B C25 H25C . . 109.5 ?
    C19 C20 H20 . . 107.7 ?
    C21 C20 C19 . . 110.3(4) ?
    C21 C20 H20 . . 107.7 ?
    C30 C20 C19 . . 112.3(4) ?
    C30 C20 H20 . . 107.7 ?
    C30 C20 C21 . . 111.0(4) ?
    C17 C22 H22A . . 108.4 ?
    C17 C22 H22B . . 108.4 ?
    H22A C22 H22B . . 107.5 ?
    C21 C22 C17 . . 115.5(4) ?
    C21 C22 H22A . . 108.4 ?
    C21 C22 H22B . . 108.4 ?
    O2 C31 C32 . . 112.7(4) ?
    O1 C31 O2 . . 122.0(4) ?
    O1 C31 C32 . . 125.3(4) ?
    C31 C32 H32A . . 109.5 ?
    C31 C32 H32B . . 109.5 ?
    C31 C32 H32C . . 109.5 ?
    H32A C32 H32B . . 109.5 ?
    H32A C32 H32C . . 109.5 ?
    H32B C32 H32C . . 109.5 ?
    C19 C29 H29A . . 109.5 ?
    C19 C29 H29B . . 109.5 ?
    C19 C29 H29C . . 109.5 ?
    H29A C29 H29B . . 109.5 ?
    H29A C29 H29C . . 109.5 ?
    H29B C29 H29C . . 109.5 ?
    C20 C21 H21A . . 109.2 ?
    C20 C21 H21B . . 109.2 ?
    C22 C21 C20 . . 112.1(4) ?
    C22 C21 H21A . . 109.2 ?
    C22 C21 H21B . . 109.2 ?
    H21A C21 H21B . . 107.9 ?
    C17 C28 H28A . . 109.5 ?
    C17 C28 H28B . . 109.5 ?
    C17 C28 H28C . . 109.5 ?
    H28A C28 H28B . . 109.5 ?
    H28A C28 H28C . . 109.5 ?
    H28B C28 H28C . . 109.5 ?
    C20 C30 H30A . . 109.5 ?
    C20 C30 H30B . . 109.5 ?
    C20 C30 H30C . . 109.5 ?
    H30A C30 H30B . . 109.5 ?
    H30A C30 H30C . . 109.5 ?
    H30B C30 H30C . . 109.5 ?
loop_
    _geom_torsion_atom_site_label_1
    _geom_torsion_atom_site_label_2
    _geom_torsion_atom_site_label_3
    _geom_torsion_atom_site_label_4
    _geom_torsion_site_symmetry_1
    _geom_torsion_site_symmetry_2
    _geom_torsion_site_symmetry_3
    _geom_torsion_site_symmetry_4
    _geom_torsion
    _geom_torsion_publ_flag
    C18 C13 C12 C11 . . . . 172.7(3) ?
    C18 C13 C14 C8 . . . . 157.9(3) ?
    C18 C13 C14 C15 . . . . 35.6(4) ?
    C18 C13 C14 C27 . . . . -80.4(4) ?
    C18 C19 C20 C21 . . . . 52.9(5) ?
    C18 C19 C20 C30 . . . . 177.2(4) ?
    C18 C17 C22 C21 . . . . -49.9(6) ?
    O2 C3 C4 C5 . . . . 70.1(4) ?
    O2 C3 C4 C23 . . . . -163.9(3) ?
    O2 C3 C4 C24 . . . . -51.7(4) ?
    O2 C3 C2 C1 . . . . -65.0(4) ?
    C9 C10 C1 C2 . . . . 171.1(3) ?
    C9 C11 C12 C13 . . . . -1.0(5) ?
    C9 C8 C14 C13 . . . . 58.6(3) ?
    C9 C8 C14 C15 . . . . -177.2(3) ?
    C9 C8 C14 C27 . . . . -59.6(3) ?
    C5 C10 C1 C2 . . . . 55.1(4) ?
    C5 C4 C23 O4 . . . . -55.8(5) ?
    C5 C4 C23 O3 . . . . 127.1(5) ?
    C13 C18 C19 C20 . . . . -177.8(3) ?
    C13 C18 C19 C29 . . . . 57.9(4) ?
    C13 C18 C17 C16 . . . . 55.1(4) ?
    C13 C18 C17 C22 . . . . 174.8(4) ?
    C13 C18 C17 C28 . . . . -64.9(4) ?
    C10 C9 C11 C12 . . . . 170.5(3) ?
    C10 C9 C11 O5 . . . . -11.6(5) ?
    C10 C9 C8 C7 . . . . 42.1(4) ?
    C10 C9 C8 C14 . . . . 162.9(3) ?
    C10 C9 C8 C26 . . . . -75.8(4) ?
    C10 C5 C6 C7 . . . . -63.3(4) ?
    C10 C5 C4 C3 . . . . 51.6(4) ?
    C10 C5 C4 C23 . . . . -69.1(4) ?
    C10 C5 C4 C24 . . . . 171.8(3) ?
    C10 C1 C2 C3 . . . . -55.2(4) ?
    C11 C9 C10 C5 . . . . -178.2(3) ?
    C11 C9 C10 C1 . . . . 66.0(4) ?
    C11 C9 C10 C25 . . . . -53.4(4) ?
    C11 C9 C8 C7 . . . . 177.0(3) ?
    C11 C9 C8 C14 . . . . -62.2(3) ?
    C11 C9 C8 C26 . . . . 59.2(4) ?
    C7 C8 C14 C13 . . . . 179.3(3) ?
    C7 C8 C14 C15 . . . . -56.4(4) ?
    C7 C8 C14 C27 . . . . 61.1(3) ?
    C3 O2 C31 O1 . . . . 6.8(6) ?
    C3 O2 C31 C32 . . . . -174.7(3) ?
    C3 C4 C23 O4 . . . . -178.4(4) ?
    C3 C4 C23 O3 . . . . 4.4(6) ?
    C6 C5 C10 C9 . . . . 55.8(3) ?
    C6 C5 C10 C1 . . . . 171.3(3) ?
    C6 C5 C10 C25 . . . . -68.9(4) ?
    C6 C5 C4 C3 . . . . -176.5(3) ?
    C6 C5 C4 C23 . . . . 62.8(4) ?
    C6 C5 C4 C24 . . . . -56.3(4) ?
    C6 C7 C8 C9 . . . . -46.1(4) ?
    C6 C7 C8 C14 . . . . -165.0(3) ?
    C6 C7 C8 C26 . . . . 73.1(4) ?
    C12 C13 C14 C8 . . . . -25.8(4) ?
    C12 C13 C14 C15 . . . . -148.1(3) ?
    C12 C13 C14 C27 . . . . 95.9(4) ?
    C4 C5 C10 C9 . . . . -170.3(3) ?
    C4 C5 C10 C1 . . . . -54.8(4) ?
    C4 C5 C10 C25 . . . . 65.0(4) ?
    C4 C5 C6 C7 . . . . 162.7(3) ?
    C4 C3 C2 C1 . . . . 51.4(4) ?
    C16 C15 C14 C13 . . . . -38.0(5) ?
    C16 C15 C14 C8 . . . . -160.3(3) ?
    C16 C15 C14 C27 . . . . 78.4(4) ?
    C16 C17 C22 C21 . . . . 69.0(5) ?
    O5 C11 C12 C13 . . . . -179.0(3) ?
    C8 C9 C10 C5 . . . . -47.2(4) ?
    C8 C9 C10 C1 . . . . -163.0(3) ?
    C8 C9 C10 C25 . . . . 77.6(4) ?
    C8 C9 C11 C12 . . . . 34.8(4) ?
    C8 C9 C11 O5 . . . . -147.3(3) ?
    C8 C7 C6 C5 . . . . 58.0(4) ?
    C2 C3 C4 C5 . . . . -47.8(4) ?
    C2 C3 C4 C23 . . . . 78.3(4) ?
    C2 C3 C4 C24 . . . . -169.6(3) ?
    C15 C16 C17 C18 . . . . -61.3(5) ?
    C15 C16 C17 C22 . . . . 178.7(3) ?
    C15 C16 C17 C28 . . . . 58.3(5) ?
    C19 C18 C13 C12 . . . . -91.8(4) ?
    C19 C18 C13 C14 . . . . 84.5(4) ?
    C19 C18 C17 C16 . . . . -73.6(4) ?
    C19 C18 C17 C22 . . . . 46.1(5) ?
    C19 C18 C17 C28 . . . . 166.4(4) ?
    C19 C20 C21 C22 . . . . -55.9(5) ?
    C14 C13 C12 C11 . . . . -3.6(5) ?
    C17 C18 C13 C12 . . . . 138.5(4) ?
    C17 C18 C13 C14 . . . . -45.2(4) ?
    C17 C18 C19 C20 . . . . -49.7(5) ?
    C17 C18 C19 C29 . . . . -174.1(4) ?
    C17 C16 C15 C14 . . . . 53.2(5) ?
    C17 C22 C21 C20 . . . . 56.2(6) ?
    C26 C8 C14 C13 . . . . -61.4(3) ?
    C26 C8 C14 C15 . . . . 62.8(4) ?
    C26 C8 C14 C27 . . . . -179.6(3) ?
    C24 C4 C23 O4 . . . . 66.8(4) ?
    C24 C4 C23 O3 . . . . -110.4(5) ?
    C25 C10 C1 C2 . . . . -67.2(4) ?
    C31 O2 C3 C4 . . . . 149.8(3) ?
    C31 O2 C3 C2 . . . . -88.2(4) ?
    C29 C19 C20 C21 . . . . 178.0(4) ?
    C29 C19 C20 C30 . . . . -57.7(5) ?
    C28 C17 C22 C21 . . . . -170.1(5) ?
    C30 C20 C21 C22 . . . . 179.0(4) ?
loop_
    _geom_hbond_atom_site_label_D
    _geom_hbond_atom_site_label_H
    _geom_hbond_atom_site_label_A
    _geom_hbond_site_symmetry_A
    _geom_hbond_distance_DH
    _geom_hbond_distance_HA
    _geom_hbond_distance_DA
    _geom_hbond_angle_DHA
    O4 H4 O1 4_648 0.82 1.91 2.695(4) 161
    C1 H1A O5 . 0.97 2.39 3.023(5) 122
    C25 H25C O5 . 0.96 2.38 3.058(5) 127
    C30 H30B O1 1_554 0.96 2.60 3.468(6) 151
    C32 H32C O3 3_458 0.96 2.52 3.445(6) 162
_shelx_space_group_comment
;
The symmetry employed for this shelxl refinement is uniquely defined
by the following loop, which should always be used as a source of
symmetry information in preference to the above space-group names.
They are only intended as comments.
;
_shelx_estimated_absorpt_T_min     0.981
_shelx_estimated_absorpt_T_max     0.984
_shelx_hkl_file
;
   0   0   2 36.5521 4.42631   1
   0   0  -2 33.1609 4.30900   1
   0   0  -2 28.3038 4.45393  10
   0   0   3 807.260 70.2617   7
   0   0  -3 667.946 71.1505   1
   0   0   3 685.592 71.2222   1
   0   0  -3 668.484 71.2212  10
   0   0   3 662.571 70.0866   5
   0   0   4 2094.01 203.478   7
   0   0   4 2069.04 205.151   1
   0   0  -4 2107.47 204.849  10
   0   0   4 2005.36 203.522   5
   0   0   5 218.731 22.0801   7
   0   0   5 192.042 23.9493   1
   0   0  -5 230.205 23.6026  10
   0   0   5 213.634 22.2066   5
   0   0   6 50.4610 6.10418   7
   0   0   6 46.9633 8.29937   1
   0   0  -6 66.0978 8.05699  10
   0   0   6 50.7537 6.36589   5
   0   0   7 27912.5 2712.56   7
   0   0   7 27354.5 2712.82   5
   0   0   7 26861.0 2715.65   1
   0   0   8 7813.69 708.453   1
   0   0   8 7814.98 704.443   7
   0   0   8 7372.60 708.681   2
   0   0   8 7776.52 704.845   5
   0   0   9 4024.96 389.784   1
   0   0   9 4134.28 390.433   2
   0   0   9 3976.17 385.953   5
   0   0   9 4159.07 385.569   7
   0   0  10 198.662 34.1674   6
   0   0  10 305.261 32.5242   1
   0   0  10 268.421 32.2621   2
   0   0  11 107.596 16.3417   1
   0   0  11 77.3628 18.9446   6
   0   0  12 53.3980 12.4086   1
   0   0  12 66.4341 15.9446   6
   0   0  13 18.8884 8.31076   1
   0   0  13 37.5748 12.5998   6
   0   0  14 60.2648 15.6097   3
   0   0  14 71.0532 14.5150   1
   0   0  14 64.6432 15.5508   6
   0   0  15 30.0451 12.3287   3
   0   0  15 38.4557 12.7300   1
   0   0  15 36.5833 13.4782   6
   0   0  16 4.25618 10.2650   6
   0   0  16-2.68515 8.79917   3
   0   0  17 14.3360 11.9065   3
   0   0  18 3.03829 9.96087   3
   0   0  19-3.20922 10.5212   3
   0   0  20-16.7938 14.6538   3
   0   1  -1 3981.96 406.340   6
   0   1   1 4096.07 405.576   5
   0   1  -1 4101.94 405.754   8
   0  -1  -1 4278.58 406.012   4
   0   1   2 562.975 55.3495   2
   0  -1  -2 577.200 55.5562   2
   0  -1   2 477.270 56.0553   6
   0   1   2 547.560 55.4128   3
   0  -1  -2 592.992 55.4473   3
   0   1  -2 680.758 54.4438   7
   0   1   2 565.258 54.3440   5
   0  -1  -2 560.424 54.3625   5
   0   1  -3 707.142 52.2678   1
   0   1   3 439.410 51.8539   2
   0  -1  -3 474.586 52.1071   2
   0  -1   3 282.812 52.3600   6
   0   1  -3 695.343 50.7298   7
   0   1   3 444.576 51.9331   3
   0  -1  -3 467.050 50.6145   5
   0   1   3 448.900 50.5509   5
   0   1  -4 18.8813 2.32118   7
   0  -1   4 28.3930 2.81709   7
   0  -1   4 13.4265 3.25179   1
   0   1  -4 26.2148 4.01281   1
   0   1   4 6.09338 3.16697   2
   0   1   4 6.42252 3.20731   3
   0  -1  -4 4.18025 1.88903   5
   0  -1   4 6.20283 5.21783   6
   0   1   4 6.46856 2.08457   5
   0   1   4 2.88337 2.80687  10
   0   1   5 1626.71 156.816   1
   0   1  -5 1798.40 156.713   1
   0  -1   5 1586.51 156.566   1
   0   1   5 1563.37 156.975   2
   0  -1   5 725.711 156.587   6
   0   1   5 1517.11 157.232   3
   0   1   5 1583.98 154.648   5
   0   1  -5 801.393 156.228  10
   0   1  -5 2072.99 155.122   7
   0  -1   5 1701.16 154.585   7
   0  -1   6 1334.92 138.910   1
   0   1  -6 1423.73 138.889   1
   0   1   6 1494.56 139.546   1
   0   1   6 1424.68 139.774   2
   0   1   6 1391.26 136.889   5
   0   1  -6 1074.48 139.538  10
   0   1  -6 1450.89 136.856   7
   0   1   6 1532.25 136.681   7
   0  -1   6 1362.29 136.628   7
   0   1   7 2423.09 256.830   1
   0   1  -7 3127.07 257.263   1
   0  -1   7 2752.84 257.093   1
   0  -1   7 1607.52 258.395   6
   0  -1   7 2910.47 254.036   5
   0   1   7 2096.65 254.027   5
   0   1   7 2184.59 256.672   2
   0   1  -7 3134.32 258.532  10
   0   1   7 2588.15 253.973   7
   0  -1   7 2738.97 254.120   7
   0  -1   8 63.3267 12.6007   1
   0   1  -8 66.8793 11.7297   1
   0   1   8 100.874 14.1943   1
   0   1   8 101.333 13.7051   2
   0   1   8 82.4405 10.0532   5
   0  -1   8 47.4035 14.6995   6
   0  -1   8 65.5779 9.33231   5
   0   1  -8 89.0962 12.4685  10
   0   1   8 95.0146 9.67192   7
   0   1   9 226.643 26.9660   1
   0  -1   9 196.507 25.9533   1
   0   1   9 233.301 27.1383   2
   0   1   9 214.977 27.2605   3
   0   1   9 205.867 23.1508   5
   0  -1   9 168.075 28.4884   6
   0  -1   9 186.569 22.5988   5
   0   1   9 230.189 22.4816   7
   0   1  -9 268.813 26.1259  10
   0  -1  10 59.7319 13.1788   6
   0  -1  10 37.2246 8.74676   1
   0   1  10 44.2652 9.51454   1
   0   1  10 8.15905 9.54253   6
   0   1  10 48.5161 9.96615   2
   0   1  10 46.8306 10.5818   3
   0  -1 -10 11.5006 10.0200   4
   0   1  11 18.4555 14.8790   6
   0   1  11 17.7675 8.03043   1
   0  -1  11 18.5440 7.98510   1
   0   1  11 25.0680 9.00769   3
   0  -1  11 16.6345 11.1181   6
   0   1  12 80.9946 14.2038   1
   0   1  12 47.2359 13.7438   3
   0  -1  12 69.6372 15.5572   6
   0   1  12 96.4243 19.3645   6
   0   1  13 15.8507 8.93933   1
   0   1  13 12.8676 9.48992   3
   0  -1  13 68.4709 14.5807   6
   0   1  13 67.1154 15.6687   6
   0   1  14-1.90027 7.84209   1
   0   1  14 6.97435 8.80254   3
   0  -1  14 4.15059 9.82110   6
   0   1  14 11.5133 11.3230   6
   0   1  15 6.11633 8.29568   1
   0   1  15 2.50670 8.65816   3
   0  -1  15 34.3070 12.4133   6
   0   1  15 43.4563 14.7421   6
   0   1  16-4.38169 9.72345   1
   0   1  16 2.68333 8.42185   3
   0  -1  16-8.07937 8.82814   3
   0  -1  16 4.26215 10.4776   6
   0  -1  17 20.1786 12.5291   3
   0   1  17 2.84796 9.37647   3
   0  -1  17 10.9869 10.2235   6
   0  -1  18-6.11595 10.8481   3
   0   1  18-9.06840 10.3356   3
   0   1  19-3.19716 10.4793   3
   0  -1  19 9.70598 12.2442   3
   0   1  20-6.74203 13.1490   3
   0  -1  20 3.39077 13.6094   3
   0  -2   0 416.185 41.3540   5
   0   2   0 409.628 41.3374   5
   0   2   0 437.060 41.4721   8
   0  -2   0 396.922 41.3079   6
   0   2   0 404.237 41.2498   6
   0  -2   1 1408.62 131.839   6
   0   2  -1 1642.95 132.110   6
   0  -2  -1 1223.30 131.637   4
   0   2   1 1321.71 131.694   4
   0  -2   1 1421.36 131.847   8
   0   2  -1 1390.35 131.881   8
   0  -2   1 1352.56 131.485   5
   0   2  -1 1267.82 131.461   5
   0  -2  -1 1229.60 131.555   5
   0   2   1 1209.31 131.525   5
   0  -2  -2 907.451 85.5488   3
   0  -2  -2 905.975 84.8678   4
   0   2   2 744.175 85.6102   4
   0   2  -2 689.594 85.4973   6
   0  -2   2 993.010 85.2221   6
   0  -2   2 859.961 84.4545   8
   0   2  -2 809.642 84.4447   8
   0   2   2 889.774 84.1733   5
   0  -2  -2 861.970 84.1760   5
   0  -2   2 793.254 83.8340   5
   0  -2  -3 5822.40 541.132   2
   0  -2  -3 5094.29 540.900   4
   0  -2   3 5784.79 541.139   6
   0   2  -3 5112.38 538.959   7
   0  -2  -3 5866.71 540.907   3
   0   2   3 5526.42 540.812   3
   0  -2  -3 5290.85 539.140   5
   0   2   3 5666.19 539.130   5
   0  -2   3 5594.99 539.522   8
   0  -2   4 241.284 21.4422   8
   0   2  -4 225.148 20.5759   7
   0  -2  -4 178.457 22.5237   2
   0   2   4 171.792 22.3145   2
   0  -2  -4 152.573 23.0733   4
   0  -2   4 220.033 23.9446   6
   0   2   4 184.028 22.4377   3
   0  -2  -4 187.500 22.3051   3
   0  -2  -4 171.423 20.5630   5
   0   2   4 190.182 20.6107   5
   0   2  -4 215.858 22.0517   1
   0  -2   5 551.288 48.8250   8
   0   2  -5 538.157 47.9862   7
   0   2   5 434.713 50.1216   2
   0  -2  -5 481.484 50.8848   2
   0  -2   5 485.201 52.0595   6
   0   2   5 450.429 50.3899   3
   0  -2  -5 423.297 48.0245   5
   0   2   5 431.231 47.9862   5
   0   2  -5 499.825 49.7153   1
   0   2   5 577.087 48.4378  10
   0   2  -6 221.863 21.5824   7
   0   2   6 209.949 24.3971   2
   0  -2   6 202.935 25.9977   6
   0   2   6 230.943 25.0372   3
   0   2   6 221.357 21.9396   5
   0  -2  -6 226.104 22.0217   5
   0   2   6 163.650 22.7416  10
   0   2  -6 197.499 23.3780   1
   0   2  -7 62.9287 12.4836   1
   0   2  -7 48.8044 10.3626   7
   0  -2  -7 93.3850 17.0600   4
   0  -2   7 32.5701 11.7767   6
   0   2   7 203.928 17.8826   3
   0   2   7 218.120 13.1080   5
   0   2  -7 26.7211 13.5020  10
   0   2   7 212.105 18.0227   2
   0  -2   8 193.767 26.1104   8
   0   2  -8 175.481 25.3665   7
   0   2   8 385.311 31.7885   2
   0  -2  -8 200.805 32.5673   4
   0  -2   8 175.883 29.3584   6
   0   2   8 418.253 33.2025   3
   0   2   8 420.998 27.3873   5
   0   2   8 403.107 32.1241   1
   0   2  -8 211.588 27.8844   1
   0   2  -8 156.151 28.7053  10
   0   2   9 387.317 34.9660   7
   0   2  -9 315.562 34.9990   7
   0   2   9 387.807 39.6193   1
   0   2  -9 304.828 37.4906   1
   0   2  -9 309.263 38.7520  10
   0   2   9 376.051 35.6126   5
   0  -2   9 300.756 40.1556   6
   0   2   9 377.671 40.1494   3
   0   2   9 376.408 39.5714   2
   0  -2   9 302.493 35.6233   8
   0   2 -10 155.028 17.2529  10
   0  -2 -10 46.9134 16.0578   4
   0  -2  10 100.228 18.1102   6
   0   2  10 112.000 17.5096   3
   0   2 -10 129.851 16.6061   1
   0   2  10 77.1829 15.6869   2
   0   2  10 130.343 17.3773   1
   0  -2  11 33.6785 10.9403   6
   0   2 -11 17.1039 7.65120  10
   0   2  11 12.7238 7.93169   3
   0   2  11 19.9048 7.77320   1
   0   2  11 31.8224 16.5346   6
   0  -2  12 159.649 22.5938   6
   0   2  12 99.2524 19.5367   3
   0   2  12 159.083 21.2278   1
   0   2  12 102.928 23.6894   6
   0   2  13 88.6987 18.5783   3
   0   2  13 94.4164 17.6685   1
   0  -2  13 117.537 20.5948   6
   0   2  13 98.4041 21.0218   6
   0   2  14-2.33314 8.55000   3
   0   2  14 1.95700 7.85646   1
   0   2  14 19.0935 11.0622   6
   0  -2  14-2.06785 7.82670   6
   0   2  15 5.01452 8.57387   3
   0   2  15 8.39045 10.1367   1
   0  -2  15 6.19571 10.7184   6
   0   2  16-2.68627 9.51737   3
   0   2  16 8.94547 11.0007   1
   0  -2  16 14.9689 12.4770   6
   0   2  17 2.87063 9.79188   3
   0   2  17-4.74443 10.0366   1
   0  -2  17 4.43088 9.37337   6
   0   2  18 9.13607 11.1616   3
   0  -2  18 15.4013 11.2894   3
   0   2  18-7.56252 11.6864   1
   0  -2  18 4.62676 11.7889   6
   0   2  19-3.21728 11.3917   3
   0  -2  19-3.25944 10.2309   3
   0   2  19-2.66911 11.5747   1
   0   2  20-10.1544 11.5481   3
   0  -2  20 27.4154 15.8839   3
   0  -3   0 1.33237 1.13103   5
   0   3   0 0.57839 1.25699   8
   0   3   0 0.91707 0.99808   6
   0  -3   0 0.53255 0.97985   6
   0   3   0 1.58490 1.39428   5
   0   3  -1 3156.56 316.008   8
   0  -3   1 3336.87 315.979   8
   0   3   1 3117.13 315.420   6
   0  -3  -1 3125.24 315.567   6
   0  -3   1 3044.67 315.867   6
   0   3  -1 3479.96 315.909   6
   0   3  -1 3034.04 315.523   5
   0  -3   1 3100.01 315.604   5
   0   3   1 3340.65 315.809   5
   0  -3  -1 3175.95 315.791   5
   0   3   1 3375.98 315.852   4
   0  -3   2 4243.89 400.709   8
   0   3  -2 3776.49 400.755   8
   0  -3   2 3951.08 400.033   5
   0   3   2 3904.15 400.038   6
   0  -3   2 4283.00 400.885   6
   0   3  -2 4140.37 401.606   6
   0  -3  -2 3995.84 400.364   5
   0   3   2 4113.78 400.347   5
   0  -3  -2 4007.33 399.953   9
   0  -3  -2 4040.78 400.586   4
   0   3   2 4562.16 401.298   4
   0   3  -2 4015.46 400.060   5
   0  -3  -3 29.3757 4.80560   5
   0  -3   3 31.7052 4.52024   5
   0  -3  -3 36.5738 6.56953   3
   0  -3   3 38.7942 5.96385   6
   0  -3  -3 43.8565 5.88524   4
   0   3   3 16.0357 5.81389   4
   0   3   3 41.7698 5.25049   5
   0   3  -3 17.0192 6.37767   6
   0  -3   3 30.0431 5.22319   8
   0   3   3 57.7821 4.78100   9
   0   3  -4 294.517 28.7303   7
   0  -3  -4 266.539 30.1566   4
   0  -3  -4 267.382 31.1486   2
   0  -3   4 363.361 31.3066   6
   0  -3  -4 272.699 30.7130   3
   0  -3  -4 272.904 28.7746   5
   0   3   4 258.146 28.6024   5
   0  -3   4 326.231 29.6242   8
   0   3   4 244.376 27.8663   9
   0  -3  -5 1328.04 134.733   4
   0  -3  -5 1323.76 134.874   2
   0  -3   5 1602.81 135.417   6
   0   3  -5 1323.21 131.662   7
   0  -3  -5 1394.71 134.641   3
   0   3   5 1210.69 134.281   3
   0  -3  -5 1257.41 131.911   5
   0   3   5 1253.20 131.806   5
   0  -3   5 1396.79 132.618   8
   0  -3   6 89.0581 15.2501   8
   0   3  -6 106.090 14.6417   7
   0  -3  -6 167.556 19.5658   4
   0  -3  -6 183.589 19.7333   2
   0  -3   6 104.388 17.0682   6
   0   3   6 209.361 20.1169   3
   0  -3  -6 201.951 16.3186   5
   0   3   6 185.522 15.9449   5
   0   3  -6 102.867 16.1590   1
   0  -3   7 2.41089 4.59153   8
   0   3  -7 0.37637 2.76209   7
   0   3   7 1.11745 6.36427   2
   0   3  -7-0.86443 5.19845   1
   0   3   7 7.45769 4.58414   3
   0  -3  -7 2.65509 4.38201   2
   0  -3   7 12.7107 7.03086   6
   0  -3  -7 10.5464 3.43327   5
   0   3   7 13.4598 6.75529  10
   0   3   7 9.45846 3.34199   5
   0  -3   8 584.729 52.7362   8
   0   3  -8 612.200 51.7003   7
   0  -3  -8 358.012 54.9663   4
   0   3   8 475.512 54.5769   2
   0  -3   8 652.956 57.5609   6
   0   3   8 423.666 54.7181   3
   0  -3  -8 486.475 51.6721   5
   0   3   8 504.161 51.5998   5
   0   3  -8 618.675 54.5889   1
   0   3  -8 205.565 53.7887  10
   0  -3   9 463.348 46.7511   8
   0   3  -9 562.902 46.8000   7
   0  -3  -9 310.450 49.6218   4
   0   3  -9 312.246 50.1905  10
   0   3   9 435.336 45.8845   5
   0  -3   9 525.591 51.9071   6
   0   3   9 351.932 49.0451   3
   0   3   9 411.485 49.2373   2
   0   3  -9 491.729 48.8460   1
   0   3 -10 35.1909 9.06238   1
   0   3  10 46.3866 10.5057   2
   0   3  10 33.6517 9.44728   1
   0  -3  10 26.7055 9.89765   6
   0   3 -10 29.7353 10.0527  10
   0  -3 -10 40.4813 11.1516   4
   0   3  10 35.7927 9.95470   3
   0  -3  10 28.2483 6.77985   8
   0  -3  11 90.8978 15.1823   6
   0   3 -11 86.3002 13.9397  10
   0   3  11 29.8854 10.6044   3
   0   3  11 44.9904 11.1890   1
   0  -3  12 11.0059 9.84553   6
   0   3 -12 23.6799 9.31816  10
   0   3  12 2.03557 6.98471   3
   0   3  12 24.4080 16.8465   6
   0   3  12-1.74584 7.78387   1
   0  -3  13 5.73087 8.86866   6
   0   3  13 4.40713 7.81746   3
   0   3  13 16.1776 12.5066   6
   0   3  13 1.88106 7.77438   1
   0   3  14 14.2780 9.38518   3
   0   3  14 14.1897 9.49664   1
   0  -3  14 13.9312 9.69993   6
   0   3  15 10.2063 10.2712   3
   0   3  15 10.8424 9.65410   1
   0  -3  15 4.14220 10.0214   6
   0   3  16 38.2030 15.3597   3
   0   3  16 46.1245 15.6360   1
   0  -3  16 38.7771 13.0265   6
   0   3  17 2.90592 9.91581   3
   0   3  17-2.44534 10.8541   1
   0  -3  17 11.3088 11.3254   6
   0   3  18 18.4624 12.1311   3
   0   3  18 12.8236 11.5161   1
   0  -3  18 23.8554 12.8873   6
   0   3  19-6.48440 10.6526   3
   0   3  19-10.7937 12.7866   1
   0  -3  19-5.01373 12.3465   6
   0   3  20-3.39701 13.2538   3
   0   4   0 3398.48 330.368   8
   0   4   0 3405.50 329.912   6
   0  -4   0 3203.74 330.148   6
   0  -4   0 3353.06 330.176   5
   0   4   0 3329.45 330.141   5
   0   4  -1 73.5670 9.62778   5
   0   4   1 99.5903 10.2160   5
   0  -4   1 73.7667 9.64611   5
   0  -4   1 81.8425 10.0250   6
   0   4  -1 84.1051 9.80088   6
   0   4   1 79.7258 9.42635   6
   0  -4  -1 88.7938 9.82086   6
   0   4  -1 87.0434 10.4392   8
   0  -4  -1 80.9887 9.85087   5
   0   4   1 95.3688 10.0544   4
   0   4  -2 3417.60 349.693   5
   0   4   2 3495.24 349.995   5
   0  -4   2 3647.65 349.788   5
   0   4   2 3308.23 349.451   6
   0  -4   2 3538.18 350.429   6
   0   4  -2 3830.57 351.075   6
   0   4   2 3974.68 350.466   4
   0  -4  -2 3268.27 350.038   4
   0   4  -2 3469.23 350.471   8
   0  -4   2 3804.96 350.427   8
   0  -4  -2 3508.86 350.025   5
   0   4  -3 2.14102 3.17623   8
   0  -4   3 6.43737 2.17373   5
   0  -4   3 11.2349 3.11299   6
   0   4  -3 3.77852 4.00750   6
   0  -4  -3 0.50120 2.03370   4
   0   4   3 10.8043 3.61525   4
   0   4   3 0.40041 2.19644   5
   0  -4  -3 3.33217 1.91324   5
   0  -4  -3 0.88878 1.53865   9
   0  -4   3 4.41325 2.42888   8
   0   4   4 1438.71 294.376   4
   0  -4  -4 3618.44 294.121   4
   0  -4  -4 3282.76 293.096   5
   0   4   4 3542.43 293.134   5
   0  -4  -4 3753.51 296.539   3
   0  -4   4 3313.38 294.372   6
   0   4  -4 1245.84 293.721   6
   0  -4   4 3139.19 293.443   8
   0  -4   4 3119.50 292.267   5
   0  -4   5 653.782 73.3698   8
   0   4  -5 624.435 72.6539   7
   0  -4  -5 782.846 74.6520   4
   0  -4  -5 869.296 77.3872   2
   0  -4   5 718.793 74.8056   6
   0  -4  -5 926.601 76.8642   3
   0   4   5 775.183 73.1986   5
   0  -4  -5 767.377 73.3137   5
   0   4   5 769.301 72.0057   9
   0  -4   5 614.357 72.1592   5
   0   4  -6 1169.97 117.232   7
   0  -4  -6 1205.58 119.916   4
   0  -4  -6 1279.71 121.916   2
   0  -4   6 1407.64 121.041   6
   0  -4  -6 1213.99 120.762   3
   0   4   6 1182.79 117.688   5
   0  -4  -6 1195.78 117.859   5
   0   4   6 1086.11 116.404   9
   0  -4   6 1135.62 118.231   8
   0  -4   7 45.1316 7.59591   8
   0   4  -7 44.6350 5.99216   7
   0   4  -7 46.8625 8.31753   1
   0  -4  -7 40.1456 8.99484   2
   0  -4  -7 23.4852 8.02030   3
   0   4   7 20.2026 8.13598   3
   0  -4  -7 42.0752 10.3465   4
   0  -4  -7 26.6090 5.78450   5
   0   4   7 26.2326 4.61153   9
   0   4   7 32.6991 5.90501   5
   0  -4   8 358.161 40.2032   8
   0   4  -8 347.907 38.8834   7
   0  -4  -8 370.171 43.1146   4
   0  -4  -8 421.794 44.7158   2
   0  -4   8 401.176 43.1677   6
   0   4   8 366.375 43.3371   3
   0   4   8 371.857 39.4267   5
   0  -4  -8 382.770 39.7793   5
   0   4   8 404.040 40.0852  10
   0   4  -8 355.381 41.2247   1
   0  -4   9 71.8201 9.56735   8
   0   4  -9 59.6821 7.97678   7
   0   4  -9 18.4222 11.9570  10
   0  -4  -9 50.8797 8.35171   5
   0  -4  -9 40.6528 9.84330   4
   0   4  -9 67.5631 10.7344   1
   0  -4   9 82.7557 13.1994   6
   0   4   9 47.2868 10.8628   3
   0   4   9 35.7536 7.60236   5
   0   4 -10 109.440 22.8489  10
   0   4  10 119.033 17.1469   5
   0   4 -10 169.706 20.3187   1
   0  -4  10 203.042 23.2804   6
   0  -4  10 200.440 19.1724   8
   0  -4 -10 124.448 20.4694   4
   0   4  10 128.381 21.2770   3
   0   4 -11 51.4023 13.3033  10
   0   4  11 52.4775 12.6836   3
   0  -4  11 58.8907 13.4237   6
   0   4  11 45.4977 11.6154   1
   0   4 -12 11.2587 9.72440  10
   0   4  12-4.20735 6.60290   3
   0   4  12-7.29705 7.52459   1
   0  -4  12 3.54054 8.20620   6
   0   4  13 11.3474 9.16294   3
   0   4  13 11.8211 8.79849   1
   0  -4  13 7.43099 8.66701   6
   0   4  14 17.0652 11.3064   3
   0   4  14 37.7840 13.1337   1
   0  -4  14 56.5877 14.6719   6
   0   4  15 10.4101 9.63015   3
   0   4  15 24.6496 11.4951   1
   0  -4  15 8.27592 10.8048   6
   0   4  16-2.77443 9.47138   3
   0   4  16 11.9023 10.3271   1
   0  -4  16 4.39430 11.1999   6
   0   4  17 11.7638 11.1343   3
   0   4  17 2.51643 10.3827   1
   0  -4  17-2.32822 10.5688   6
   0   4  18 6.22207 11.0166   3
   0   4  18 10.5822 12.0068   1
   0  -4  18-4.91283 11.1491   6
   0   4  19-16.3259 13.1166   3
   0   4  19 8.29283 13.5992   1
   0  -4  19 7.81748 14.5942   6
   0  -4  20 2.72568 13.8879   6
   0   5   0 0.72544 1.53574   6
   0  -5   0 3.10416 1.82957   5
   0  -5   0-0.45981 1.68577   6
   0   5   0 1.74712 1.98251   5
   0   5   0-0.48609 2.56095   8
   0   5  -1 560.672 53.5951   6
   0  -5   1 485.986 53.5801   6
   0   5   1 548.822 53.0825   6
   0  -5  -1 496.553 53.3858   6
   0   5   1 542.883 53.6517   5
   0  -5   1 535.192 53.5061   5
   0   5  -1 498.034 53.3748   5
   0  -5  -1 500.221 53.5437   5
   0   5   1 570.681 53.7996   8
   0   5  -1 485.644 53.8560   8
   0   5  -2 150.661 20.8898   8
   0  -5  -2 240.943 20.9958   6
   0   5   2 188.601 20.0504   6
   0  -5   2 154.187 20.6032   6
   0   5  -2 181.259 21.1571   6
   0   5   2 215.820 21.0075   5
   0   5  -2 161.947 20.1365   5
   0  -5   2 180.424 20.3753   5
   0  -5  -2 204.787 20.8929   5
   0   5   2 223.537 21.0763   4
   0  -5   3 3097.79 294.264   8
   0   5  -3 2854.41 294.266   8
   0   5   3 2961.97 293.747   5
   0  -5   3 2899.04 293.279   5
   0   5   3 2801.61 292.995   6
   0  -5   3 3054.14 294.455   6
   0   5  -3 2794.56 295.722   6
   0  -5  -3 2959.99 293.779   5
   0  -5  -3 3037.78 293.191   9
   0  -5  -3 2940.29 293.993   4
   0   5   3 3322.58 295.162   4
   0   5  -4 14.5577 4.74652   8
   0  -5   4 13.2951 2.96050   5
   0  -5  -4 0.37895 1.94758   9
   0  -5   4 13.9677 4.07895   6
   0   5  -4 10.7196 6.49355   6
   0  -5  -4 1.91818 2.60386   4
   0   5   4 2.86017 3.05706   4
   0   5   4 3.02919 2.93842   5
   0  -5  -4 0.53460 2.24815   5
   0  -5   4 15.4243 4.02552   8
   0  -5   5 2.39527 1.93753   5
   0  -5  -5 1.17434 4.30785   3
   0  -5   5 6.77187 3.58751   6
   0  -5  -5 0.56431 2.39695   5
   0   5   5 4.25782 2.98632   5
   0  -5  -5 2.87096 2.72433   4
   0  -5   5-0.65474 2.77819   8
   0  -5   6 335.188 35.1166   8
   0   5  -6 299.867 33.9139   7
   0  -5  -6 360.676 35.8685   4
   0  -5   6 348.256 36.1856   6
   0  -5  -6 337.659 38.2763   2
   0  -5  -6 361.154 37.7466   3
   0  -5  -6 308.699 34.1154   5
   0   5   6 321.753 34.1393   5
   0  -5   6 287.638 33.1488   5
   0  -5  -7 29.3582 5.67991   5
   0  -5  -7 32.2012 7.01821   4
   0   5   7 14.7971 3.73911   9
   0  -5   7 45.9042 7.38895   8
   0   5  -7 38.2288 5.75246   7
   0  -5   7 47.7105 5.42717   5
   0  -5  -7 29.7015 8.13772   3
   0  -5   7 48.0027 8.62648   6
   0  -5  -7 17.2878 7.49207   2
   0   5   7 28.8601 5.84814   5
   0   5   8 44.8442 5.29382   9
   0  -5  -8 46.2740 7.13023   5
   0  -5  -8 49.1830 9.03561   4
   0   5  -8 32.4714 6.32314   7
   0  -5   8 30.0154 5.40463   5
   0  -5  -8 53.1629 11.4456   2
   0  -5  -8 37.6313 9.65288   3
   0  -5   8 32.3376 8.40893   6
   0   5   8 37.2496 6.73318   5
   0  -5   8 18.5381 6.71848   8
   0   5  -8 28.9989 8.01147   1
   0  -5   9 34.5807 7.07622   8
   0   5  -9 27.6863 5.50513   7
   0  -5  -9 17.8645 5.46675   5
   0  -5  -9 16.1752 6.10331   4
   0   5  -9 13.8065 6.98672   1
   0  -5   9 23.3599 7.64035   6
   0  -5  -9 13.1577 7.71538   2
   0   5   9 3.26591 4.53428   5
   0  -5 -10 522.597 54.2435   4
   0  -5  10 496.987 51.2643   8
   0  -5  10 497.502 54.2964   6
   0   5  10 475.913 55.4153   3
   0  -5 -10 527.500 51.1804   5
   0   5  10 528.431 50.6979   5
   0  -5 -10 592.920 57.8763   2
   0  -5  11 39.4382 10.7962   6
   0   5  11 24.3270 10.2886   3
   0   5 -11 35.8811 13.1851  10
   0  -5  12 17.3989 9.95382   6
   0   5  12 37.0404 11.8410   3
   0   5 -12 14.1795 9.44602  10
   0   5 -13 14.0740 9.54661  10
   0   5  13 2.33739 7.04217   3
   0   5  13 6.15350 8.04402   1
   0  -5  13 18.7495 10.0682   6
   0   5  14 52.4809 15.2701   3
   0   5  14 43.9035 13.9028   1
   0  -5  14 43.9079 13.7234   6
   0   5  15 15.9779 10.4179   3
   0   5  15 2.33189 8.86039   1
   0  -5  15 8.50580 10.0901   6
   0   5  16 11.2968 10.3587   3
   0   5  16 2.46049 10.1574   1
   0  -5  16 2.26073 9.81248   6
   0   5  17 11.9552 11.3889   3
   0   5  17 28.5334 13.2823   1
   0  -5  17 4.79271 11.1865   6
   0   5  18 6.30195 11.1808   3
   0   5  18 16.3276 12.3709   1
   0  -5  18 2.55332 12.1026   6
   0   5  19-3.30974 11.3349   3
   0   5  19 25.5656 13.4746   1
   0  -5  19 16.1014 15.6823   6
   0  -5  20 8.45217 16.2330   6
   0   6   0 24.4768 4.01879   6
   0  -6   0 19.6685 4.27699   5
   0  -6   0 18.6151 4.15479   6
   0   6   0 22.0152 4.59239   5
   0   6   0 14.6448 4.38553   8
   0  -6   1 2268.48 232.352   6
   0   6   1 2345.19 231.473   6
   0   6  -1 2525.22 232.102   6
   0  -6  -1 2240.05 232.027   6
   0  -6   1 2240.85 232.032   5
   0   6   1 2360.78 232.179   5
   0   6  -1 2234.94 231.887   5
   0  -6  -1 2261.57 232.195   5
   0   6  -1 2375.32 232.705   8
   0   6   1 2516.86 232.414   8
   0   6  -2 595.616 59.9229   8
   0   6   2 540.179 58.2614   6
   0  -6  -2 567.301 58.8932   6
   0  -6   2 563.962 59.5711   6
   0   6  -2 643.624 59.9216   6
   0   6   2 632.764 59.3397   4
   0  -6   2 586.748 59.0287   5
   0   6  -2 577.158 58.8723   5
   0   6   2 549.795 59.0885   5
   0  -6  -2 532.247 59.1624   5
   0  -6  -3 7.12975 3.09578   5
   0   6   3 0.56933 3.24791   5
   0  -6   3 0.99750 2.68888   5
   0   6  -3 0.98069 2.98805   5
   0   6   3 3.61469 2.30293   6
   0  -6   3 1.46801 2.79657   6
   0   6  -3 6.89375 4.38190   6
   0  -6  -3 7.77620 2.82329   9
   0   6  -3 1.49623 4.13948   8
   0   6   3 3.71721 3.00161   4
   0   6  -4 559.814 65.4416   8
   0  -6   4 573.067 65.0151   8
   0   6   4 712.712 65.2632   5
   0  -6   4 538.554 64.0838   5
   0   6   4 665.529 64.1643   6
   0  -6   4 545.541 65.2901   6
   0   6  -4 459.764 67.3451   6
   0  -6  -4 727.500 65.4012   5
   0  -6  -4 751.506 64.5477   9
   0  -6  -4 664.821 65.4309   4
   0   6   4 705.574 68.2267   4
   0  -6   5 2.89445 2.75610   5
   0  -6  -5 26.4554 6.87609   3
   0  -6   5 0.91312 3.60438   6
   0   6  -5 18.3895 12.9781   6
   0  -6  -5 4.63718 3.83919   4
   0   6   5 7.96256 4.09361   5
   0  -6  -5 19.4591 4.54293   5
   0  -6   5-5.90868 6.65145   8
   0  -6   6 39.4433 7.09458   8
   0   6  -6 29.3037 6.07053   7
   0  -6   6 41.6554 5.64871   5
   0  -6  -6 22.3397 7.54280   3
   0  -6   6 25.6325 6.68846   6
   0  -6  -6 21.1259 5.96028   4
   0  -6  -6 27.8092 8.38498   2
   0   6   6 24.8476 5.78570   5
   0  -6  -6 25.4794 5.82522   5
   0  -6   7 345.137 37.1181   8
   0   6  -7 348.928 36.0377   7
   0  -6  -7 321.280 37.1985   4
   0  -6   7 318.665 38.0867   6
   0   6   7 337.538 36.3758   5
   0  -6  -7 329.016 36.5884   5
   0  -6  -7 406.405 40.9431   3
   0  -6  -7 376.698 41.8610   2
   0  -6   7 318.590 35.3030   5
   0  -6   8 25.2720 6.75956   8
   0   6  -8 29.2267 6.06541   7
   0  -6   8 25.5206 4.92313   5
   0  -6  -8 18.6217 8.37945   2
   0  -6   8 32.9258 8.59855   6
   0  -6  -8 11.3745 5.29280   4
   0   6   8 20.1647 5.56859   5
   0  -6  -8 20.2725 8.12293   3
   0  -6  -8 28.2285 6.16945   5
   0  -6   9 618.783 67.8454   8
   0  -6  -9 750.993 74.0675   2
   0  -6  -9 607.516 68.8851   4
   0  -6   9 574.922 69.7292   6
   0  -6  -9 703.854 72.0844   3
   0   6  -9 653.721 69.5747   1
   0  -6  -9 654.513 67.7985   5
   0   6   9 684.241 67.4922   5
   0  -6 -10 26.1780 7.53239   5
   0  -6 -10 13.7475 6.95098   4
   0   6  10 34.0686 7.64661   5
   0  -6  10 12.1683 8.23222   6
   0  -6  10 24.0139 7.38621   8
   0  -6 -10 36.9762 11.9707   2
   0  -6 -11 91.1323 14.1898   5
   0  -6  11 100.792 17.1908   6
   0  -6 -11 119.816 20.0378   2
   0   6 -11 50.6532 23.7702  10
   0   6 -12 56.0335 19.8602  10
   0  -6  12 14.2610 10.6458   6
   0   6 -13 4.96878 9.76401  10
   0  -6  13 21.0822 10.1655   6
   0   6  14 4.56696 10.5824   1
   0  -6  14-2.05414 10.0971   6
   0   6  15 4.85015 10.5133   1
   0  -6  15-2.19452 9.95662   6
   0   6  16 17.9071 12.3395   1
   0  -6  16-7.02824 11.0810   6
   0   6  17 2.67990 11.3466   1
   0  -6  17 7.46071 12.2327   6
   0   6  18 45.0055 16.0013   1
   0  -6  18 15.7514 14.7621   6
   0   6  19-8.76341 13.5566   1
   0  -6  19-5.53686 14.5990   6
   0   7   0-1.44006 2.27511   6
   0  -7   0 2.48355 2.56432   5
   0  -7   0-0.66864 2.53427   6
   0   7   0-8.47577 4.21104   5
   0   7   0-0.68676 3.31582   8
   0   7   1 487.950 49.7973   6
   0   7  -1 573.610 50.7041   6
   0  -7   1 449.150 50.7478   6
   0  -7  -1 463.106 50.4714   6
   0  -7   1 466.750 50.4982   5
   0   7   1 493.207 50.6946   5
   0   7  -1 478.992 50.4245   5
   0  -7  -1 474.839 50.6254   5
   0   7   1 493.337 50.7916   8
   0   7  -1 462.702 51.0074   8
   0   7   2 118.918 12.7875   8
   0   7  -2 76.9487 12.5660   8
   0  -7  -2 110.908 12.0939   6
   0   7   2 101.180 11.0612   6
   0   7  -2 90.7915 12.4900   6
   0  -7   2 46.4821 11.0288   6
   0   7   2 118.345 12.1989   4
   0   7  -2 72.4269 11.3509   5
   0   7   2 103.169 12.3658   5
   0  -7   2 77.7427 11.4644   5
   0  -7  -2 106.259 12.4566   5
   0  -7  -3 4.10228 3.51526   5
   0  -7   3 9.95079 4.07278   5
   0   7   3 5.19252 3.66906   5
   0   7  -3 5.72824 3.56132   5
   0   7   3 7.83024 2.87480   6
   0   7  -3 10.7494 4.83658   6
   0  -7   3 7.44640 4.07080   6
   0   7   3 17.4007 4.42669   4
   0  -7  -3 10.9756 3.57373   9
   0   7  -3 5.94978 5.33324   8
   0   7   4 75.7216 10.6124   6
   0  -7   4 94.4644 11.6379   5
   0   7   4 83.7390 12.0472   5
   0  -7   4 81.3400 12.7286   6
   0   7  -4 62.9149 16.1707   6
   0  -7  -4 93.4108 12.1188   5
   0  -7  -4 90.5379 11.3066   9
   0   7   4 130.611 16.2774   4
   0   7  -4 123.911 15.2624   8
   0  -7   5 153.502 14.9765   6
   0   7   5 69.3896 10.6224   6
   0   7   5 53.8367 14.5264   4
   0  -7  -5 75.3200 11.9532   4
   0  -7  -5 82.7286 11.1867   9
   0  -7   5 174.020 14.8706   8
   0  -7  -5 73.0516 11.7552   5
   0  -7   5 133.206 12.4914   5
   0   7   5 96.9879 12.3743   5
   0   7  -5 41.4218 14.4106   6
   0   7   6 1086.09 122.305   6
   0  -7   6 1204.89 125.062   6
   0  -7  -6 1235.74 123.598   5
   0  -7  -6 1474.80 128.340   3
   0  -7   6 1249.29 122.557   5
   0   7   6 1308.64 123.553   5
   0  -7   6 1340.71 124.324   8
   0  -7  -6 1068.54 123.529   4
   0  -7   7 1221.41 119.245   8
   0   7  -7 1139.59 118.026   7
   0  -7  -7 1096.02 119.045   4
   0  -7   7 1140.16 120.253   6
   0  -7  -7 1056.82 118.342   5
   0  -7  -7 1252.28 122.722   3
   0  -7   7 1227.89 117.546   5
   0   7   7 1210.26 118.496   5
   0  -7  -7 1209.03 124.136   2
   0  -7   8 122.183 19.0354   8
   0   7  -8 156.433 18.6639   7
   0  -7  -8 161.612 20.1530   4
   0  -7  -8 188.139 24.9774   2
   0  -7   8 118.517 20.0450   6
   0  -7   8 134.562 17.5540   5
   0   7   8 184.586 19.5670   5
   0  -7  -8 206.133 24.2672   3
   0  -7  -8 198.407 20.1491   5
   0  -7  -9 32.9567 8.33146   5
   0  -7  -9 35.7048 8.42935   4
   0  -7   9 13.1115 8.21841   6
   0  -7   9 18.1201 7.68946   8
   0  -7  -9 47.5809 12.1160   2
   0   7   9 46.3554 8.65871   5
   0   7  10 247.001 28.9500   5
   0  -7 -10 260.932 30.3099   4
   0  -7  10 265.542 32.0438   6
   0  -7 -10 276.372 29.4932   5
   0  -7  10 206.014 28.6429   8
   0  -7 -10 270.493 35.0514   2
   0  -7 -11 10.9900 6.50808   5
   0   7 -11-3.82750 14.0363  10
   0  -7 -11-2.48477 9.99114   2
   0  -7  11 8.57895 8.61030   6
   0  -7 -12 8.28323 6.58975   5
   0  -7 -12 2.65258 9.73143   2
   0  -7  12 1.84874 8.40236   6
   0   7 -12 6.78475 14.7146  10
   0  -7  13 73.3726 17.1535   6
   0   7 -13 86.5519 23.1798  10
   0  -7  14-2.13108 9.89644   6
   0   7 -14 23.2782 13.8554  10
   0   7  15 27.7276 13.7580   1
   0  -7  15 27.3723 11.9314   6
   0   7  16 37.1804 14.5234   1
   0  -7  16 7.24072 9.82246   6
   0   7  17 36.1417 16.4434   1
   0  -7  17 23.0105 12.8645   6
   0   7  18 5.78721 12.8418   1
   0  -7  18-8.11931 15.7846   6
   0  -7  19-2.85029 12.9341   6
   0   8   0 434.670 43.8201   6
   0   8   0 386.789 44.9022   8
   0  -8   0 422.978 44.5653   5
   0  -8   0 409.769 44.7568   6
   0   8   0 430.128 44.5925   5
   0   8  -1 1041.61 94.0056   6
   0  -8   1 881.195 94.2370   6
   0   8   1 888.316 92.9295   6
   0  -8  -1 913.186 94.0545   6
   0   8   1 929.289 94.3654   8
   0   8  -1 881.264 94.6384   8
   0  -8  -1 930.564 94.0923   5
   0   8   1 938.834 94.0807   5
   0   8  -1 920.773 93.7593   5
   0  -8   1 897.046 93.8966   5
   0   8  -2 758.095 84.2085   5
   0  -8   2 732.663 84.2786   5
   0   8   2 926.993 85.2536   5
   0   8   2 868.339 83.7264   6
   0  -8   2 734.783 84.9622   6
   0   8  -2 804.598 85.2334   6
   0  -8  -2 874.501 84.7856   6
   0   8  -2 783.890 85.4794   8
   0   8   2 861.323 85.0077   8
   0  -8  -2 859.637 85.0109   5
   0   8   2 905.311 84.8044   4
   0   8   3 346.453 38.9908   4
   0   8   3 299.855 37.3721   6
   0  -8   3 396.858 40.1207   6
   0   8  -3 432.440 41.8719   6
   0  -8   3 429.998 39.3740   5
   0   8   3 293.820 38.4508   5
   0   8  -3 464.396 39.3819   5
   0  -8  -3 302.656 38.7100   5
   0   8  -3 422.535 40.6861   8
   0   8   3 374.361 39.0296   8
   0  -8  -4 39.1692 6.45666   9
   0   8  -4 47.1084 9.34730   8
   0  -8   4 30.9129 6.54815   5
   0   8   4 23.2676 6.42378   5
   0   8   4 27.8138 5.46231   6
   0  -8   4 61.6371 9.09875   6
   0   8   4 43.9150 8.58306   4
   0   8  -4 41.0724 10.1639   6
   0  -8  -4 31.9128 7.08903   5
   0  -8   5 264.329 28.2289   6
   0   8   5 151.282 28.6318   4
   0  -8  -5 231.768 26.3811   5
   0   8  -5 95.8859 27.4740   6
   0   8   5 260.497 26.8633   5
   0  -8   5 304.513 26.5115   5
   0  -8  -5 249.902 25.7781   9
   0  -8   6 131.979 18.6555   6
   0  -8  -6 151.453 17.7661   5
   0  -8  -6 115.356 17.2785   4
   0  -8  -6 175.049 21.9905   3
   0  -8   6 132.794 16.5393   5
   0   8   6 146.954 17.7284   5
   0  -8   7 6.93024 3.74356   5
   0  -8  -7-3.49165 6.82121   3
   0  -8   7 11.6680 5.89537   6
   0   8  -7 6.06757 4.98701   7
   0  -8  -7-0.90028 4.27714   5
   0   8   7 6.53590 5.02475   5
   0  -8  -7 3.07537 4.46206   4
   0  -8  -8 6.62500 5.45435   5
   0  -8  -8-2.18851 5.38731   4
   0  -8   8 11.3522 6.44491   6
   0  -8  -8 8.84660 6.62299   2
   0   8   8-2.53739 5.49363   5
   0   8  -8 5.87878 5.48202   7
   0  -8   9 27.6802 9.32491   6
   0  -8  -9 20.9171 10.8496   2
   0  -8  -9 22.0240 7.55243   4
   0   8   9 25.2455 7.39513   5
   0  -8  -9 32.8512 8.01136   5
   0  -8  10 196.635 28.4335   6
   0  -8 -10 227.426 26.7677   5
   0  -8 -10 227.060 32.1465   2
   0  -8  11 25.1784 10.4081   6
   0   8 -11 8.56582 27.7982  10
   0  -8 -11 1.08954 7.65510   5
   0  -8 -11 26.2445 12.7079   2
   0  -8  12-3.86276 9.85642   6
   0   8 -12 4.09311 13.9730  10
   0  -8 -12 8.99418 7.15853   5
   0  -8 -12 22.3225 13.4720   2
   0  -8 -13 11.8259 12.2121   2
   0   8 -13-3.54465 12.5671  10
   0  -8  13 12.4020 11.4243   6
   0   8 -14 9.56096 12.8432  10
   0  -8  14 13.2771 10.5306   6
   0   8  15 2.62734 12.1942   1
   0  -8  15 9.39418 9.70693   6
   0   8  16-2.75288 11.3542   1
   0  -8  16-2.50499 11.8511   6
   0   8  17 5.76338 12.1926   1
   0  -8  17-2.65913 12.5788   6
   0   8  18-2.99571 12.0231   1
   0  -8  18 2.81940 16.0026   6
   0   9   0 1.18485 2.80210   6
   0   9   0-0.76303 4.33088   5
   0   9   0-2.72894 5.37386   8
   0  -9   0-2.63649 4.39912   6
   0  -9   0 5.56649 4.05101   5
   0   9   1 67.8151 7.71290   6
   0   9  -1 37.3983 7.64979   6
   0   9   1 57.9671 8.74168   5
   0   9  -1 39.9659 8.05579   5
   0   9  -1 39.0174 8.76637   8
   0   9   1 54.5898 9.26430   8
   0  -9   1 36.7646 7.51949   5
   0  -9  -1 44.1406 8.23053   5
   0  -9  -1 49.3914 8.14520   6
   0  -9   1 29.7216 7.24600   6
   0  -9   2 347.257 36.7900   5
   0   9   2 344.962 37.0265   5
   0   9  -2 340.109 36.5998   5
   0   9   2 339.045 35.5100   6
   0  -9   2 328.412 37.3258   6
   0   9  -2 417.136 38.2814   6
   0  -9  -2 321.377 36.5819   6
   0   9  -2 313.673 37.7615   8
   0   9   2 328.049 36.9577   8
   0  -9  -2 277.465 36.3217   5
   0   9   2 361.451 36.6035   4
   0   9   3 199.426 19.1962   4
   0   9   3 167.904 17.0856   6
   0   9  -3 121.104 19.1680   6
   0  -9   3 115.743 18.1512   6
   0   9  -3 128.692 19.2898   8
   0   9   3 194.845 19.2345   8
   0   9   3 156.641 18.6474   5
   0  -9   3 126.020 17.6118   5
   0   9  -3 130.091 17.5889   5
   0  -9  -3 144.509 18.5239   5
   0   9  -4 135.172 16.6568   8
   0   9   4 105.298 15.1531   5
   0   9   4 152.349 17.1531   4
   0  -9   4 87.6005 14.0373   5
   0  -9   4 92.6771 15.3018   6
   0   9  -4 90.9084 17.3307   6
   0  -9  -4 129.693 15.5989   5
   0   9   4 123.205 14.9412   8
   0  -9  -4 119.395 14.6054   9
   0  -9   5 172.327 20.5295   6
   0  -9  -5 140.134 18.9527   5
   0   9   5 129.862 21.7972   4
   0  -9   5 183.121 18.8008   5
   0   9   5 140.421 18.8850   5
   0   9   5 189.291 19.2384   8
   0  -9   6 2.60840 4.94494   6
   0   9   6 6.94825 5.45899   5
   0  -9   6 2.15495 3.85670   5
   0   9   6-2.83951 8.50002   4
   0  -9  -6 7.58299 5.00230   5
   0  -9   7 23.8603 8.31502   6
   0  -9  -7 34.6630 7.28517   5
   0   9   7 19.6148 6.90265   5
   0  -9   7 21.1463 5.91790   5
   0  -9  -8 54.4372 11.1396   5
   0  -9  -8 70.0998 16.8912   2
   0   9  -8 77.3891 11.7483   7
   0  -9   8 77.0038 13.7708   6
   0  -9   9 353.727 43.3302   6
   0  -9  -9 352.233 41.2454   5
   0  -9  -9 456.321 49.6569   2
   0  -9 -10 193.211 22.0327   5
   0  -9 -10 229.565 29.8444   2
   0  -9  11 22.6195 10.7775   6
   0  -9 -11 22.4129 8.63731   5
   0  -9 -11 22.2156 12.5175   2
   0  -9 -12 18.3210 8.36073   5
   0   9 -12 8.74924 16.0841  10
   0  -9 -12 14.6893 10.8477   2
   0  -9  12 8.07570 10.0150   6
   0   9 -13-16.1074 16.6046  10
   0  -9 -13 3.10228 12.1002   2
   0  -9  13 4.30876 9.11443   6
   0   9 -14 18.2061 15.4045  10
   0  -9  14-4.62179 9.52904   6
   0  -9  15 34.2555 14.6610   6
   0  -9  16-5.22594 11.3279   6
   0   9  16 5.72185 12.6946   1
   0  -9  17 2.74398 11.6085   6
   0   9  17-2.97777 13.2125   1
   0  -9  18 2.89313 14.8001   6
   0   9  18 27.8800 16.8882   1
   0 -10   0 588.264 64.3902   6
   0  10   0 686.237 63.4565   6
   0 -10   0 559.553 63.8639   5
   0  10   0 610.150 64.9040   8
   0  10   0 595.051 63.9319   5
   0  10   1 53.9842 10.0871   5
   0  10  -1 75.3830 10.5451   5
   0 -10   1 68.5685 10.6756   6
   0 -10  -1 47.8138 9.49655   6
   0  10  -1 95.3507 11.1522   6
   0  10   1 68.9003 9.14109   6
   0  10   1 52.3616 9.18983   4
   0  10  -1 65.5974 11.3956   8
   0  10   1 55.1863 10.7883   8
   0 -10   1 65.1012 10.2371   5
   0 -10  -1 47.2317 9.51805   5
   0  10  -2 201.498 23.9821   5
   0  10   2 201.609 24.2834   5
   0 -10  -2 236.782 24.7025   6
   0 -10   2 173.668 24.3799   6
   0  10  -2 201.390 25.0190   6
   0  10   2 217.050 24.7137   8
   0  10  -2 203.514 25.4163   8
   0 -10   2 179.739 23.8275   5
   0 -10  -2 202.831 24.5393   5
   0  10   2 233.351 24.0827   4
   0 -10  -3 23.8895 7.38975   5
   0 -10   3 72.2178 9.64382   5
   0 -10   3 50.2819 9.05529   6
   0  10  -3 69.2354 12.6731   6
   0  10   3 22.7179 6.99020   4
   0  10  -3 66.7001 10.9870   8
   0  10   3 32.3691 8.43166   8
   0  10  -3 70.9234 9.65880   5
   0  10   3 22.2830 7.89351   5
   0  10   4 300.576 29.9246   4
   0 -10   4 211.978 28.3774   6
   0  10   4 269.853 28.3057   5
   0 -10   4 214.962 27.0451   5
   0  10  -4 208.337 28.6369   8
   0  10   4 256.865 27.9245   8
   0  10  -4 189.831 30.6653   6
   0 -10  -4 253.677 28.0964   5
   0  10  -5 9.90632 9.37528   6
   0 -10   5 1.30692 4.95306   6
   0  10   5 13.6603 10.1151   4
   0  10   5 0.92480 5.25639   5
   0 -10   5 5.66921 4.47593   5
   0 -10  -5 3.04064 5.17073   5
   0  10   5-1.71644 5.45320   8
   0  10   6 2.92356 7.82852   4
   0  10   6 3.37312 5.53551   8
   0 -10   6 1.39859 4.78037   6
   0 -10   6 5.59636 4.35564   5
   0 -10  -6 2.07878 5.11850   5
   0 -10   7 15.0733 6.76525   6
   0 -10  -7 20.5763 6.78982   5
   0 -10   8 21.0613 8.67130   6
   0 -10  -8 14.4790 7.00931   5
   0 -10  -9 24.3876 12.1073   2
   0 -10   9 6.93952 7.82838   6
   0 -10  -9 18.7518 7.15507   5
   0 -10 -10 250.237 34.0580   2
   0 -10  10 179.629 27.4644   6
   0 -10 -10 187.010 25.0397   5
   0 -10 -11 2.55003 7.03404   5
   0 -10 -11-2.94520 12.1450   2
   0 -10  11 1.98534 9.39129   6
   0 -10 -12-2.62110 7.55747   5
   0 -10  12-2.12096 9.42390   6
   0 -10 -12-9.27233 13.0851   2
   0  10 -12-4.86834 16.6122  10
   0 -10  13-2.25819 9.34519   6
   0 -10 -13-6.50291 12.3287   2
   0  10 -13-18.1786 19.2427  10
   0 -10  14-11.9737 9.63414   6
   0 -10 -14-3.41056 11.6516   2
   0  10 -14 3.85885 12.1252  10
   0  10 -15-6.85115 13.7489  10
   0 -10  15 5.10361 11.8265   6
   0 -10  16-8.05439 12.2060   6
   0  10  17-3.07841 14.2803   1
   0 -10  17 17.0372 14.4790   6
   0 -11   0-1.08667 4.82185   6
   0  11   0-0.90675 5.28786   5
   0  11   0 3.34663 6.06234   8
   0 -11   0-1.95289 4.88801   5
   0 -11  -1 10.4265 5.23145   6
   0 -11   1 17.2449 6.03118   6
   0  11  -1 13.7656 5.99908   6
   0  11  -1 11.6752 6.11894   5
   0  11   1 21.3643 6.73152   5
   0 -11   1 13.3760 5.75464   5
   0 -11  -1 21.9719 6.76842   5
   0  11   1 19.5592 8.15649   8
   0  11  -1 6.97849 7.10610   8
   0  11  -2 599.030 65.0224   6
   0 -11   2 585.037 64.8150   6
   0 -11  -2 603.589 64.3224   5
   0 -11   2 546.065 63.5272   5
   0  11   2 630.639 64.1848   5
   0  11  -2 655.839 63.9947   5
   0  11  -2 593.230 65.0910   8
   0  11   2 627.260 64.5628   8
   0  11  -3 556.706 68.4244   6
   0 -11   3 642.632 67.3034   6
   0 -11   3 652.719 65.9306   5
   0 -11  -3 566.479 65.8269   5
   0  11  -3 697.597 66.1294   5
   0  11   3 611.125 66.2092   8
   0 -11   4 10.6756 6.49255   6
   0 -11  -4 1.07062 5.03372   5
   0 -11   4 11.8318 5.16385   5
   0  11   4 5.90097 5.72253   8
   0  11  -5 2.69333 7.64584   6
   0 -11   5 1.41790 5.69378   6
   0  11   5 0.95912 7.08881   8
   0 -11   5 1.78751 4.71120   5
   0 -11  -5 3.31581 5.72990   5
   0 -11   6 68.2123 15.0341   6
   0  11   6 88.9834 14.7378   8
   0 -11  -6 122.116 15.8916   5
   0 -11   6 113.065 14.2736   5
   0 -11   7 128.346 17.1216   6
   0 -11  -7 65.5524 13.0020   5
   0 -11   8 27.4507 10.6234   6
   0 -11  -8 36.1953 9.53364   5
   0 -11  -9 14.5831 12.9571   2
   0 -11   9 1.82889 8.32217   6
   0 -11  -9 7.60334 7.22135   5
   0 -11 -10 50.9110 17.4699   2
   0 -11  10 43.1432 13.1255   6
   0 -11 -10 55.3922 12.0062   5
   0 -11 -11 46.7201 16.6426   2
   0 -11  11 39.4848 13.0449   6
   0 -11 -11 17.6972 9.35175   5
   0 -11  12 24.3612 11.4980   6
   0 -11 -12 52.1157 17.4250   2
   0  11 -12 5.15821 17.1765  10
   0 -11 -12 39.2021 11.0261   5
   0  11 -13-4.80435 17.0109  10
   0 -11  13-2.35111 10.6755   6
   0 -11 -13-6.79469 13.2582   2
   0  11 -14 17.4441 21.0444  10
   0 -11  14 4.97728 11.5491   6
   0 -11 -14 3.55493 12.5974   2
   0  11 -15 3.88490 13.2544  10
   0 -11 -15 3.70784 12.6507   2
   0 -11  15 2.64572 12.0073   6
   0 -11  16-5.55927 14.6505   6
   0 -11  17-2.93458 13.3166   6
   0 -12   0 3.20108 7.07270   5
   0 -12   1 15.0513 6.70884   6
   0 -12   1 25.0629 8.43129   5
   0 -12  -1 13.0580 7.39564   5
   0 -12  -2-1.11406 6.37733   5
   0 -12   2 14.3230 6.25214   5
   0  12  -2 1.94777 7.35921   5
   0 -12   3 124.617 17.9678   5
   0 -12   3 134.076 19.4774   6
   0  12  -3 139.475 18.5306   5
   0 -12  -3 155.868 19.3958   5
   0 -12   4 83.0590 14.9132   6
   0 -12  -4 128.917 15.7378   5
   0 -12   4 112.343 14.2278   5
   0 -12   5 175.816 22.7152   6
   0 -12   5 153.575 20.1593   5
   0 -12  -5 152.752 21.0447   5
   0 -12   6 100.642 15.3016   5
   0 -12  -6 108.787 16.5883   5
   0 -12   6 115.255 17.8391   6
   0 -12  -7 11.3679 7.89198   5
   0 -12   7 22.4121 10.1681   6
   0 -12  -8 15.5818 7.86923   5
   0 -12   8 9.19244 8.78579   6
   0 -12   9 50.6327 13.8837   6
   0 -12  -9 39.4861 11.0662   5
   0 -12  -9 31.2212 16.1408   2
   0 -12 -10 22.4788 10.5321   5
   0 -12 -10 35.1037 14.9461   2
   0 -12  11 50.0299 14.4694   6
   0 -12 -11 49.3881 18.4110   2
   0 -12 -11 37.8682 12.2397   5
   0 -12 -12 5.98877 8.90387   5
   0 -12  12 16.1773 11.8174   6
   0  12 -12-10.8836 17.1041  10
   0 -12 -12 37.6126 16.2054   2
   0 -12  13 14.6903 12.0384   6
   0  12 -13-5.06043 21.4103  10
   0 -12 -13-3.55905 11.1701   2
   0 -12  14-10.3399 13.4002   6
   0  12 -14 13.7525 17.3512  10
   0 -12 -14-3.71040 12.1661   2
   0 -12  15-8.15744 12.8613   6
   0  12 -15 8.15539 19.6690  10
   0 -12 -15 11.5617 13.1449   2
   0 -12  16-11.5000 14.9392   6
   0 -13   0 2.31222 7.42100   5
   0 -13   1 234.564 28.8944   5
   0 -13  -1 244.257 29.5354   5
   0 -13   2 15.7538 7.62448   6
   0 -13  -2 4.81433 7.10586   5
   0 -13   2 14.4350 7.79830   5
   0 -13   3 378.188 42.1374   6
   0 -13  -3 324.840 40.3613   5
   0 -13   3 367.361 40.2174   5
   0 -13   4 2.13132 5.97320   5
   0 -13   4-3.13374 6.46942   6
   0 -13  -5 21.8371 9.25845   5
   0 -13   5 14.6638 7.61632   5
   0 -13   5 17.9997 7.93306   6
   0 -13  -6 81.3800 14.3655   5
   0 -13   6 77.6115 15.3990   6
   0 -13  -7 148.254 20.8377   5
   0 -13   7 127.362 21.0229   6
   0 -13  -8 9.73613 9.35249   5
   0 -13   8 9.66993 8.63406   6
   0 -13  -9 6.65747 14.4404   2
   0 -13   9 12.3026 10.8134   6
   0 -13  -9 1.44061 8.08083   5
   0 -13 -10-3.39668 12.8528   2
   0 -13  10-4.33479 10.4547   6
   0 -13 -10 7.49696 8.85803   5
   0 -13 -11 13.8868 12.7210   2
   0 -13 -11 1.54470 8.13834   5
   0 -13  11-2.30191 11.5243   6
   0 -13 -12 1.59014 9.51549   5
   0 -13 -12 3.59412 11.7793   2
   0 -13  12-9.65081 10.7069   6
   0  13 -12 5.71534 24.1797  10
   0 -13 -13-1.62662 9.74284   5
   0  13 -13-15.9141 18.0991  10
   0 -13 -13 3.71526 13.6196   2
   0 -13  13-7.64549 12.5355   6
   0  13 -14-4.79750 16.3641  10
   0 -13 -14-7.68658 15.4259   2
   0 -13  14 5.36782 11.3558   6
   0  13 -15 4.26445 18.9312  10
   0 -13 -15 3.98723 14.1258   2
   0 -13  15-14.0823 12.5113   6
   0  13 -16 15.0560 17.1405  10
   0 -14   0 3517.52 351.887   5
   0 -14  -1 177.694 21.1106   5
   0 -14   1 105.031 18.5814   5
   0 -14   2 9.58448 7.81763   5
   0 -14  -2 20.6845 8.76411   5
   0 -14   3 143.341 19.1271   5
   0 -14  -3 126.324 19.5288   5
   0 -14   4 54.0810 11.6711   5
   0 -14  -4 56.7995 12.9076   5
   0 -14   4 59.0964 13.2734   6
   0 -14   5 7.05019 8.36779   6
   0 -14   5 5.63168 7.26240   5
   0 -14  -5 9.61869 7.93961   5
   0 -14   6 94.3530 17.2362   6
   0 -14  -6 97.1974 17.1177   5
   0 -14  -7 245.281 27.7894   5
   0 -14   7 151.207 26.6103   6
   0 -14   8 8.18672 8.05534   6
   0 -14  -8 14.8125 9.46142   5
   0 -14   9 64.2556 15.3287   6
   0 -14  -9 61.2927 13.8312   5
   0 -14 -10-4.77437 9.87211   5
   0 -14  10 2.27619 8.87800   6
   0 -14 -10 7.18545 12.7166   2
   0 -14 -11 3.27873 9.80880   5
   0 -14 -11 10.9555 11.9674   2
   0 -14  11-7.18311 10.1301   6
   0 -14 -12 10.0953 10.9505   5
   0  14 -12-5.98249 23.4062  10
   0 -14 -12 26.3260 15.6161   2
   0 -14  12 42.7038 14.7633   6
   0 -14 -13 6.83909 9.73345   5
   0 -14  13 2.64625 10.6471   6
   0 -14 -13 19.3768 16.4121   2
   0  14 -13 11.0828 19.6282  10
   0 -14  14-25.0155 13.9853   6
   0 -14 -14 3.99149 15.1699   2
   0  14 -14 10.0067 18.3858  10
   0 -14  15 2.91011 12.3165   6
   0 -14 -15 4.12493 15.1169   2
   0  14 -15 4.43771 17.3124  10
   0 -15   0 1.33225 8.07078   5
   0 -15   1 70.5941 13.1798   5
   0 -15  -1 50.2148 12.5102   5
   0 -15   2 80.9267 14.9090   5
   0 -15  -2 93.7846 15.6000   5
   0 -15   3 16.3894 8.18848   5
   0 -15  -3 9.86936 7.76702   5
   0 -15  -4 24.4323 9.61158   5
   0 -15   4 16.0659 7.98725   5
   0 -15  -5 5.85198 8.43797   5
   0 -15   6 9.78201 8.28039   6
   0 -15  -6-2.99576 7.76502   5
   0 -15   7 55.2058 13.1491   6
   0 -15  -7 21.5622 11.0640   5
   0 -15   8 17.2111 10.4221   6
   0 -15  -8 4.73829 8.63702   5
   0 -15   9 31.6663 12.9807   6
   0 -15  -9 40.9696 12.7217   5
   0 -15 -10-6.72645 9.28005   5
   0 -15  10-2.37093 8.39677   6
   0 -15 -10 3.77897 12.8923   2
   0 -15 -11 12.1058 9.48507   5
   0 -15 -11 30.6730 16.6704   2
   0 -15  11 7.44859 10.3179   6
   0 -15 -12-10.6329 11.3830   5
   0  15 -12-18.7076 27.6740  10
   0 -15 -12-3.92094 15.7459   2
   0 -15  12 2.61730 9.60452   6
   0 -15 -13 8.99412 11.7149   5
   0 -15  13 8.18350 11.8736   6
   0 -15 -13-32.2346 17.5000   2
   0  15 -13-5.77067 21.1694  10
   0 -15  14-5.71660 10.4756   6
   0 -15 -14-4.13596 16.6017   2
   0  15 -14 10.3938 20.2717  10
   0 -16   0 7.09063 8.07927   5
   0 -16   1 5.57338 7.71799   5
   0 -16  -1 8.63576 7.85326   5
   0 -16  -2 1.46505 7.20274   5
   0 -16   2 1.36749 7.43259   5
   0 -16  -3-6.00911 9.10328   5
   0 -16   3 1.33980 7.39478   5
   0 -16   4 32.9158 9.73353   5
   0 -16  -4 18.2816 9.67219   5
   0 -16  -5 9.31192 9.44525   5
   0 -16  -6 9.57358 9.22950   5
   0 -16  -7 14.6736 10.0991   5
   0 -16  -8 8.32745 9.61845   5
   0 -16   9 7.09029 10.2685   6
   0 -16  -9 6.90041 8.96469   5
   0 -16 -10 15.9255 10.2236   5
   0 -16 -10 15.8428 17.5979   2
   0 -16  10 2.47012 10.2269   6
   0 -16 -11-3.62815 9.91191   5
   0  16 -11-6.57182 29.1776  10
   0 -16 -11-16.0400 14.7278   2
   0 -16  11-12.8915 10.3992   6
   0 -16 -12-5.57497 11.2565   5
   0  16 -12-12.9488 25.9847  10
   0 -16 -12 16.2932 15.8875   2
   0 -16  12 2.70785 12.2850   6
   0 -16 -13-9.40813 13.3377   5
   0 -16  13-11.2372 12.4837   6
   0 -16 -13 12.5249 17.6757   2
   0  16 -13 17.9420 23.3369  10
   0 -17   0-1.49752 8.26156   5
   0 -17   1 1.47412 8.14677   5
   0 -17  -1 9.13752 8.29123   5
   0 -17  -2 76.2487 16.0068   5
   0 -17   2 112.977 17.3391   5
   0 -17   3 38.4030 11.3340   5
   0 -17  -3 23.7408 10.4810   5
   0 -17  -4 11.2554 8.80768   5
   0 -17  -5 6.57143 9.34702   5
   0 -17  -6-8.43693 10.6207   5
   0 -17  -7 24.0200 10.9021   5
   0 -17  -8 7.08824 9.35942   5
   0 -17  -9 14.5539 10.5656   5
   0 -17 -10 8.27366 14.6514   2
   0 -17 -10 3.72926 10.2981   5
   0 -17 -11-1.90513 12.1051   5
   0 -17  11-8.08381 12.5027   6
   0 -17 -11-8.35753 15.8239   2
   0  17 -11-13.6161 30.2138  10
   0 -17  12-11.1951 12.1696   6
   0 -17 -12-7.75126 12.4689   5
   0 -18   0-1.57649 8.82415   5
   0 -18   1 15.5001 10.0412   5
   0 -18  -1 12.8800 9.49072   5
   0 -18  -2-1.63751 8.48804   5
   0 -18   2 7.63190 9.47161   5
   0 -18  -3 6.64869 10.2145   5
   0 -18   3 7.49143 8.29442   5
   0 -18  -4 21.9847 10.7110   5
   0 -18  -5 32.9778 12.8137   5
   0 -18  -6 1.77045 9.47576   5
   0 -18  -7 12.5654 9.83276   5
   0 -18  -8 12.9563 10.2887   5
   0 -18  -9-1.89856 11.0728   5
   0  18 -10-41.2271 36.2070  10
   0 -18 -10-12.8794 17.2652   2
   0 -18 -10-1.94261 12.1003   5
   0 -18 -11 1.97970 11.9931   5
   0 -19   0-3.33137 9.84572   5
   0 -19  -1-1.68794 9.58054   5
   0 -19   1 1.63154 9.38813   5
   0 -19   2 118.092 20.4086   5
   0 -19  -2 113.108 20.4564   5
   0 -19  -3 5.22677 9.90218   5
   0 -19  -4 1.78851 10.1529   5
   0 -19  -5-3.63917 10.4763   5
   0 -19  -6-3.69784 10.0540   5
   0 -19  -7-5.64237 10.5404   5
   0 -19  -8 13.5948 12.6660   5
   0 -20   0-5.19382 11.1195   5
   0 -20  -1 15.8273 11.7773   5
   0 -20   1-1.70755 10.2322   5
   0 -20  -2 10.7310 12.0099   5
   0 -20  -3 5.46621 10.2114   5
   0 -20  -4 11.2052 12.0326   5
   0 -20  -5 22.7364 12.2297   5
   0 -20  -6 7.71386 10.9720   5
   0 -21   0 1.79735 10.6196   5
   0 -21   1 30.0014 13.3604   5
   0 -21  -1 29.2108 13.6913   5
   0 -21  -2-5.57893 10.8582   5
   1   0  -1 4.48064 1.26237   4
  -1   0   1 2.96534 1.09094   4
   1   0   1 4.05553 1.13691   6
  -1   0  -1 5.08082 1.14620   6
  -1   0  -1 3.19062 0.90131   9
   1   0   1 4.70734 1.08970   9
  -1   0  -2 3381.28 322.368   6
   1   0   2 3140.03 322.412   6
   1   0  -2 3572.99 323.070   4
  -1   0   2 3842.21 323.658   4
  -1   0   2 3199.04 322.461   1
   1   0   2 3204.27 322.466   1
  -1   0  -2 3009.75 322.364   1
   1   0  -2 3181.43 322.429   1
   1   0   2 3281.33 322.059   9
  -1   0  -3 2122.70 191.943   6
   1   0  -3 2146.55 193.262   4
  -1   0   3 2068.52 191.899   1
  -1   0  -3 1904.94 191.685   1
   1   0  -3 2015.34 191.789   1
   1   0   3 2027.69 191.871   1
   1   0   3 2155.68 191.671   6
  -1   0   4 4630.46 428.408   7
   1   0  -4 3841.03 430.800   4
   1   0   4 4904.67 429.219   6
   1   0   4 4464.78 427.447   5
  -1   0  -4 4306.67 427.395   5
  -1   0   4 5867.07 430.118  10
  -1   0   4 4510.59 429.331   1
   1   0   4 4372.14 429.293   1
  -1   0   5 0.35568 2.05059   7
  -1   0   5 3.00055 3.68944  10
   1   0  -5 1.30364 4.27386   4
   1   0   5-0.62730 3.35926   1
  -1   0   5 0.62540 3.13312   1
   1   0   5 7.69279 3.01721   6
   1   0   5 1.04851 1.24983   5
   1   0   6 1122.60 112.329   1
  -1   0   6 1121.96 112.239   1
   1   0  -6 688.401 113.471   4
   1   0   6 1277.58 112.737   6
   1   0   6 1106.08 109.545   5
  -1   0   6 1366.80 111.093   7
  -1   0   6 792.719 112.738  10
   1   0   7 157.977 13.8301   1
  -1   0   7 143.928 13.6931   1
  -1   0   7 38.0624 12.3289  10
  -1   0  -7 25.6494 9.57611  10
   1   0   7 189.426 7.80904   5
   1   0  -7 102.425 15.4874   4
  -1   0   7 181.862 11.0076   7
   1   0   7 214.817 14.7960   6
   1   0   7 6.58440 3.73623   8
   1   0   8 304.501 43.9611   8
  -1   0   8 618.650 46.2350   7
  -1   0   8 541.417 49.2616   1
   1   0   8 556.537 49.4342   1
   1   0  -8 306.542 50.3736   4
   1   0   8 564.995 49.4718   6
   1   0   8 540.352 44.8760   5
  -1   0   8 514.337 45.7704   5
  -1   0  -8 431.541 48.0870  10
   1   0   8 502.662 49.2595   2
  -1   0   8 530.883 49.6722   2
  -1   0   9 151.643 15.8862   7
  -1   0   9 143.242 19.1005   1
   1   0   9 131.269 18.5142   1
  -1   0  -9 158.122 18.0995  10
   1   0   9 149.829 15.1962   5
  -1   0   9 137.400 15.9196   5
   1   0   9 188.840 20.3996   6
   1   0   9 113.059 14.2899   8
   1   0  -9 105.975 22.1813   4
   1   0   9 157.650 19.8720   2
  -1   0   9 134.516 19.3900   2
  -1   0  10 7.76729 6.40476   1
   1   0  10 5.20983 5.27775   1
   1   0  10 6.34815 5.80579   6
  -1   0 -10 15.2330 4.85159  10
   1   0  10 6.93467 5.61376   2
  -1   0  10 4.18390 5.94477   2
  -1   0  10 7.11600 3.33918   7
   1   0 -10 2.33374 7.01909   4
   1   0  11 85.5732 14.3841   6
   1   0  11 80.5637 14.2328   1
  -1   0  11 71.1345 13.6656   1
   1   0  12 46.3463 10.7020   6
  -1   0  12 15.2817 14.8157   6
   1   0  12 28.3575 9.27568   1
  -1   0  12 34.4044 9.67915   1
   1   0  13 30.7049 10.5429   6
   1   0  13 22.3965 9.66133   1
  -1   0  13 23.9291 9.58983   1
  -1   0  13 15.0480 16.0931   6
   1   0  14-3.25259 6.88292   6
   1   0  14-7.51751 8.71186   1
  -1   0  14-1.86357 8.99121   1
  -1   0  14 6.95114 12.3034   6
  -1   0  14 2.32254 8.22304   3
   1   0  14 2.31242 7.58028   3
   1   0  15 3.47277 8.04709   6
  -1   0  15 22.1225 14.3378   6
  -1   0  15-10.0317 9.48984   3
   1   0  15 2.49846 9.45405   3
  -1   0  16 25.8914 12.4723   6
  -1   0  16-2.68860 9.17192   3
   1   0  16-2.67987 9.14216   3
  -1   0  17 11.3653 12.0210   6
  -1   0  17-5.74003 10.1592   3
   1   0  17 11.4213 10.8050   3
  -1   0  18-3.04028 11.5045   3
   1   0  18 6.06739 10.3476   3
  -1   0  19 3.20756 11.3696   3
   1   0  19 9.60738 12.1332   3
  -1   0  20 3.35880 11.8917   3
   1   0  20-6.71037 13.0893   3
  -1   1  20 6.74373 13.5331   3
   1  -1  20-3.38756 11.5545   3
  -1   1  19 3.19681 10.4758   3
   1  -1  19-3.22388 11.8115   3
  -1   1  18 3.02561 10.7134   3
   1  -1  18 3.05407 10.4211   3
  -1   1  17-7.00017 9.87619   1
  -1   1  17-2.85166 8.95210   3
   1  -1  17 2.87815 10.5492   3
  -1   1  16-6.53923 10.3103   1
  -1   1  16 16.3234 11.5557   6
   1  -1  16 3.86756 8.58062   6
  -1   1  16-5.37566 9.16793   3
   1  -1  16 2.68849 9.85030   3
   1  -1  15 25.3113 10.9465   6
  -1   1  15 12.1625 9.73396   1
  -1   1  15 25.2980 18.1682   6
  -1   1  15 12.5598 10.4932   3
   1  -1  14 5.05686 8.45087   6
  -1   1  14 1.88166 7.97449   1
  -1   1  14 7.87348 13.9422   6
  -1   1  14 6.99098 8.26181   3
   1  -1  13 84.8235 16.1022   6
  -1   1  13 91.0878 16.4266   1
  -1   1  13 137.638 19.6997   3
  -1   1  12 5.92343 6.80539   3
   1  -1  12 16.2346 8.19962   6
  -1   1  12 9.66780 7.21622   1
  -1   1  11 84.4667 16.5461   3
  -1   1  11 77.8296 15.2498   1
   1  -1  11 105.719 16.2849   1
   1  -1  11 128.736 16.9460   6
   1   1 -10 39.4818 15.0066   4
   1  -1  10 78.8427 13.0120   6
  -1   1  10 88.1212 10.2645   7
  -1   1  10 62.2159 9.73881   5
  -1   1  10 77.8689 14.3218   3
  -1   1  10 95.9609 14.6159   2
  -1   1  10 81.2022 13.3446   1
   1  -1  10 78.4680 13.0908   1
  -1   1   9 10.1478 6.06982   3
  -1   1   9 8.86809 6.78806   2
  -1   1   9 4.80148 4.30433   7
  -1   1   9 12.0341 4.60843   5
   1  -1   9 42.7937 8.58007   6
  -1   1   9 17.9048 6.99224   1
   1  -1   9 37.7625 8.28321   1
   1  -1   9 34.6225 4.28164   8
   1   1  -9 2.67024 8.17295   4
   1  -1   8 170.098 13.4186   8
   1   1  -8 33.6977 16.2065   4
  -1   1   8 51.6913 15.9391  10
  -1   1   8 98.2522 13.5612   5
   1  -1   8 157.540 12.8982   5
   1  -1   8 204.586 18.4639   6
  -1   1   8 82.3340 15.4008   2
  -1   1   8 74.2871 15.4985   3
  -1   1   8 89.1426 13.6232   7
   1  -1   8 128.759 16.7522   1
  -1   1   8 96.1752 15.8740   1
   1   1  -8 142.100 16.5434   1
  -1   1   7 2473.49 217.013   2
   1  -1   7 2369.24 216.042   6
  -1  -1  -7 2613.10 214.030  10
  -1   1   7 2584.41 217.348  10
  -1   1   7 2541.33 213.794   5
   1  -1   7 1793.99 212.084   5
  -1  -1  -7 2383.06 213.005   5
   1   1  -7 1971.14 214.979   1
   1  -1   7 1819.30 214.972   1
  -1   1   7 2577.22 216.751   1
   1  -1   7 2084.10 212.516   8
  -1   1   6 806.108 93.2035   2
  -1   1   6 1074.25 93.0734  10
  -1  -1  -6 704.225 91.2566  10
   1  -1   6 932.799 90.1045   5
  -1   1   6 844.653 91.1750   5
  -1  -1  -6 826.966 90.6431   5
   1  -1   6 1089.06 93.6794   6
   1  -1   6 1037.53 90.5756   8
  -1   1   6 870.956 93.0617   1
   1   1  -6 963.751 93.0411   1
   1  -1   6 932.497 93.1093   1
  -1   1   5 2340.70 196.927   1
   1  -1   5 2061.01 196.340   1
   1   1  -5 2168.98 196.275   1
   1  -1   5 2459.37 196.644   6
  -1   1   5 2214.85 197.594   3
   1   1  -5 2124.56 194.972   7
  -1   1   5 2289.53 194.976   5
  -1  -1  -5 2235.47 194.392   5
  -1   1   5 2336.13 197.430   2
   1   1  -4 2528.68 218.385   7
   1   1  -4 693.738 218.586   4
  -1   1   4 1008.35 219.968   4
   1  -1   4 2814.99 219.535   6
  -1   1   4 2566.96 220.090   2
  -1   1   4 2435.23 220.082   3
   1  -1   4 2368.35 219.206   1
   1   1  -4 2424.81 219.200   1
  -1   1   4 2420.60 218.139   5
  -1  -1  -4 2472.22 217.665   5
   1   1  -3 7647.74 648.738   7
  -1   1   3 8017.91 651.647   4
   1   1  -3 3358.13 649.370   4
   1   1  -3 7159.74 649.092   1
  -1  -1  -3 3086.01 648.433   6
  -1   1   3 7457.74 649.878   3
  -1  -1  -3 7515.31 648.085   5
  -1   1   3 7077.65 648.418   5
  -1   1   3 7438.03 649.789   2
  -1  -1  -3 7752.46 650.057   2
   1  -1   3 7529.89 649.340   6
  -1   1   2 11601.9 1089.90   4
   1   1  -2 9617.73 1089.83   4
   1  -1   2 10399.8 1089.41   6
  -1  -1  -2 12064.1 1088.67   6
  -1  -1  -2 10804.2 1088.69   5
   1   1  -2 12198.4 1089.30   7
  -1   1   2 10693.2 1089.57   2
  -1  -1  -2 10908.1 1089.64   2
  -1  -1  -2 10761.4 1089.57   3
  -1   1   2 10307.2 1089.58   3
   1   1  -1 851.666 82.0765   4
  -1  -1  -1 792.885 81.9570   5
   1   1  -1 908.734 82.2865   7
  -1  -1  -1 832.433 81.6923   7
   1  -1   1 785.752 82.2199   9
   1  -1   1 776.654 82.5163   6
  -1  -1   0 2207.88 218.870   7
   1   1   0 2385.14 218.956   7
  -1   1   0 2156.65 219.511   6
   1  -1   0 2135.03 219.529   6
  -1   1   0 2107.62 219.306   9
   1  -1  -1 844.560 82.6339   3
  -1  -1   1 864.906 82.4378   4
   1   1   1 833.725 81.9676   7
  -1  -1   1 802.755 82.2945   7
  -1   1  -1 788.549 82.6947   6
  -1  -1   2 10457.7 1064.91   7
   1  -1  -2 10995.1 1065.74   4
   1   1   2 11280.2 1064.66   6
  -1   1  -2 10435.1 1065.29   6
  -1  -1   2 11931.2 1066.06  10
   1   1   2 10726.3 1065.57   3
   1  -1  -2 10936.1 1065.58   3
   1   1   2 10573.3 1065.52   2
   1  -1  -2 10772.1 1065.64   2
   1   1   2 10478.2 1064.65   5
  -1   1  -3 7121.24 757.060   1
  -1   1  -3 7565.19 756.095   8
  -1  -1   3 7325.31 756.569   7
   1  -1  -3 8002.43 757.839   4
   1   1   3 8653.39 756.747   6
   1  -1  -3 7596.93 757.883   2
   1   1   3 7357.65 757.604   2
  -1   1  -3 8487.56 757.477   6
   1   1   3 7386.23 757.710   3
  -1  -1   3 7046.68 758.314  10
   1   1   3 7748.16 756.291   5
   1   1   4 2579.38 242.360   5
  -1  -1   4 2408.40 242.666   7
   1  -1  -4 2611.64 244.889   4
   1   1   4 2375.91 244.194   2
  -1   1  -4 2456.05 244.929   6
   1   1   4 3034.98 243.838   6
   1   1   4 2373.84 244.336   3
  -1  -1   4 1641.67 244.642  10
  -1  -1   4 2264.81 243.570   1
  -1   1  -4 2488.10 243.659   1
  -1  -1   5 2231.32 199.202   7
  -1   1  -5 2052.08 198.121   7
   1  -1  -5 2358.05 202.837   4
   1   1   5 2255.25 201.482   2
   1   1   5 2532.36 201.155   6
  -1   1  -5 816.911 199.961   6
   1   1   5 2240.65 201.799   3
   1   1   5 2351.25 198.813   5
  -1  -1   5 744.290 200.083  10
  -1   1  -5 2178.16 200.535   1
   1   1   5 2425.51 201.419   1
  -1  -1   5 2082.05 200.659   1
  -1   1  -6 931.056 87.0080   7
  -1  -1   6 955.194 87.9836   7
   1   1   6 754.535 89.7729   2
   1   1   6 870.375 89.9136   6
   1  -1  -6 717.015 91.0450   4
   1   1   6 783.111 90.2237   3
  -1  -1   6 925.318 89.8691   1
  -1   1  -6 994.242 89.8820   1
   1   1   6 850.522 89.8788   1
   1   1   6 806.030 87.3685   5
  -1  -1   7 2012.04 217.895   7
  -1   1  -7 1973.25 217.165   7
   1   1   7 2460.03 221.557   2
   1   1   7 2782.01 221.989   6
   1  -1  -7 2101.61 222.604   4
   1   1   7 2433.54 222.029   3
   1   1   7 2643.42 217.901   5
  -1  -1   7 1823.10 219.706   1
  -1   1  -7 1913.63 219.535   1
   1   1   7 2746.13 221.729   1
   1   1   8 101.755 15.8637   2
   1   1   8 68.5541 14.6526   3
   1   1   8 103.338 12.6587   5
   1   1   8 165.447 17.5064   6
   1   1   8 93.7137 15.7233   1
  -1  -1   8 147.752 16.8588   1
  -1   1  -8 164.669 16.6110   1
  -1  -1   8 140.215 13.6148   7
   1  -1  -8 62.1155 16.4799   4
  -1  -1   9 36.7489 5.34644   7
  -1   1  -9 20.0278 7.97388  10
   1  -1  -9 9.48393 7.94738   4
   1   1   9 19.5655 6.98742   6
   1   1   9 14.3736 7.81993   3
   1   1   9 11.3240 5.50659   2
  -1  -1   9 25.0849 7.29246   1
   1   1   9 14.4354 6.68748   1
   1   1   9 4.30947 3.36707   5
   1   1  10 64.8200 12.5423   2
   1   1  10 59.5497 12.9966   3
  -1   1 -10 64.1906 12.5506  10
   1   1  10 80.7159 13.2581   6
  -1  -1  10 69.1548 12.5876   1
   1   1  10 64.4033 12.3077   1
  -1  -1  10 81.7905 9.60857   7
   1  -1 -10 63.5844 13.8287   4
  -1  -1  11 80.9853 14.8607   1
   1   1  11 90.3571 15.3468   1
   1   1  11 96.2833 16.6286   3
   1   1  11 112.387 16.2487   6
  -1  -1  12 3.57440 12.6618   6
   1   1  12 1.62580 7.06597   1
   1   1  12 5.88643 7.20655   3
   1   1  12 8.85823 7.53795   6
  -1  -1  13 66.4313 20.5521   6
   1   1  13 83.0956 15.9955   1
   1   1  13 79.1267 17.8410   3
   1   1  13 121.306 17.5004   6
   1   1  14 9.49769 9.02844   1
   1   1  14 2.31879 7.95863   3
  -1  -1  14 26.3208 13.5956   6
   1   1  14 9.53113 8.14096   6
   1   1  15 34.8020 11.8371   1
   1   1  15 19.9442 11.7724   3
  -1  -1  15 11.9887 13.1878   6
   1   1  16 4.40011 7.85837   1
  -1  -1  16 13.4777 10.8698   3
   1   1  16 8.00576 9.16296   3
  -1  -1  16 38.6253 15.6950   6
   1   1  17-2.35826 9.97823   1
   1   1  17 2.84265 9.69720   3
  -1  -1  17-2.88446 9.05154   3
  -1  -1  17-5.24978 12.1658   6
  -1  -1  18 3.05892 11.2082   3
   1   1  18-3.01800 9.02947   3
  -1  -1  18 7.98072 12.3294   6
   1   1  19-9.57699 10.4616   3
  -1  -1  19 19.4128 12.6199   3
  -1  -1  20-6.77962 12.4206   3
   1   1  20 10.0852 12.3178   3
   1  -2  20 10.2733 12.1386   3
  -1   2  20 3.38669 11.5698   3
   1  -2  19 3.25641 11.5305   3
  -1   2  19 3.22005 10.9875   3
  -1   2  18-2.50390 11.3665   1
  -1   2  18-6.10316 12.5892   3
   1  -2  18-3.07681 11.6492   3
  -1   2  17 9.42530 9.98707   1
  -1   2  17 14.3758 10.1948   3
   1  -2  17-2.15179 8.65747   6
  -1   2  16 4.42437 9.81968   1
  -1   2  16 2.69171 8.44994   3
   1  -2  16 2.01438 8.52671   6
  -1   2  15 2.08568 8.14049   1
  -1   2  15-2.51496 8.58322   3
   1  -2  15 5.65293 8.55394   6
  -1   2  14 8.09909 15.7947   6
  -1   2  14-1.94458 6.63252   1
   1  -2  14-1.75382 7.78177   6
  -1   2  14 4.67911 7.97970   3
  -1   2  13 10.8322 7.91204   1
   1  -2  13 9.76179 7.47200   6
  -1   2  13 15.1918 8.03569   3
  -1   2  12 9.99073 7.42333   1
   1  -2  12 6.04243 7.03772   6
  -1   2  12 5.98004 7.80818   3
  -1   2  11 82.2085 14.1152   1
   1  -2  11 70.4762 13.1093   6
  -1   2  11 51.1309 13.2283   3
   1  -2  10 6.41849 5.15283   6
  -1   2  10 34.2878 5.80563   5
  -1   2  10 9.93195 6.30380   3
  -1   2  10 29.1462 8.27415   1
   1   2 -10 10.2455 6.32990   1
  -1   2  10 25.3539 7.61550   2
  -1   2   9 148.874 19.2481   1
  -1   2   9 135.461 18.8757   2
   1   2  -9 178.867 19.0838   1
   1  -2   9 204.440 20.2872   6
  -1   2   9 136.676 15.7357   5
  -1   2   9 120.592 19.0789   3
  -1   2   8 760.921 83.2297   2
   1  -2   8 975.687 83.8548   6
  -1   2   8 667.581 83.3292   3
  -1   2   8 769.814 83.1380   1
   1   2  -8 861.596 82.7993   1
  -1  -2  -8 753.807 79.8603   5
  -1   2   8 754.421 80.1840   5
   1  -2   8 797.206 78.7552   5
  -1   2   8 821.523 82.4914  10
   1   2  -8 833.240 80.6082   7
  -1   2   7 4517.27 439.753   2
   1  -2   7 4825.54 439.319   6
  -1   2   7 4511.37 440.346   3
   1   2  -7 4304.53 438.564   1
  -1   2   7 4718.62 436.979   5
   1  -2   7 4158.50 435.291   5
  -1  -2  -7 4750.67 436.635   5
   1   2  -7 5019.52 440.075  10
   1   2  -7 4300.68 436.984   7
  -1   2   6 206.810 22.5113   2
   1  -2   6 151.142 20.8410   6
  -1   2   6 218.530 23.0766   3
   1   2  -6 144.640 20.6807   1
  -1  -2  -6 195.739 19.6641   5
  -1   2   6 208.726 20.1227   5
   1   2  -6 180.248 21.9538  10
   1   2  -6 164.068 19.9576   7
   1   2  -5 180.778 19.4043   7
   1  -2   5 184.561 20.2997   6
  -1   2   5 194.740 21.5462   3
   1   2  -5 147.928 19.8003   1
  -1  -2  -5 197.843 18.9184   5
  -1   2   5 222.116 19.4513   5
  -1  -2  -5 211.164 22.1008   2
  -1   2   5 210.633 21.5021   2
   1   2  -5 159.172 20.9708  10
   1   2  -4 1444.15 128.861   7
  -1   2   4 1154.09 132.059   4
   1  -2   4 1335.30 129.817   6
  -1   2   4 1282.58 130.610   3
  -1  -2  -4 1296.31 130.539   3
   1   2  -4 1277.33 129.629   1
  -1  -2  -4 1232.60 128.390   5
  -1   2   4 1215.55 128.644   5
   1   2  -4 1416.27 131.684  10
  -1  -2  -4 1273.31 130.661   2
  -1   2   4 1312.54 130.510   2
  -1   2   3 644.868 66.7228   4
   1  -2   3 804.702 66.5197   6
  -1   2   3 587.029 66.3810   3
  -1  -2  -3 587.095 66.2454   3
   1   2  -3 716.517 68.0285  10
  -1   2   3 606.010 65.0507   5
  -1  -2  -3 576.449 64.8571   5
  -1  -2  -3 633.956 66.6489   2
   1   2  -3 772.721 65.3673   7
   1   2  -2 1080.13 109.218   7
  -1   2   2 1151.34 110.339   4
   1  -2   2 1053.17 110.006   6
  -1  -2  -2 1145.42 110.472   3
   1  -2   2 1143.92 108.565   5
  -1   2   2 1042.91 109.227   5
  -1  -2  -2 1105.18 109.272   5
  -1  -2  -2 1081.65 108.938   8
   1   2  -2 992.154 111.223  10
   1   2  -1 8611.42 960.751  10
  -1   2   1 9468.83 959.600   9
  -1   2   1 9397.63 959.207   5
   1  -2   1 10016.6 958.901   5
  -1  -2  -1 9480.53 959.373   8
   1  -2   1 9468.29 959.977   6
  -1   2   1 9338.29 959.901   6
  -1  -2  -1 11227.8 959.584   5
   1   2  -1 9848.61 959.284   7
   1   2   0 63382.8 5363.45  10
  -1   2   0 64841.1 5362.74   9
   1  -2   0 63133.0 5362.70   9
  -1   2   0 62960.9 5362.06   5
   1  -2   0 65897.3 5362.17   5
   1  -2   0 61037.4 5363.11   6
  -1   2   0 62458.3 5363.02   6
   1   2   0 65277.1 5362.25   7
  -1   2  -1 9600.43 962.780   6
  -1  -2   1 9401.52 962.252   7
  -1   2  -1 9814.61 961.801   5
   1  -2  -1 9332.48 962.229   5
   1   2   1 9428.41 962.301   5
   1   2   1 11579.0 962.456  10
   1  -2  -1 9325.77 962.576   9
  -1  -2   2 1098.91 109.117   7
   1  -2  -2 1067.80 110.001   4
  -1   2  -2 1107.55 109.688   6
   1  -2  -2 1016.83 109.144   5
   1  -2  -2 1083.39 110.166   3
   1   2   2 1156.58 108.973   8
   1   2   2 1089.44 109.106   5
  -1   2  -2 1111.05 108.435   5
  -1   2  -3 824.007 67.3182   8
   1   2   3 643.917 66.7481   8
  -1  -2   3 801.798 67.5177   7
   1  -2  -3 594.851 68.0608   4
  -1   2  -3 859.761 68.4684   6
   1  -2  -3 582.928 67.2170   5
   1   2   3 735.628 67.0697   6
   1   2   3 594.946 67.0491   5
   1   2   3 540.990 68.1924   3
   1  -2  -3 570.466 68.2432   3
   1  -2  -3 603.927 68.5152   2
   1  -2  -4 1301.53 129.087   3
   1   2   4 1226.57 129.026   3
   1   2   4 1184.47 128.873   2
   1  -2  -4 1284.99 129.365   2
   1  -2  -4 1325.36 128.800   4
   1   2   4 1161.51 127.868   6
  -1   2  -4 1472.62 129.459   6
  -1  -2   4 1367.55 127.404   7
   1   2   4 1273.17 126.447   8
  -1   2  -4 1275.46 127.219   8
  -1   2  -4 1331.17 128.340   1
   1   2   4 1218.92 127.143   5
   1   2   5 189.889 19.3671   5
   1  -2  -5 221.517 22.1436   4
  -1   2  -5 126.488 21.4822   6
   1   2   5 170.532 20.9339   6
  -1   2  -5 164.049 20.3884   1
  -1  -2   5 164.337 19.3445   7
   1  -2  -5 235.178 22.8465   2
   1   2   5 197.998 21.7530   2
   1   2   5 198.240 21.9254   3
   1   2   6 214.621 18.5260   5
  -1  -2   6 160.578 18.1699   7
  -1   2  -6 138.817 17.3071   7
   1  -2  -6 213.568 21.7609   4
   1   2   6 171.880 20.4664   6
  -1   2  -6 144.360 19.3428   1
   1   2   6 182.887 20.8813   2
   1   2   6 188.024 21.2017   3
  -1   2  -7 4226.35 436.246   7
  -1  -2   7 4156.63 437.000   7
   1  -2  -7 4665.39 441.101   4
   1   2   7 4470.75 440.508   6
  -1   2  -7 4499.15 439.055   1
   1   2   7 4435.98 440.626   3
   1   2   7 4520.24 440.162   2
   1   2   7 4859.13 437.082   5
  -1  -2   8 764.035 18.5013   7
  -1   2  -8 837.871 15.2967   7
   1  -2  -8 701.638 30.1361   4
   1   2   8 831.907 31.0026   6
   1   2   8 792.454 17.6930   5
   1   2   8 687.347 29.2630   3
   1   2   8 783.261 29.2497   2
  -1   2  -8 835.520 27.3007   1
   1   2   8 799.097 29.3877   1
  -1   2  -9 180.874 20.3895   1
   1   2   9 122.953 19.8270   2
   1   2   9 144.097 20.4964   1
   1   2   9 141.125 16.9959   5
   1  -2  -9 127.550 21.0011   4
   1   2   9 167.719 21.0843   6
  -1  -2   9 176.891 17.8626   7
   1   2   9 144.598 20.9658   3
   1   2  10 13.9943 6.96706   2
   1   2  10 16.8861 7.37437   1
  -1   2 -10 7.96831 5.70356   1
  -1   2 -10 2.04532 7.06316  10
  -1  -2  10 3.26410 8.80322   6
   1  -2 -10 22.1895 7.48149   4
   1   2  10 22.9855 7.99620   3
  -1  -2  10 4.40663 3.62887   7
   1   2  11 100.193 14.4273   6
   1   2  11 46.9647 12.6566   3
  -1  -2  11 67.5629 19.3159   6
  -1   2 -11 74.9036 15.0086  10
   1   2  11 66.1072 13.2414   1
   1   2  12 23.2396 9.25737   6
  -1  -2  12 12.6282 11.5988   6
   1   2  12 6.72666 7.34083   1
   1   2  12 1.98010 6.54571   3
   1   2  13 10.7386 8.72431   3
   1   2  13 12.7649 7.44161   1
   1   2  13 15.3508 8.69595   6
  -1  -2  13 18.8632 12.3360   6
   1   2  14-4.65417 9.07914   3
   1   2  14 1.96440 7.43635   1
   1   2  15-5.00616 9.76510   3
   1   2  15 6.32195 9.96950   1
  -1  -2  15 18.6431 15.1179   6
   1   2  16-5.36005 8.40852   3
   1   2  16 8.94874 10.3679   1
  -1  -2  16-2.66697 12.0994   6
   1   2  17-2.86506 10.1412   3
   1   2  17-2.38190 10.5688   1
  -1  -2  17 10.3812 12.5187   6
  -1  -2  18-3.08009 10.9021   3
   1   2  18-3.03990 10.3684   3
   1   2  18 2.53309 10.1664   1
  -1  -2  18 7.62774 12.7273   6
   1   2  19 9.63648 10.9565   3
  -1  -2  19-3.25831 9.74765   3
  -1  -2  19-2.58781 11.9933   6
  -1  -2  20 10.2664 12.5410   3
   1   2  20-3.38012 12.3872   3
  -1   3  19 2.67827 11.6140   1
  -1   3  19 3.24587 10.6406   3
  -1   3  18-3.08160 10.9108   3
  -1   3  18-7.63774 11.2996   1
   1  -3  18 2.39522 11.1035   6
  -1   3  17 2.91122 10.6666   3
  -1   3  17 7.28306 10.2711   1
   1  -3  17-8.96003 10.1630   6
  -1   3  16 2.73496 8.21622   3
  -1   3  16 9.15917 10.1879   1
   1  -3  16 14.7083 10.9131   6
  -1   3  15 2.56011 8.03677   3
  -1   3  15 4.30611 9.98162   1
   1  -3  15 1.96034 8.70229   6
  -1   3  14-9.54756 9.04336   3
  -1   3  14 4.02566 8.52764   1
   1  -3  14 1.82612 7.34331   6
  -1   3  13 50.8895 13.0487   3
  -1   3  13 16.8199 9.12082   1
   1  -3  13 32.2301 10.9042   6
  -1   3  12 4.08072 6.41059   3
  -1   3  12 6.93717 6.57125   1
   1  -3  12-1.56409 7.25649   6
  -1   3  11 86.3018 16.6144   3
   1  -3  11 117.729 16.3817   6
  -1   3  11 76.5710 15.8876   1
  -1   3  10 36.3902 9.56301   2
  -1   3  10 34.8934 9.25165   1
   1   3 -10 59.7939 10.2342   1
  -1  -3 -10 11.3134 8.83969   4
   1  -3  10 85.2234 11.6953   6
  -1   3  10 18.8128 8.59737   3
  -1  -3 -10 34.3447 6.55220   5
  -1   3  10 35.8131 6.90235   5
   1   3 -10 77.4631 11.8732  10
  -1   3   9 43.4624 10.0156   3
   1   3  -9 30.1436 6.32479   7
   1   3  -9 35.3315 8.51947  10
  -1  -3  -9 36.0688 6.07836   5
   1  -3   9 32.0290 7.83488   6
  -1   3   9 35.2834 6.40571   5
   1   3  -9 15.9783 6.65425   1
  -1   3   9 35.0119 8.91810   2
  -1   3   8 698.469 74.9617   2
   1  -3   8 687.511 74.1508   6
  -1   3   8 661.348 75.4396   3
   1   3  -8 714.010 73.9366   1
  -1  -3  -8 722.344 71.7735   5
  -1   3   8 703.295 71.8277   5
   1   3  -8 696.834 72.1649   7
   1   3  -8 740.049 75.8317  10
  -1   3   7 275.648 36.0747   2
  -1  -3  -7 295.730 37.1583   2
   1  -3   7 382.434 36.6655   6
  -1   3   7 320.476 37.2471   3
   1   3  -7 401.671 36.4665   1
  -1   3   7 285.823 33.7132   5
  -1  -3  -7 260.266 33.3145   5
   1   3  -7 395.898 39.9821  10
   1   3  -7 410.554 34.7503   7
   1   3  -6 2179.20 204.991   7
  -1  -3  -6 2232.94 208.766   2
   1  -3   6 2354.22 207.121   6
  -1   3   6 2079.12 207.896   3
   1   3  -6 2078.28 206.382   1
  -1   3   6 2132.74 204.936   5
  -1  -3  -6 2032.35 204.709   5
   1   3  -6 1864.17 208.921  10
   1  -3   6 1960.80 203.420   5
  -1  -3  -5 166.009 15.8580   2
   1  -3   5 101.121 12.5854   6
  -1   3   5 125.834 14.3879   3
  -1  -3  -5 148.396 14.8933   3
  -1   3   5 78.6102 15.4274   4
   1   3  -5 57.4819 13.6667  10
  -1  -3  -5 113.989 11.2916   5
  -1   3   5 121.371 11.6878   5
   1  -3   5 75.2951 9.81737   5
   1   3  -5 84.4808 10.8724   7
   1   3  -4 413.172 41.8294   7
  -1   3   4 411.581 44.5790   4
   1  -3   4 431.572 43.1179   6
  -1  -3  -4 395.455 43.7250   3
  -1   3   4 373.949 41.6629   5
  -1  -3  -4 378.133 41.6701   5
  -1  -3  -4 427.879 44.5685   2
   1  -3   4 464.002 40.8366   5
  -1   3   3 420.155 37.4875   4
   1  -3   3 372.890 36.7508   6
  -1  -3  -3 354.237 37.4532   3
  -1   3   3 323.703 35.4459   5
   1  -3   3 401.161 34.8479   5
   1   3  -3 379.684 35.6906   7
  -1  -3  -3 334.738 35.5891   5
  -1   3   3 310.859 35.5229   9
  -1   3   2 418.695 43.7999   4
   1  -3   2 501.557 44.0991   6
   1   3  -2 497.160 43.0525   7
  -1   3   2 414.322 42.6856   5
   1  -3   2 530.725 42.3863   5
  -1   3   2 426.206 42.9819   9
  -1  -3  -2 417.134 42.5808   8
  -1  -3  -2 420.050 42.8846   5
  -1   3   1 2565.80 263.949   6
   1  -3   1 2673.27 264.280   6
  -1   3   1 2645.38 263.659   9
   1  -3   1 2860.13 263.111   5
  -1   3   1 2574.49 263.263   5
   1   3  -1 2639.39 263.506   7
  -1  -3  -1 2666.56 263.617   5
  -1  -3  -1 2603.80 263.597   8
  -1  -3   0 4922.44 486.251   8
  -1  -3   0 4543.86 485.901   6
  -1   3   0 4982.32 485.522   5
   1  -3   0 5152.40 485.618   5
   1  -3   0 5067.76 486.219   9
   1  -3   0 4720.33 486.466   6
  -1   3   0 4875.74 486.302   6
   1   3   0 5034.43 485.933   5
  -1  -3   0 4901.93 485.905   5
   1  -3  -1 2479.45 266.150   6
  -1   3  -1 2752.61 266.098   6
  -1   3  -1 2841.22 265.153   5
   1  -3  -1 2676.17 265.488   5
  -1  -3   1 2671.29 266.180   8
   1   3   1 2806.51 265.884   8
   1  -3  -1 2542.06 265.797   9
   1   3   1 2622.15 265.631   5
  -1  -3   1 2662.23 265.613   5
  -1   3  -2 529.690 47.1921   6
   1   3   2 437.711 46.3503   5
  -1   3  -2 511.585 45.8200   5
   1  -3  -2 405.996 46.1991   5
   1  -3  -2 407.951 46.4308   9
   1   3   2 439.749 46.2727   8
   1  -3  -3 347.994 36.6684   4
  -1   3  -3 378.292 36.4615   6
  -1   3  -3 370.563 35.6668   8
   1   3   3 322.144 35.3182   8
   1  -3  -3 339.412 37.2414   3
   1   3   3 321.243 35.5340   5
  -1   3  -3 360.313 34.7960   5
   1  -3  -3 321.099 35.6015   5
   1  -3  -4 429.540 46.0225   2
   1  -3  -4 419.872 44.7430   4
  -1   3  -4 526.915 45.7063   6
  -1   3  -4 430.622 43.6525   8
   1   3   4 451.485 42.9981   8
   1  -3  -4 433.602 45.5698   3
   1  -3  -4 382.331 43.5397   5
   1   3   4 375.986 43.3565   5
  -1  -3   5 76.0678 11.8474   7
   1  -3  -5 122.524 15.1355   2
   1  -3  -5 129.316 14.2043   4
  -1   3  -5 94.5558 14.5594   6
   1   3   5 141.220 11.6740   8
  -1   3  -5 89.4481 12.0826   8
   1  -3  -5 137.438 15.2739   3
   1   3   5 136.567 15.1769   3
   1   3   5 127.070 12.6116   5
   1  -3  -5 119.676 12.6943   5
   1   3   5 37.0698 12.1006   6
  -1   3  -6 2190.41 186.486   1
   1  -3  -6 2249.85 187.384   4
  -1   3  -6 1095.56 186.870   6
   1   3   6 924.802 184.975   6
   1  -3  -6 2320.33 189.078   2
   1   3   6 2056.32 188.019   3
   1  -3  -6 2086.63 185.058   5
   1   3   6 2260.40 184.778   5
   1   3   7 280.470 31.7358   5
  -1   3  -7 361.989 34.3476   1
   1  -3  -7 330.252 35.1126   4
   1   3   7 238.174 35.7665   6
  -1   3  -7 358.245 31.4479   7
   1   3   7 248.514 34.3847   3
   1   3   7 270.643 34.3480   2
   1  -3  -7 301.790 35.4520   2
  -1  -3   7 144.190 39.8788   6
   1   3   8 732.111 65.3629   5
  -1   3  -8 714.758 67.6796   1
   1  -3  -8 727.556 69.0623   4
   1   3   8 571.460 68.1956   6
   1   3   8 622.874 68.9127   3
  -1   3  -8 615.510 64.2131   7
   1   3   8 712.834 68.9221   2
  -1  -3   9 14.4107 10.1097   6
   1  -3  -9 52.7977 10.3223   4
   1   3   9 31.7521 8.84565   6
  -1   3  -9 24.5190 7.39591   1
   1   3   9 44.0946 9.80232   2
   1   3   9 49.3502 6.85978   5
   1   3   9 35.3726 8.74651   3
  -1   3 -10 53.9450 10.1198   1
   1   3  10 33.2861 9.54867   2
   1   3  10 44.1275 10.3480   1
   1   3  10 37.9843 9.89360   6
   1  -3 -10 65.3101 11.5891   4
  -1  -3  10 67.7528 16.6196   6
   1   3  10 37.3071 10.7317   3
   1   3  11 88.7967 15.6938   1
  -1  -3  11 88.0070 19.5032   6
  -1   3 -11 24.6566 14.6939  10
   1   3  11 100.368 16.3363   3
   1   3  11 155.861 17.7408   6
   1   3  12 6.07776 8.17807   3
   1   3  12-1.75419 6.89795   1
  -1  -3  12 16.5443 13.8303   6
   1   3  13 26.3804 11.0842   3
   1   3  13 18.9012 9.27451   1
  -1  -3  13 41.2469 15.8014   6
   1   3  14 7.10847 8.57607   3
   1   3  14 18.3223 9.00527   1
   1   3  15-2.54695 10.5026   3
   1   3  15-6.53355 10.3014   1
   1   3  16 35.3934 13.2409   3
   1   3  16 16.2265 11.3085   1
  -1  -3  16 5.02572 11.2771   6
   1   3  17-2.89546 9.87735   3
   1   3  17 9.82477 11.1446   1
  -1  -3  17 2.55777 12.0993   6
   1   3  18 6.14211 10.8789   3
   1   3  18-2.57834 11.7055   1
  -1  -3  18 12.6640 12.2250   6
   1   3  19-6.47349 12.2496   3
   1   3  19-2.71074 11.4701   1
  -1  -3  19 7.77372 12.9728   6
  -1  -3  20 18.6967 15.2712   6
  -1   4  19-3.26962 10.2730   3
  -1   4  19-8.19188 13.6796   1
   1  -4  19-5.27972 14.3561   6
  -1   4  18 3.11632 9.77737   3
  -1   4  18-10.4882 12.1514   1
   1  -4  18 12.4580 12.4721   6
  -1   4  17-2.94718 10.4379   3
  -1   4  17 12.4473 12.2422   1
   1  -4  17 9.30016 10.7811   6
  -1   4  16 11.1253 10.6800   3
  -1   4  16 18.9094 11.7597   1
   1  -4  16 26.3638 11.3385   6
  -1   4  15 36.5403 12.9664   3
  -1   4  15 42.2772 13.5065   1
   1  -4  15 20.5591 11.2643   6
  -1   4  14 14.6763 10.3512   3
  -1   4  14 4.16821 8.36829   1
   1  -4  14-7.65273 11.5913   6
  -1   4  13 34.1717 11.1670   3
  -1   4  13 25.4120 10.8071   1
   1  -4  13 7.07478 9.22689   6
  -1   4  12 14.7971 8.50782   3
  -1   4  12 3.62136 7.29498   1
   1  -4  12 4.91399 7.12930   6
  -1   4  11 23.4102 8.67945   1
   1  -4  11 39.1147 10.2929   6
  -1   4  11 29.2938 10.0755   3
   1   4 -10 18.8330 9.09736  10
  -1  -4 -10 33.2259 5.94284   5
  -1  -4 -10 8.99785 8.70993   4
   1   4 -10 8.41409 6.39594   1
   1  -4  10 16.5325 7.25745   6
  -1   4  10 24.3138 6.03195   5
  -1   4  10 10.7606 7.23485   3
  -1   4   9 57.4049 11.5219   3
   1   4  -9 64.9350 9.16088   7
   1   4  -9 49.8719 11.5487  10
  -1  -4  -9 46.6021 7.43496   5
  -1  -4  -9 19.9751 11.1986   4
   1  -4   9 46.3727 9.48138   6
   1   4  -9 41.9947 9.28872   1
  -1   4   9 36.3782 7.42566   5
   1  -4   8 181.655 17.9141   5
   1   4  -8 230.407 20.4774   7
  -1   4   8 105.996 21.0488   3
  -1  -4  -8 139.627 22.8302   2
   1  -4   8 217.850 22.8535   6
  -1  -4  -8 82.2454 22.7852   4
  -1   4   8 166.272 19.5150   5
  -1  -4  -8 154.924 19.3270   5
   1   4  -8 209.915 22.1163   1
   1   4  -8 173.779 24.8505  10
  -1  -4  -7 18.5138 4.27138   5
  -1   4   7 12.8874 4.42019   5
   1   4  -7 10.9956 3.99229   7
   1  -4   7 10.5216 2.39070   5
  -1   4   7 10.8533 6.11987   3
  -1  -4  -7 13.6571 5.49414   3
  -1  -4  -7 28.8114 7.29494   2
   1  -4   7 6.14098 4.36224   6
   1   4  -7 4.58295 4.63866   1
   1   4  -7 8.15197 7.29747  10
  -1  -4  -7 7.64382 7.53470   4
   1   4  -6 296.412 24.2217   7
  -1   4   6 107.483 27.3727   4
   1  -4   6 271.598 26.1674   6
  -1  -4  -6 183.192 25.8256   3
  -1  -4  -6 101.800 24.9020   4
   1   4  -6 152.272 28.0843  10
  -1  -4  -6 173.841 23.0685   5
  -1   4   6 185.569 23.2950   5
  -1  -4  -6 242.010 27.5275   2
   1  -4   6 286.705 22.5131   5
   1   4  -5 1503.13 128.791   7
  -1   4   5 1268.04 133.562   4
  -1  -4  -5 834.015 130.349   4
   1  -4   5 1481.25 130.791   6
  -1  -4  -5 1357.68 131.592   3
  -1   4   5 1185.27 128.279   9
   1   4  -5 529.306 130.600  10
  -1  -4  -5 1239.35 128.547   5
  -1   4   5 1231.92 128.462   5
  -1  -4  -5 1376.34 132.292   2
   1  -4   5 1572.59 127.618   5
   1   4  -4 79.7772 7.54856   7
  -1  -4  -4 36.3565 8.16612   3
  -1  -4  -4 24.9687 7.33658   4
  -1   4   4 42.5348 7.94908   4
  -1   4   4 29.3361 6.38747   5
  -1  -4  -4 29.0252 6.24783   5
   1  -4   4 85.4883 6.50609   5
  -1   4   4 34.1286 6.12327   9
   1  -4   4 101.760 9.70533   6
   1  -4   3 2139.13 229.955   6
  -1  -4  -3 2347.37 229.189   5
  -1   4   3 2289.48 228.930   5
   1  -4   3 2365.44 228.281   5
   1   4  -3 2213.80 229.013   7
  -1   4   3 2282.32 228.914   9
  -1  -4  -3 2291.50 229.707   4
  -1   4   3 2552.57 230.550   4
  -1   4   2 1903.62 205.330   6
   1  -4   2 2048.09 205.944   6
  -1  -4  -2 2065.89 205.192   5
   1   4  -2 1978.86 205.061   7
  -1   4   2 1992.98 204.860   5
   1  -4   2 2298.00 204.589   5
  -1   4   2 2048.92 205.099   9
  -1   4   2 2082.65 206.103   4
  -1  -4  -2 2074.65 204.589   4
  -1   4   1 469.605 49.4671   6
   1  -4   1 452.789 49.8005   6
  -1  -4  -1 487.533 49.2737   5
  -1   4   1 473.251 48.8558   5
   1  -4   1 478.044 48.6625   5
  -1  -4  -1 485.002 48.0620   6
  -1  -4  -1 505.462 49.3051   8
   1  -4   0 4387.13 458.296   6
  -1   4   0 4392.16 457.958   6
  -1  -4   0 5017.11 457.075   6
   1   4   0 4635.45 457.764   5
  -1  -4   0 4617.69 457.768   5
  -1   4   0 4584.90 457.311   5
   1  -4   0 4611.59 457.425   5
   1   4   0 4690.21 458.243   8
  -1  -4   0 4490.33 458.014   8
  -1  -4   1 447.883 44.6368   8
   1   4   1 469.682 44.4188   8
   1  -4  -1 463.796 44.7425   6
  -1   4  -1 474.586 44.4257   6
  -1  -4   1 497.252 44.4798   6
   1   4   1 303.341 43.1320   6
   1   4   1 312.851 43.2538   4
   1  -4  -1 463.801 43.8672   5
   1  -4  -1 482.650 44.2804   9
   1   4   1 464.221 44.0768   5
  -1   4  -1 462.662 43.4702   5
  -1  -4   1 473.896 44.0464   5
  -1   4  -2 2217.95 203.045   6
  -1  -4   2 1985.07 204.254   6
   1   4   2 2042.59 202.435   5
  -1   4  -2 2160.19 201.831   5
  -1  -4   2 2036.16 202.342   5
   1  -4  -2 1809.17 202.149   5
  -1  -4   2 1933.23 203.081   8
   1   4   2 2095.42 202.481   8
   1  -4  -2 2030.90 202.528   9
   1   4   3 2274.89 222.854   5
  -1   4  -3 2213.09 221.891   5
   1  -4  -3 2152.29 223.691   4
  -1   4  -3 2570.07 223.673   6
  -1  -4   3 1623.11 224.447   6
   1  -4  -3 2106.63 222.760   5
   1  -4  -3 2376.03 222.959   9
   1   4   3 2385.15 222.629   8
  -1  -4   3 2187.70 223.691   8
  -1   4  -3 2347.16 222.858   8
   1  -4  -4 31.8428 7.53475   3
   1   4   4 42.8495 6.56866   5
  -1   4  -4 103.962 9.79106   6
   1   4   4 36.7368 5.70224   8
  -1   4  -4 86.7100 7.94541   8
   1  -4  -4 21.8484 6.13394   4
  -1  -4   4 42.0637 9.29522   6
   1  -4  -4 28.2498 5.91484   5
  -1  -4   4 60.8666 7.97383   8
   1  -4  -5 1351.90 137.207   2
   1  -4  -5 1297.31 135.277   4
  -1  -4   5 926.273 137.179   6
  -1   4  -5 1625.39 137.722   6
  -1  -4   5 1472.14 135.333   8
  -1   4  -5 1412.19 134.425   8
   1   4   5 1374.08 133.307   8
   1  -4  -5 1351.94 136.634   3
   1   4   5 1307.92 134.044   5
   1  -4  -5 1243.25 134.146   5
   1  -4  -6 187.306 25.1220   2
   1  -4  -6 211.036 23.8472   4
  -1   4  -6 238.471 28.0475   6
   1  -4  -6 190.484 24.6717   3
   1   4   6 190.866 22.1794   5
   1   4   6 206.533 21.3037   8
   1  -4  -6 199.884 22.4548   5
  -1  -4   6 180.349 27.3153   6
  -1   4  -7 12.8500 5.34345   1
   1   4   7 18.6481 4.49563   5
  -1   4  -7 8.88111 3.74915   7
   1  -4  -7 12.6652 5.26714   4
   1  -4  -7 15.6288 6.82450   2
   1   4   7 6.70765 5.21347   3
   1  -4  -7 14.6940 6.13515   3
   1  -4  -7 12.0758 4.16142   5
  -1  -4   7 20.0150 9.00419   6
   1   4   7 5.20069 6.14148   6
  -1  -4   8 203.149 27.3258   6
  -1   4  -8 184.205 17.9497   7
   1   4   8 137.411 21.6035   3
   1  -4  -8 147.339 21.8985   2
   1  -4  -8 171.045 20.8963   4
   1   4   8 147.546 18.4320   5
  -1  -4   8 217.890 21.2016   8
  -1   4  -8 200.221 21.2719   1
  -1  -4   9 45.0466 9.03753   8
   1   4   9 48.7349 10.7127   3
  -1  -4   9 42.4472 12.8203   6
  -1   4  -9 69.7610 11.1254   1
   1  -4  -9 60.0171 10.8469   4
   1   4   9 51.7450 11.9931   6
   1   4   9 46.1830 8.15059   5
  -1   4 -10 9.62919 6.28868   1
  -1  -4  10 23.9299 11.4611   6
   1   4  10 38.5230 9.72697   6
   1   4  10 21.3191 8.42816   3
  -1  -4  10 15.1699 6.89128   8
   1  -4 -10 18.4108 7.77861   4
   1   4  11 21.2485 9.03813   3
   1   4  11 23.7170 8.61558   1
  -1   4 -11 5.98968 10.0599  10
   1   4  12 2.09670 5.95240   3
   1   4  12-3.66798 6.94145   1
  -1   4 -12-5.46771 10.9733  10
   1   4  13 21.7758 10.2211   1
   1   4  13 24.8865 10.5653   3
  -1  -4  13 34.2105 14.4682   6
   1   4  14-2.11047 8.92969   1
   1   4  14-7.27283 7.94569   3
   1   4  15 33.7960 12.3697   1
   1   4  15 15.5731 11.0538   3
  -1  -4  15 43.5992 15.1047   6
   1   4  16 14.3616 12.3742   1
   1   4  16 13.8378 11.6046   3
  -1  -4  16 44.5833 14.9677   6
   1   4  17 22.7741 12.7604   1
   1   4  17 8.80244 10.4998   3
  -1  -4  17 19.7101 14.2608   6
   1   4  18 2.65552 11.5207   1
   1   4  18 6.18226 11.7054   3
  -1  -4  18 5.06581 11.7471   6
   1   4  19 8.30363 13.3513   1
   1   4  19-6.51248 13.4272   3
  -1  -4  19 15.7470 14.4769   6
  -1  -4  20-2.73354 14.1660   6
   1  -5  20-11.4862 15.4079   6
  -1   5  19 5.63347 13.6065   1
  -1   5  19 9.94530 11.3308   3
   1  -5  19 5.47291 14.4315   6
  -1   5  18-2.69850 11.1271   1
  -1   5  18 6.31460 10.7689   3
   1  -5  18-2.59691 12.9992   6
  -1   5  17 15.4337 11.9536   1
  -1   5  17 2.99822 9.44824   3
   1  -5  17 12.2003 12.0266   6
  -1   5  16 17.0729 12.6433   1
  -1   5  16 2.83210 8.89430   3
   1  -5  16-2.28917 10.6161   6
  -1   5  15 2.31223 9.29124   1
  -1   5  15 2.67147 9.46678   3
   1  -5  15 10.6796 10.3129   6
  -1   5  14 10.8870 9.46313   1
  -1   5  14 2.50812 8.58120   3
   1  -5  14 7.97280 8.86960   6
  -1   5  13 79.3551 15.5839   1
  -1   5  13 70.4516 16.3126   3
   1  -5  13 46.4976 14.0343   6
  -1   5  12 24.0762 10.1718   3
   1  -5  12 12.0207 8.87445   6
  -1   5  12 22.7706 10.5450   1
   1   5 -12 34.5846 10.2798  10
   1  -5  11 26.9713 9.83202   6
  -1  -5 -11 27.8756 7.63472   5
  -1   5  11 32.5999 10.8999   3
  -1  -5 -10 55.6737 13.2615   2
  -1   5  10 51.0750 12.1639   3
   1  -5  10 14.5877 8.55518   6
  -1  -5 -10 81.5552 15.9225   4
  -1  -5 -10 57.7122 8.86898   5
  -1   5  10 60.1168 9.26819   5
   1   5 -10 28.8824 12.2215  10
   1   5  -9 33.8085 12.0433  10
  -1  -5  -9 41.0515 7.51853   5
  -1  -5  -9 57.8697 11.6211   4
   1   5  -9 21.9181 6.48255   7
  -1  -5  -9 41.7035 11.4971   2
   1  -5   9 29.3345 8.94585   6
  -1   5   9 55.1287 7.90909   5
   1   5  -9 35.7127 9.25480   1
   1   5  -8 88.4934 11.8897   7
   1   5  -8 87.6781 14.0023   1
  -1  -5  -8 132.405 16.9999   3
  -1  -5  -8 108.975 16.8319   2
   1  -5   8 85.3094 14.2169   6
  -1  -5  -8 111.330 16.7773   4
  -1   5   8 107.133 12.7600   5
  -1  -5  -8 109.069 12.5911   5
   1  -5   8 81.6631 10.4144   5
  -1   5   8 99.1047 11.7948   9
   1   5  -8 43.4933 15.2976  10
  -1   5   7 169.917 17.0196   9
   1   5  -7 76.2166 21.5982  10
  -1   5   7 180.018 17.7838   5
  -1  -5  -7 161.249 17.5927   5
  -1  -5  -7 221.333 23.6161   2
   1  -5   7 112.732 18.3776   6
   1  -5   7 125.073 15.6025   5
  -1  -5  -7 150.829 20.1457   4
  -1  -5  -7 221.311 22.4389   3
   1   5  -7 134.922 16.8819   7
   1   5  -6-2.57237 19.0185  10
   1  -5   6 38.3226 4.58543   5
  -1  -5  -6 30.2436 7.68077   3
   1  -5   6 34.3017 7.39524   6
  -1  -5  -6 17.4121 6.64061   2
   1   5  -6 34.6838 6.15067   7
  -1  -5  -6 16.4071 5.07674   5
  -1   5   6 15.1832 5.12100   5
  -1   5   6 17.9184 4.26087   9
   1   5  -5 58.6620 7.43183   7
  -1  -5  -5 33.7968 7.16619   4
  -1   5   5 45.9480 9.28327   4
  -1  -5  -5 46.1285 9.48038   3
  -1   5   5 34.0911 6.05298   9
  -1  -5  -5 39.9950 6.70279   5
   1  -5   5 60.0715 6.21262   5
  -1   5   5 29.6579 6.48943   5
   1  -5   5 60.4698 8.73847   6
   1  -5   4 1220.21 130.465   6
   1  -5   4 1233.41 128.183   5
  -1  -5  -4 1300.80 129.335   5
  -1   5   4 1277.47 129.024   5
   1   5  -4 1222.25 129.041   7
  -1  -5  -4 1289.57 127.854   9
  -1   5   4 1304.26 128.846   9
  -1   5   4 1594.38 131.892   4
  -1  -5  -4 1325.95 129.657   4
   1   5  -3 249.925 30.4829   7
  -1   5   3 309.198 30.6781   5
  -1  -5  -3 339.689 31.1648   5
   1  -5   3 231.995 29.5292   5
   1  -5   3 218.959 30.8648   6
  -1  -5  -3 326.792 30.4529   4
  -1   5   3 397.387 32.7915   4
  -1   5   3 332.918 31.2564   6
  -1  -5  -2 894.888 89.7560   6
  -1   5   2 823.248 91.1350   6
  -1  -5  -2 919.768 91.2836   5
   1  -5   2 934.177 90.5683   5
  -1   5   2 916.149 90.8856   5
   1  -5   2 883.590 92.0063   6
  -1  -5  -2 918.187 90.3922   4
  -1   5   2 918.947 92.0459   4
  -1  -5  -1 431.967 42.5096   6
   1  -5   1 383.494 44.1300   6
  -1   5   1 424.107 43.7626   6
   1   5  -1 400.954 43.4727   5
  -1  -5  -1 439.178 43.8198   5
  -1   5   1 416.232 43.2381   5
   1  -5   1 413.349 43.0711   5
   1   5  -1 382.669 44.1054   8
  -1  -5  -1 467.043 43.8396   8
  -1  -5   0 14.1403 3.70800   5
   1   5   0 20.9238 4.14763   5
   1  -5   0 12.3113 3.75046   6
  -1  -5   0 21.2572 3.22590   6
  -1   5   0 18.5621 3.88942   6
  -1   5   0 19.7719 3.64546   5
   1  -5   0 14.1533 3.24773   5
   1   5   0 9.67032 3.83126   6
   1   5   0 16.9886 4.35160   8
  -1  -5   0 24.2999 4.44034   8
   1   5   1 413.950 43.9337   8
  -1  -5   1 357.764 43.6931   8
   1  -5  -1 401.610 44.0737   6
  -1  -5   1 395.589 43.0172   6
  -1   5  -1 406.222 43.6795   6
   1   5   1 467.478 42.9022   6
   1   5   1 521.551 42.7754   4
   1  -5  -1 412.310 43.3285   5
  -1   5  -1 398.265 42.9631   5
   1   5   1 437.190 43.6231   5
  -1  -5   1 353.882 43.1799   5
   1  -5  -1 408.197 43.6600   9
  -1  -5   2 858.560 89.4723   5
  -1   5  -2 947.272 89.1152   5
   1   5   2 901.396 89.7218   5
  -1   5  -2 964.500 90.1060   6
   1   5   2 1054.39 87.9704   6
  -1  -5   2 1011.40 90.3911   6
   1  -5  -2 899.966 89.5544   5
  -1   5  -2 966.621 89.7926   8
   1   5   2 911.196 89.8129   8
  -1  -5   2 833.415 90.2386   8
   1  -5  -2 953.356 89.8221   9
  -1   5  -3 264.110 30.2062   6
  -1  -5   3 348.047 32.0592   6
   1  -5  -3 338.439 30.5371   9
  -1  -5   3 252.378 30.5884   8
   1   5   3 305.076 30.0484   8
  -1   5  -3 234.582 29.6806   8
  -1   5  -3 242.708 28.9714   5
  -1  -5   3 248.868 29.6628   5
   1   5   3 325.225 30.4681   5
   1  -5  -3 330.760 30.3767   5
   1  -5  -4 1298.68 126.351   5
  -1   5  -4 1448.38 127.684   6
  -1  -5   4 1358.94 128.533   6
  -1  -5   4 1146.40 126.946   8
  -1   5  -4 1167.86 126.124   8
   1   5   4 1323.48 125.777   8
  -1  -5   4 1217.38 125.746   5
  -1   5  -4 1220.97 125.046   5
   1   5   4 1316.65 126.302   5
   1  -5  -4 1152.05 126.896   4
   1  -5  -5 32.5431 8.11440   3
  -1   5  -5 67.4846 9.79516   6
  -1  -5   5 65.5701 10.4799   6
   1   5   5 39.0389 6.22380   8
  -1   5  -5 47.9582 7.71939   8
  -1  -5   5 67.0177 9.14605   8
   1  -5  -5 30.0556 7.05870   4
   1  -5  -5 39.5102 6.84257   5
   1   5   5 36.6941 6.71962   5
  -1   5  -6 55.9803 8.81471   8
   1   5   6 14.1088 4.60685   5
   1  -5  -6 23.5105 6.77775   3
  -1  -5   6 35.9397 14.0527   6
   1   5   6 11.3857 5.33922   8
  -1  -5   6 66.1639 10.6147   8
   1  -5  -6 17.5219 6.77713   4
   1  -5  -6 24.2157 7.33880   2
  -1   5  -6 48.0399 13.1079   6
   1  -5  -6 21.3649 5.17417   5
   1  -5  -7 165.691 19.4153   4
  -1   5  -7 60.6129 19.4676   6
   1  -5  -7 165.573 18.3192   5
   1  -5  -7 202.995 22.0898   3
  -1  -5   7 89.4646 20.0691   6
   1   5   7 183.148 18.2457   5
  -1  -5   7 110.399 18.2142   8
   1   5   7 172.765 16.9978   8
   1  -5  -7 203.683 23.0755   2
  -1  -5   8 84.5636 14.2373   8
   1  -5  -8 98.9085 15.9390   3
   1  -5  -8 105.610 17.1024   2
  -1   5  -8 91.1966 14.7393   1
  -1  -5   8 88.4770 16.4976   6
  -1   5  -8 105.197 12.6829   7
   1  -5  -8 91.0112 14.3344   4
   1   5   8 128.895 13.7276   5
   1  -5  -8 99.0374 13.4772   5
   1   5   9 67.7771 8.99930   5
   1  -5  -9 67.3031 13.3847   2
  -1  -5   9 25.0783 9.64910   6
  -1   5  -9 32.3599 9.13481   1
   1  -5  -9 34.7644 8.95541   4
  -1  -5   9 31.1930 8.68352   8
   1   5   9 24.9805 9.05267   6
   1  -5  -9 60.2698 8.94859   5
  -1  -5  10 37.4914 10.9731   6
  -1  -5  10 23.0040 9.57952   8
   1   5  10 43.0972 11.6455   3
   1  -5 -10 64.1282 11.6355   4
   1   5  11 24.2365 10.0295   3
  -1  -5  11 62.3655 13.9671   6
  -1   5 -12 3.32886 12.6065  10
   1   5  12 7.69763 8.35805   1
   1   5  12 6.51417 8.72980   3
  -1  -5  12 2.19289 9.05671   6
   1   5  13 74.2764 16.1340   1
   1   5  13 62.8242 16.1293   3
  -1  -5  13 72.1522 16.8389   6
   1   5  14 6.62654 9.38268   1
   1   5  14 9.96615 8.53990   3
  -1  -5  14 8.95441 10.8310   6
   1   5  15 2.34555 9.94141   1
   1   5  15 5.30358 9.06490   3
  -1  -5  15 11.5493 10.4967   6
   1   5  16 4.94983 10.4752   1
   1   5  16-8.44991 10.6628   3
  -1  -5  16-2.38399 10.5827   6
   1   5  17 2.60727 11.5688   1
   1   5  17-8.94369 10.5524   3
  -1  -5  17 14.7578 12.0904   6
   1   5  18-2.73754 10.9875   1
   1   5  18 3.14383 10.3028   3
  -1  -5  18-5.12196 11.8689   6
   1   5  19 2.85785 12.4020   1
   1   5  19 29.7258 14.9952   3
  -1  -5  19-8.04745 14.8075   6
  -1   6  19 11.5808 12.2576   1
   1  -6  19-2.83303 16.9565   6
  -1   6  18 2.77946 12.9022   1
   1  -6  18 13.4456 14.4092   6
  -1   6  17-5.31215 12.5935   1
   1  -6  17-12.7066 13.4137   6
  -1   6  16 5.07065 9.29054   1
   1  -6  16-2.37965 11.2569   6
  -1   6  15 9.61936 11.6696   1
   1  -6  15 15.5828 10.3949   6
  -1   6  14 11.3283 9.17813   1
   1  -6  14 14.6402 11.0860   6
   1  -6  13 222.774 32.0297   6
   1   6 -13 249.625 33.1863  10
   1   6 -12 326.983 43.0556  10
   1  -6  12 330.220 40.7593   6
   1  -6  11 40.1393 11.2168   6
  -1  -6 -11 24.1922 8.29415   5
   1   6 -11 54.0912 16.5226  10
  -1  -6 -11 35.4407 12.4718   2
  -1  -6 -10 105.006 19.8056   2
   1  -6  10 128.126 17.9072   6
  -1  -6 -10 87.6793 15.9204   4
  -1  -6 -10 96.8557 13.8719   5
  -1   6  10 90.9420 13.8508   5
   1   6 -10 124.288 21.7888  10
   1   6  -9 27.5530 6.11599   7
   1   6  -9 24.3604 7.58951   1
  -1  -6  -9 18.2974 8.43623   3
  -1  -6  -9 2.02568 6.20975   2
   1  -6   9 7.15474 6.49252   6
  -1  -6  -9 28.3034 7.76923   4
  -1  -6  -9 10.1667 5.09145   5
   1   6  -9 13.9999 11.6249  10
  -1   6   9 7.25163 5.22037   5
  -1  -6  -8 140.522 20.7375   2
  -1  -6  -8 163.199 20.2996   3
   1  -6   8 92.8086 16.7384   6
  -1  -6  -8 123.376 17.1533   4
  -1   6   8 141.319 15.7332   5
  -1  -6  -8 138.985 15.7319   5
   1   6  -8 102.408 14.8585   7
  -1   6   8 137.186 14.4973   9
   1  -6   7 143.288 14.1588   5
   1   6  -7 168.800 15.8766   7
  -1   6   7 38.7521 17.9435   4
  -1  -6  -7 125.280 16.7113   4
  -1  -6  -7 137.386 18.7527   3
   1  -6   7 131.832 17.5102   6
  -1   6   7 133.956 15.3570   5
  -1  -6  -7 114.045 15.2116   5
  -1   6   7 117.453 14.1918   9
   1   6  -7 33.4833 18.3128  10
  -1  -6  -7 127.148 19.5846   2
  -1   6   6 38.0704 5.79795   9
   1   6  -6 46.9980 7.14040   7
  -1  -6  -6 38.1351 7.42568   4
  -1   6   6 19.3399 9.76574   4
  -1  -6  -6 57.6906 10.9408   2
   1  -6   6 22.1001 6.98446   6
   1  -6   6 32.9730 5.40165   5
  -1   6   6 43.3429 7.25431   5
  -1  -6  -6 39.1143 6.90834   5
  -1  -6  -6 30.9495 9.14141   3
  -1  -6  -5 414.317 48.4196   4
   1  -6   5 482.648 50.3762   6
  -1  -6  -5 504.225 52.1805   3
   1  -6   5 466.741 47.4512   5
  -1   6   5 452.194 48.3123   5
  -1  -6  -5 437.632 48.5512   5
   1   6  -5 431.735 48.3621   7
  -1  -6  -5 466.891 46.9810   9
   1   6  -4 1674.96 171.273   7
  -1  -6  -4 1661.60 171.431   5
  -1   6   4 1672.69 171.088   5
   1  -6   4 1798.89 170.547   5
  -1   6   4 1539.86 171.144   6
   1  -6   4 1754.86 172.887   6
  -1  -6  -4 1715.22 171.073   4
  -1   6   4 2000.42 173.604   4
  -1  -6  -3 2154.25 226.072   5
   1  -6   3 2585.42 225.633   5
  -1   6   3 2266.30 225.821   5
  -1   6   3 2042.86 225.901   6
  -1  -6  -3 2094.98 225.358   4
  -1   6   3 2470.05 227.417   4
   1  -6   3 2396.38 227.544   6
   1  -6   2 1548.00 159.311   6
  -1   6   2 1486.79 158.246   6
  -1  -6  -2 1579.00 157.019   6
  -1  -6  -2 1609.17 158.565   5
  -1   6   2 1535.81 158.026   5
   1  -6   2 1655.88 157.835   5
  -1   6   2 1664.78 159.343   4
  -1  -6  -1 615.285 57.1542   6
   1  -6   1 634.658 59.3592   6
  -1   6   1 600.431 58.2173   6
  -1  -6  -1 593.241 58.3579   5
   1   6  -1 658.180 58.3810   5
  -1   6   1 597.240 57.8447   5
   1  -6   1 657.815 57.8705   5
   1   6  -1 639.269 59.2177   8
   1  -6   0 5.24314 2.90709   6
  -1   6   0 9.28752 3.53261   6
  -1  -6   0 5.79437 2.40490   6
   1   6   0 9.98545 4.31602   8
  -1  -6   0 8.18883 3.32724   8
   1  -6   0 8.56636 3.00880   5
  -1   6   0 6.25270 3.15297   5
   1   6   0 10.1111 4.08148   6
   1   6   0 6.24131 3.24060   5
  -1  -6   0 2.37321 2.65205   5
  -1  -6   1 624.878 68.3274   8
   1   6   1 663.120 68.4872   8
   1  -6  -1 603.293 68.3902   6
  -1  -6   1 651.554 67.4770   6
  -1   6  -1 710.324 68.2897   6
   1   6   1 716.968 67.1413   6
   1  -6  -1 596.424 67.5061   5
  -1  -6   1 625.076 67.9518   5
   1   6   1 635.591 67.8760   5
  -1   6  -1 671.175 67.5273   5
   1   6   1 729.146 66.7541   4
  -1   6  -2 1666.09 162.110   8
   1   6   2 1588.98 162.210   8
  -1  -6   2 1538.56 162.564   8
   1  -6  -2 1580.19 162.688   6
   1   6   2 1805.49 160.297   6
  -1  -6   2 1536.31 161.850   6
  -1   6  -2 1606.89 162.231   6
   1   6   2 1585.72 162.025   5
  -1   6  -2 1641.72 161.440   5
  -1  -6   2 1563.88 161.927   5
   1  -6  -2 1578.66 161.857   5
   1  -6  -2 1549.10 161.978   9
   1   6   2 1462.99 162.228   4
   1   6   3 2251.58 231.434   6
  -1   6  -3 2622.63 234.309   6
  -1  -6   3 2729.96 234.572   6
   1  -6  -3 2267.74 233.498   9
   1  -6  -3 2195.96 233.358   5
   1   6   3 2228.04 233.427   8
  -1   6  -3 2527.86 233.936   8
  -1  -6   3 2537.27 234.721   8
   1   6   3 2103.72 233.397   5
  -1  -6   3 2442.59 233.498   5
  -1   6  -3 2405.86 232.811   5
   1   6   4 1546.04 167.291   6
   1  -6  -4 1755.82 169.458   9
  -1   6  -4 2050.96 171.212   6
  -1  -6   4 1893.97 170.991   6
   1  -6  -4 1606.01 169.345   5
  -1   6  -4 1750.80 168.484   5
   1   6   4 1776.68 169.590   5
  -1  -6   4 1680.93 169.090   5
   1   6   4 1724.82 169.220   8
  -1  -6   4 1693.83 170.389   8
  -1   6  -4 1655.53 169.609   8
   1   6   5 406.398 44.8491   6
   1  -6  -5 423.816 46.7052   5
   1  -6  -5 460.531 49.8098   3
  -1   6  -5 479.458 49.3399   6
  -1  -6   5 540.758 49.6160   6
   1   6   5 431.014 46.2646   8
  -1  -6   5 471.475 48.7105   8
  -1   6  -5 466.171 47.4785   8
  -1  -6   5 468.507 46.4806   5
   1   6   5 461.235 46.8642   5
   1  -6  -5 405.432 47.5589   4
  -1   6  -6 31.5071 7.62556   8
  -1  -6   6 30.2081 6.20452   5
   1   6   6 44.7822 7.35597   5
   1  -6  -6 59.3371 10.4479   3
  -1  -6   6 34.2946 8.29294   6
  -1   6  -6 19.5187 7.96562   6
   1   6   6 41.4566 6.64875   8
  -1  -6   6 24.7601 7.74540   8
   1  -6  -6 44.2456 8.10184   4
   1  -6  -6 46.7880 10.9947   2
   1  -6  -6 57.7833 7.95829   5
   1  -6  -7 130.762 17.5719   4
   1  -6  -7 140.662 16.6021   5
   1  -6  -7 169.752 20.2840   3
  -1  -6   7 152.367 19.5174   6
  -1  -6   7 133.166 17.5890   8
   1   6   7 129.667 15.1395   8
   1   6   7 125.596 16.0577   5
   1  -6  -7 160.691 20.8056   2
   1  -6  -8 145.249 16.8071   5
   1  -6  -8 127.244 17.4497   4
   1  -6  -8 151.698 19.9304   3
   1  -6  -8 155.155 21.2812   2
  -1  -6   8 122.803 19.0943   6
  -1  -6   8 96.3513 16.6273   8
   1   6   8 151.794 16.4215   5
  -1   6  -8 97.2487 14.9740   7
  -1   6  -9 13.4583 7.31624   1
   1   6   9 0.74866 5.51148   5
   1  -6  -9 9.96983 8.91962   2
   1  -6  -9 11.4585 7.51239   3
   1  -6  -9 11.8318 6.23441   4
   1  -6  -9 13.2190 5.64489   5
  -1  -6   9 23.4651 9.58053   6
  -1  -6   9 20.4855 7.58025   8
  -1  -6  10 133.765 19.8654   6
   1  -6 -10 88.6662 18.9191   2
   1  -6 -10 107.750 15.3507   5
  -1  -6  10 110.219 16.5831   8
   1  -6 -11 27.9377 11.9708   2
  -1  -6  11 63.2445 14.3017   6
  -1  -6  12 366.748 45.1023   6
  -1  -6  13 228.215 26.6141   6
  -1   6 -13 68.4864 25.8611  10
  -1  -6  14 15.5418 10.9209   6
   1   6  14-2.29933 10.2101   1
  -1  -6  15 8.98052 10.4074   6
   1   6  15-2.44048 10.5822   1
  -1  -6  16 7.08542 10.4794   6
   1   6  16-7.71713 10.6070   1
  -1  -6  17 4.97683 11.7700   6
   1   6  17-2.69668 11.1197   1
  -1  -6  18 13.0781 14.0372   6
   1   6  18 8.48492 14.1974   1
  -1  -6  19-2.73984 14.6690   6
   1   6  19-5.87461 13.0412   1
   1  -7  19 5.84778 14.6473   6
   1  -7  18-8.33890 15.3420   6
  -1   7  18 22.9321 15.5868   1
   1  -7  17-7.88684 12.6934   6
  -1   7  17-2.75617 11.9613   1
   1  -7  16-9.98346 11.8068   6
  -1   7  16 18.4282 13.6419   1
   1  -7  15-2.34042 10.1457   6
  -1   7  15 2.49657 11.0774   1
   1  -7  14 6.53483 9.99710   6
   1   7 -14 29.5039 12.6095  10
   1  -7  13 4.08481 10.7932   6
   1   7 -13 15.9587 12.9698  10
  -1  -7 -12 16.0029 12.4788   2
   1   7 -12 27.1598 13.5266  10
   1  -7  12 13.3436 9.69462   6
  -1  -7 -11 222.861 24.9780   5
  -1  -7 -11 190.034 30.3495   2
   1   7 -11 171.833 31.7432  10
   1  -7  11 195.040 27.7370   6
   1  -7  10 159.320 26.1756   6
  -1  -7 -10 203.386 24.1239   5
  -1   7  10 214.319 24.0289   5
   1   7 -10 134.706 30.0368  10
  -1  -7 -10 246.684 31.6440   2
  -1  -7 -10 218.093 26.0263   4
   1   7  -9 481.184 42.6791   7
  -1  -7  -9 339.092 43.1296   4
   1  -7   9 455.315 46.2234   6
  -1  -7  -9 358.095 42.2548   5
  -1   7   9 384.857 42.2252   5
  -1  -7  -9 446.417 49.0469   2
   1   7  -9 235.357 48.7629  10
  -1  -7  -8 114.122 18.1743   2
  -1  -7  -8 96.5374 13.2818   5
  -1   7   8 90.6834 13.3237   5
   1  -7   8 78.8262 14.8845   6
  -1  -7  -8 79.4012 13.7096   4
   1   7  -8 124.053 13.5942   7
  -1  -7  -8 114.788 17.7347   3
   1   7  -7 75.3784 10.6968   7
  -1  -7  -7 66.2427 11.0354   4
  -1  -7  -7 95.0812 16.2270   2
   1  -7   7 85.0463 13.2914   6
  -1  -7  -7 93.8414 14.7432   3
   1  -7   7 75.8412 9.53006   5
  -1   7   7 66.6719 11.0030   5
  -1  -7  -7 81.4884 11.4759   5
   1   7  -6 218.658 24.9863   7
  -1   7   6 216.321 25.2651   6
  -1  -7  -6 220.852 25.3039   4
  -1   7   6 268.772 31.7826   4
   1  -7   6 195.674 26.5871   6
  -1  -7  -6 256.154 29.3251   3
  -1   7   6 249.216 25.3735   5
  -1  -7  -6 230.244 25.5920   5
   1  -7   6 195.603 23.6977   5
  -1   7   5 53.6768 8.67565   6
  -1  -7  -5 56.8377 8.51396   4
  -1   7   5 92.8334 12.5116   4
  -1  -7  -5 57.6960 7.54710   9
  -1  -7  -5 65.5530 9.31350   5
   1  -7   5 58.8005 7.97212   5
  -1   7   5 45.2064 8.56402   5
   1   7  -5 52.6635 9.02945   7
   1  -7   5 43.7052 9.43757   6
   1  -7   4 145.561 15.7973   5
  -1  -7  -4 123.204 16.5594   5
  -1   7   4 147.229 16.6039   5
  -1   7   4 123.389 16.2535   6
   1  -7   4 161.256 18.3902   6
  -1   7   4 168.009 18.5015   4
  -1  -7  -4 108.726 15.7061   4
  -1   7   3 686.827 69.6547   5
   1  -7   3 682.165 69.0899   5
  -1  -7  -3 667.027 70.0214   5
  -1   7   3 648.771 69.6003   6
  -1   7   3 748.149 71.1186   4
   1  -7   3 640.257 70.9157   6
   1  -7   2 1562.51 149.070   6
  -1  -7  -2 1289.59 146.165   6
  -1   7   2 1403.12 147.428   6
  -1   7   2 1548.48 147.441   5
  -1  -7  -2 1449.57 147.784   5
   1  -7   2 1706.53 147.492   5
  -1   7   2 1498.65 148.498   4
  -1   7   1 6197.48 571.687   6
  -1  -7  -1 6059.10 570.795   6
   1  -7   1 5858.14 572.776   6
  -1   7   1 6083.10 571.510   5
  -1  -7  -1 6061.75 572.050   5
   1   7  -1 6268.95 571.831   5
   1  -7   1 6620.19 571.549   5
   1   7  -1 6090.35 572.830   8
  -1   7   0 283.283 30.9473   6
  -1  -7   0 296.351 30.4986   6
   1   7   0 253.537 31.4754   6
   1  -7   0 282.605 31.8836   6
  -1   7   0 315.864 31.0337   5
  -1  -7   0 271.428 31.1280   5
   1   7   0 294.379 31.1687   5
   1  -7   0 279.388 30.7108   5
   1   7   0 278.350 31.8442   8
  -1   7  -1 6903.93 632.660   8
   1   7   1 6149.66 632.935   8
  -1  -7   1 6454.48 632.932   8
   1  -7  -1 6012.86 633.026   6
  -1  -7   1 6065.52 631.866   6
  -1   7  -1 6494.97 632.408   6
   1   7   1 6800.69 631.609   6
   1  -7  -1 6358.75 632.226   5
  -1   7  -1 6121.95 631.874   5
   1   7   1 5983.34 632.328   5
  -1  -7   1 6062.22 632.435   5
   1   7   1 6900.87 631.053   4
  -1   7  -2 1735.49 162.587   8
  -1  -7   2 1511.47 162.708   8
   1   7   2 1523.84 162.394   8
  -1   7  -2 1767.57 162.553   6
  -1  -7   2 1554.03 162.053   6
   1   7   2 1776.82 160.479   6
   1   7   2 1477.77 162.085   5
  -1  -7   2 1589.26 162.267   5
  -1   7  -2 1671.56 161.681   5
   1  -7  -2 1528.96 162.003   5
   1  -7  -2 1479.91 162.617   6
   1   7   2 1633.40 161.926   4
   1  -7  -2 1564.71 162.209   9
  -1  -7   3 661.872 66.8462   6
  -1   7  -3 726.163 67.1461   6
   1   7   3 696.052 64.3303   6
   1   7   3 686.171 66.8125   5
  -1   7  -3 679.959 65.8172   5
  -1  -7   3 687.695 66.5793   5
   1  -7  -3 705.669 66.7382   5
   1  -7  -3 692.490 66.6910   9
  -1   7  -3 645.181 66.7836   8
   1   7   3 671.961 66.7485   8
  -1  -7   3 640.627 67.3737   8
   1   7   4 120.371 14.1521   6
  -1  -7   4 135.733 17.1432   6
  -1   7  -4 163.517 18.1652   6
  -1   7  -4 137.141 15.7802   5
   1   7   4 128.465 16.8342   5
  -1  -7   4 135.050 16.1688   5
   1  -7  -4 140.188 16.6912   5
  -1  -7   4 122.567 17.5772   8
   1   7   4 130.746 16.8682   8
  -1   7  -4 156.574 17.9275   8
   1  -7  -4 169.905 17.1053   9
  -1  -7   5 49.0579 8.24660   5
   1   7   5 60.7899 9.50800   5
  -1   7  -5 59.5945 10.9460   6
  -1  -7   5 61.9937 10.0809   6
  -1   7  -5 58.4698 10.0980   8
   1   7   5 66.9320 9.09645   8
  -1  -7   5 48.6656 9.76828   8
   1  -7  -5 72.6975 9.70554   5
   1   7   5 53.4437 6.96294   6
   1  -7  -6 221.852 26.2405   4
  -1   7  -6 174.366 28.0337   6
  -1  -7   6 261.184 27.5387   6
   1   7   6 221.089 25.2603   5
  -1  -7   6 219.871 24.6291   5
   1  -7  -6 270.467 29.3233   3
  -1  -7   6 219.285 26.3854   8
   1   7   6 222.184 24.6602   8
  -1   7  -6 174.852 24.9824   8
   1  -7  -6 232.983 25.5042   5
   1  -7  -7 76.1466 13.2846   3
   1   7   7 62.6741 10.5866   5
  -1  -7   7 54.5631 9.20165   5
  -1  -7   7 79.7635 12.5253   6
   1  -7  -7 85.6319 11.1981   5
  -1   7  -7 35.4755 13.0957   6
   1  -7  -7 56.4779 10.9714   4
   1  -7  -7 89.3788 16.0680   2
   1   7   7 68.5801 9.96627   8
  -1  -7   7 67.0516 11.4263   8
  -1  -7   8 116.345 15.8410   8
   1  -7  -8 89.4277 16.8450   3
   1   7   8 105.176 14.5459   5
  -1  -7   8 108.581 16.9751   6
  -1  -7   8 121.643 13.9800   5
   1  -7  -8 85.2948 14.8959   4
   1  -7  -8 94.8797 14.4499   5
   1  -7  -8 126.002 19.0993   2
   1  -7  -9 425.854 50.2523   2
  -1  -7   9 423.629 47.5974   6
   1  -7  -9 382.781 45.8515   4
  -1  -7   9 492.060 46.7214   8
   1   7   9 375.370 44.2310   5
   1  -7  -9 406.757 44.9289   5
  -1  -7  10 232.501 30.0676   6
   1  -7 -10 222.039 32.3733   2
   1  -7 -10 210.520 26.9519   5
  -1  -7  10 248.910 28.5128   8
   1  -7 -11 199.283 31.0787   2
  -1  -7  11 250.052 30.5831   6
   1  -7 -11 206.854 26.2587   5
  -1  -7  12 30.8306 12.2527   6
   1  -7 -12 23.6469 12.7160   2
  -1  -7  13-2.01982 9.17134   6
  -1   7 -13-8.16290 19.3086  10
  -1  -7  14-4.31677 9.80125   6
  -1  -7  15 2.27728 9.14028   6
   1   7  15-5.07526 11.2600   1
  -1  -7  16-9.62742 10.6921   6
   1   7  16 2.67354 11.6016   1
  -1  -7  17-2.53949 10.7466   6
   1   7  17-2.79848 12.1343   1
  -1  -7  18 16.1296 15.2677   6
   1   7  18-2.91274 13.5092   1
  -1  -7  19 2.82427 14.1400   6
   1  -8  18 14.3235 14.6927   6
  -1   8  18 20.7641 15.7161   1
   1  -8  17 2.73873 12.4262   6
  -1   8  17-5.70848 12.9502   1
   1  -8  16-7.74747 11.9863   6
  -1   8  16-5.45509 10.6589   1
   1  -8  15-12.1332 10.0061   6
  -1   8  15 10.4114 12.3112   1
   1   8 -15 17.2494 12.5532  10
   1   8 -14 105.790 21.1876  10
   1  -8  14 54.9564 17.2485   6
  -1  -8 -13 232.412 34.7591   2
   1   8 -13 200.525 32.3188  10
   1  -8  13 191.479 29.7002   6
  -1  -8 -12 106.668 21.5725   2
   1  -8  12 86.6213 18.2141   6
   1   8 -12 79.1762 19.8090  10
  -1  -8 -11 33.5217 9.64104   5
  -1  -8 -11 79.2756 17.0676   2
   1  -8  11 26.3116 11.8163   6
   1   8 -11 107.457 29.0485  10
  -1  -8 -10 134.600 17.0820   5
  -1  -8 -10 146.670 23.4330   2
   1  -8  10 124.031 19.5666   6
   1   8  -9-11.5499 13.6284  10
   1  -8   9 6.52476 7.40276   6
  -1  -8  -9-6.63462 5.88249   5
  -1  -8  -9 4.68333 9.40007   2
   1   8  -9 4.56952 5.76670   7
  -1  -8  -8 147.740 19.3758   4
   1  -8   8 145.713 21.2716   6
  -1  -8  -8 160.511 24.1703   2
   1   8  -8 160.404 18.8921   7
  -1   8   8 142.195 19.0947   5
  -1  -8  -8 150.399 19.2469   5
  -1   8   7 8.82318 8.68682   4
  -1  -8  -7 18.0673 5.79196   4
   1   8  -7 34.3045 7.04664   7
   1  -8   7 28.1666 8.55815   6
  -1  -8  -7 21.1121 9.42832   3
  -1  -8  -7 27.4608 6.87214   5
   1  -8   7 26.7229 5.37506   5
  -1   8   7 18.2162 6.32753   5
  -1   8   6 100.391 13.4643   5
  -1  -8  -6 105.910 13.4551   4
   1  -8   6 65.7964 13.9353   6
   1  -8   6 91.9517 12.0391   5
  -1  -8  -6 113.020 13.9291   5
  -1   8   6 106.171 18.0385   4
   1   8  -6 83.3862 12.9367   7
   1  -8   5 96.7911 16.1434   6
  -1  -8  -5 131.358 15.8552   5
   1  -8   5 104.681 14.0375   5
  -1   8   5 147.403 15.8066   5
  -1   8   5 118.724 14.9344   6
   1   8  -5 81.8149 14.6687   7
  -1   8   5 173.575 18.9191   4
  -1  -8  -5 131.692 15.3297   4
  -1   8   4 479.087 53.3481   6
  -1  -8  -4 575.563 54.5215   5
   1  -8   4 459.788 52.7242   5
   1  -8   4 450.262 54.9024   6
  -1   8   4 548.895 53.9853   5
  -1   8   4 611.165 55.7660   4
  -1   8   3 1402.83 145.990   6
  -1  -8  -3 1454.56 146.684   5
   1  -8   3 1458.55 145.767   5
   1  -8   3 1332.26 147.590   6
  -1   8   3 1674.40 147.914   4
  -1   8   3 1435.21 146.160   5
  -1  -8  -2 650.173 69.3961   5
  -1   8   2 676.008 68.9361   5
  -1   8   2 603.454 68.5401   6
  -1  -8  -2 628.244 67.9068   6
   1   8  -2 714.763 70.7642   8
   1  -8   2 713.553 70.7762   6
   1   8  -2 668.830 69.1057   5
  -1   8   2 671.362 69.8394   4
   1  -8   2 738.117 68.9063   5
  -1   8   1 387.366 40.4194   6
  -1  -8  -1 362.394 39.7858   6
   1  -8   1 379.101 41.8359   6
   1   8  -1 544.285 43.8078   8
   1  -8   1 449.852 40.9132   5
  -1  -8  -1 372.113 40.9018   5
  -1   8   1 382.168 40.6174   5
   1   8  -1 388.961 40.8196   5
  -1   8   0 164.722 20.7762   6
  -1  -8   0 183.236 20.5704   6
   1   8   0 189.341 23.6618   6
   1  -8   0 167.443 21.7704   6
   1   8   0 207.860 24.1281   8
   1  -8   0 186.402 20.9906   5
  -1  -8   0 192.555 21.5384   5
  -1   8   0 158.619 20.6532   5
   1   8   0 195.333 21.4988   5
   1   8   1 408.126 44.3945   5
  -1  -8   1 496.668 45.1312   5
  -1   8  -1 396.393 43.8198   5
   1  -8  -1 357.219 44.6745   6
  -1  -8   1 410.135 44.0502   6
  -1   8  -1 422.617 44.2841   6
   1   8   1 422.024 43.8853   6
   1  -8  -1 376.919 43.9502   5
   1   8   1 381.075 45.3309   8
  -1   8  -1 439.167 44.7338   8
   1   8   1 450.946 42.9550   4
   1   8   2 670.199 72.4138   5
  -1   8  -2 710.320 71.8833   5
  -1  -8   2 693.366 72.4525   5
  -1  -8   2 682.580 72.2311   6
   1   8   2 789.065 70.7646   6
  -1   8  -2 766.805 72.7189   6
   1   8   2 680.412 72.8431   8
  -1   8  -2 739.760 72.7978   8
  -1  -8   2 698.023 73.1015   8
   1  -8  -2 608.279 72.6541   6
   1  -8  -2 605.642 71.9129   5
   1   8   2 712.118 71.7322   4
   1  -8  -2 677.032 72.3537   9
   1   8   3 932.443 143.867   4
   1   8   3 1533.53 141.416   6
  -1   8  -3 1638.09 144.405   6
  -1  -8   3 1386.82 143.831   6
   1   8   3 1506.22 144.030   5
  -1   8  -3 1375.62 142.807   5
  -1  -8   3 1336.85 143.507   5
   1  -8  -3 1406.67 143.700   5
   1  -8  -3 1483.63 143.810   9
  -1  -8   3 1458.58 144.655   8
   1   8   3 1507.21 144.099   8
  -1   8  -3 1384.10 144.050   8
  -1  -8   4 416.513 53.5204   6
   1   8   4 537.321 51.0443   6
  -1   8  -4 563.821 55.0808   6
   1   8   4 542.310 54.0381   5
  -1  -8   4 449.814 53.0842   5
  -1   8  -4 478.511 52.5676   5
   1  -8  -4 471.137 53.4746   5
   1  -8  -4 576.418 53.8706   9
  -1   8  -4 473.965 53.9332   8
   1   8   4 605.820 54.3555   8
  -1  -8   4 448.847 54.0838   8
   1   8   5 120.392 14.7475   8
  -1   8  -5 87.3538 14.7904   8
  -1  -8   5 97.7275 14.8899   8
  -1  -8   5 95.5114 14.7320   6
  -1   8  -5 103.069 15.9362   6
  -1  -8   5 89.6092 13.5111   5
   1  -8  -5 117.309 14.8291   5
   1   8   5 128.670 15.0825   5
   1  -8  -5 144.150 14.8578   9
   1  -8  -6 106.198 16.1941   3
  -1   8  -6 109.443 17.6271   6
  -1  -8   6 65.1747 12.5670   6
   1  -8  -6 106.993 13.2762   5
   1   8   6 111.010 12.8685   8
  -1  -8   6 70.5356 12.8262   8
  -1   8  -6 62.6782 12.5873   8
  -1  -8   6 84.7448 11.7500   5
   1   8   6 93.1557 12.8842   5
   1   8   7 20.4598 7.18902   5
  -1  -8   7 24.3834 6.15103   5
   1  -8  -7 27.5611 9.88633   3
  -1  -8   7 30.4119 8.40729   6
   1  -8  -7 37.3688 7.42364   5
  -1   8  -7 12.4205 9.78836   6
   1  -8  -7 26.7579 7.79429   4
   1  -8  -7 33.6235 10.3081   2
  -1  -8   7 39.7466 8.85227   8
   1  -8  -8 198.853 26.3229   2
  -1  -8   8 169.759 22.2337   6
   1   8   8 174.879 20.3948   5
  -1  -8   8 155.938 19.0520   5
   1  -8  -8 140.401 20.6629   4
  -1  -8   8 142.497 21.0770   8
   1  -8  -8 155.716 20.2360   5
   1  -8  -9 2.29818 8.96385   2
  -1  -8   9 3.06344 6.14759   6
   1  -8  -9-1.05015 5.96063   5
   1  -8  -9-1.28227 5.94257   4
  -1  -8   9 5.87611 7.03133   8
   1   8   9-2.70514 6.77061   5
  -1  -8  10 134.729 21.1759   6
   1  -8 -10 114.781 23.3594   2
   1  -8 -10 160.110 20.1084   5
  -1  -8  10 144.015 20.1104   8
   1  -8 -11 46.7441 14.6732   2
  -1  -8  11 28.5470 11.8950   6
   1  -8 -11 47.8515 10.8798   5
  -1  -8  12 82.4978 17.6862   6
   1  -8 -12 108.011 21.4415   2
  -1  -8  13 184.581 24.8801   6
   1  -8 -13 214.002 29.3837   2
  -1   8 -14 28.6231 19.2066  10
  -1  -8  14 63.4086 15.0278   6
  -1  -8  15 11.6198 11.4247   6
   1   8  15-5.29131 11.4703   1
  -1  -8  16 4.92631 10.9413   6
   1   8  16 5.54449 11.4428   1
  -1  -8  17 28.7129 14.8480   6
   1   8  17-2.90270 12.3191   1
  -1  -8  18 2.75038 14.0177   6
   1   8  18 6.03288 13.0834   1
   1  -9  18-14.8911 18.4761   6
  -1   9  18 15.3305 13.9122   1
   1  -9  17-8.47888 14.3978   6
  -1   9  17 5.89577 13.6615   1
   1  -9  16-2.69425 11.1095   6
  -1   9  16 2.83361 11.9877   1
   1  -9  15 2.53291 11.0461   6
   1   9 -15 31.6605 14.8147  10
   1  -9  14 4.78831 11.6494   6
   1   9 -14 32.0251 14.3630  10
  -1  -9 -13 6.24253 11.4442   2
   1  -9  13-2.25587 10.6793   6
   1   9 -13 17.4756 13.2212  10
  -1  -9 -12 32.5482 13.0208   2
   1   9 -12 48.6066 17.2135  10
   1  -9  12 8.46932 10.0644   6
  -1  -9 -11 9.03028 7.31276   5
  -1  -9 -11 11.1924 11.2757   2
   1  -9  11 5.94682 8.65272   6
   1   9 -11 28.6839 15.5761  10
  -1  -9 -10 80.1925 14.7937   5
  -1  -9 -10 98.3826 20.4596   2
   1  -9  10 131.249 19.9612   6
   1   9 -10 98.8822 27.8059  10
  -1  -9  -9 208.099 21.9766   5
   1  -9   9 157.832 24.1246   6
  -1  -9  -9 209.678 28.6645   2
   1  -9   8 48.6481 12.2004   6
   1   9  -8 43.0373 9.73523   7
  -1  -9  -8 64.0053 10.7126   5
  -1  -9  -7 58.6900 11.2371   5
  -1   9   7 69.0527 11.7344   5
  -1   9   7 78.8450 19.8491   4
   1  -9   7 66.6400 13.5586   6
   1   9  -7 88.0021 12.0716   7
  -1  -9  -6 77.7182 10.6218   5
  -1   9   6 63.0856 10.1492   5
   1  -9   6 45.1583 8.36085   5
  -1   9   6 82.5597 14.3936   4
   1  -9   6 36.9956 10.5142   6
   1   9  -6 58.8238 10.2127   7
  -1   9   5 17.1005 5.86720   5
  -1  -9  -5 11.1432 5.51334   5
   1  -9   5 26.6569 5.76962   5
  -1   9   5 23.6793 7.02158   4
   1  -9   5 25.2231 7.17449   6
   1   9  -5 26.5041 7.17148   7
   1  -9   4 62.6374 9.82611   6
  -1  -9  -4 33.5731 7.56064   5
   1  -9   4 56.3215 7.71721   5
  -1   9   4 31.8079 7.49218   5
  -1   9   4 29.0350 7.69588   4
  -1   9   4 29.1753 6.53403   6
  -1   9   3 431.052 49.5879   6
  -1   9   3 489.205 50.3163   5
   1  -9   3 521.622 50.1179   5
  -1  -9  -3 425.068 50.3200   5
   1  -9   3 493.155 52.1805   6
  -1   9   3 497.733 51.3652   4
   1   9  -2 333.106 34.7961   8
  -1   9   2 285.130 32.3095   6
   1  -9   2 271.755 34.0001   6
  -1  -9  -2 313.419 32.1172   6
  -1   9   2 299.032 32.7924   5
   1  -9   2 292.775 32.4972   5
  -1  -9  -2 277.344 33.0637   5
  -1   9   2 293.054 33.4708   4
   1   9  -2 309.027 33.0409   5
  -1   9   1 717.282 69.9863   6
  -1  -9  -1 747.170 69.8566   6
   1  -9   1 748.355 72.0717   6
  -1  -9  -1 724.025 70.8543   5
  -1   9   1 685.468 70.1396   5
   1   9  -1 709.761 70.4041   5
   1  -9   1 683.542 69.9647   5
   1   9  -1 721.177 71.6718   8
   1   9   0 82.4230 14.4186   6
  -1   9   0 90.9301 13.2800   6
  -1   9   0 112.202 14.2194   5
   1   9   0 113.722 14.5011   5
  -1  -9   0 93.8751 13.8444   5
   1  -9   0 94.9635 13.5381   5
   1   9   0 129.624 15.9214   8
  -1   9   0 117.344 14.4746   8
  -1  -9   0 100.461 13.3439   6
   1  -9   0 128.653 15.6510   6
   1   9   1 771.483 76.8304   8
  -1   9  -1 758.346 75.8714   8
   1  -9  -1 714.025 76.5794   6
  -1  -9   1 679.515 75.2089   6
  -1   9  -1 722.279 75.2816   6
   1   9   1 799.139 75.5261   6
  -1  -9   1 681.822 75.5997   5
   1   9   1 740.948 75.7347   5
  -1   9  -1 714.550 75.1331   5
   1  -9  -1 668.808 75.3867   5
   1   9   1 773.796 74.0894   4
   1   9   2 316.151 36.1173   8
  -1   9  -2 281.460 35.3239   8
   1  -9  -2 344.519 36.4821   6
  -1  -9   2 318.567 35.3481   6
  -1   9  -2 343.119 35.4150   6
   1   9   2 345.263 33.8884   6
   1  -9  -2 288.226 35.0540   5
   1  -9  -2 352.164 35.8548   9
  -1   9  -2 284.394 34.4307   5
  -1  -9   2 319.383 35.4276   5
   1   9   2 303.231 35.4093   5
   1   9   2 353.532 34.7506   4
  -1   9  -3 495.583 51.2412   5
   1   9   3 483.995 52.0367   5
  -1  -9   3 513.851 52.2045   5
  -1  -9   3 489.570 52.1972   6
  -1   9  -3 590.129 52.9084   6
   1  -9  -3 506.767 52.0361   9
  -1  -9   3 482.901 52.8173   8
  -1   9  -3 532.351 52.9057   8
   1   9   3 514.045 52.5796   8
   1  -9  -3 430.125 51.6220   5
   1   9   3 360.659 52.2775   4
   1  -9  -4 34.0510 8.08936   5
  -1  -9   4 52.6370 9.68149   8
   1   9   4 41.7555 8.83873   8
   1  -9  -4 40.9798 8.17094   9
  -1   9  -4 66.0951 10.6286   8
  -1  -9   4 37.4482 8.68865   6
  -1   9  -4 69.4739 10.3251   6
  -1   9  -4 56.9105 8.65460   5
  -1  -9   4 60.0239 8.86516   5
   1   9   4 41.6667 9.03681   5
   1  -9  -5 7.51595 5.19155   5
   1   9   5 17.2506 6.48028   8
  -1  -9   5 27.2786 7.57085   8
  -1   9  -5 28.8846 7.90085   8
  -1  -9   5 22.0591 6.32226   6
  -1   9  -5 45.0871 9.35639   6
   1   9   5 8.89975 5.50196   5
  -1  -9   5 23.7176 5.72514   5
  -1   9  -5 32.9764 6.22009   5
  -1  -9   6 42.4725 9.27847   6
  -1   9  -6 26.8666 10.2901   6
   1   9   6 61.0542 9.92202   8
  -1  -9   6 41.9061 9.61876   8
  -1   9  -6 32.8373 9.75970   8
   1  -9  -6 51.4947 9.08342   5
  -1  -9   6 47.6983 8.39647   5
   1   9   6 57.9556 9.78700   5
  -1  -9   7 91.5154 13.9610   6
  -1  -9   7 72.8692 11.3878   5
   1   9   7 69.5409 12.2274   5
   1  -9  -7 73.6654 12.2259   5
  -1  -9   7 88.6113 13.7158   8
  -1  -9   8 39.0532 9.74082   6
   1  -9  -8 22.8308 8.37220   4
   1  -9  -8 40.5197 9.53169   5
  -1  -9   8 33.5903 9.19937   8
  -1  -9   9 173.132 25.0002   6
   1  -9  -9 208.021 29.4242   2
   1  -9  -9 177.146 24.4507   4
   1  -9  -9 208.148 24.0994   5
  -1  -9   9 164.028 24.2472   8
   1  -9 -10 130.470 23.7367   2
  -1  -9  10 129.425 20.3395   6
   1  -9 -10 94.7094 16.6601   5
  -1  -9  10 132.882 19.4250   8
  -1  -9  11 33.0240 12.1986   6
   1  -9 -11 7.34833 7.93446   5
  -1  -9  11 10.2807 8.58053   8
   1  -9 -11 2.75253 10.7922   2
   1  -9 -12 2.90833 11.2125   2
  -1  -9  12 29.5236 11.5274   6
   1  -9 -12 30.3994 9.67613   5
  -1  -9  13 8.43415 10.2070   6
   1  -9 -13 9.21060 12.3521   2
  -1  -9  14 22.4250 11.0675   6
  -1   9 -14-9.22145 16.3499  10
  -1  -9  15 2.39242 10.6179   6
   1   9  16 2.88166 11.2435   1
  -1  -9  16-7.61931 12.0165   6
   1   9  17 6.00036 13.6332   1
  -1  -9  17-16.0910 14.1465   6
   1   9  18-6.23509 13.2169   1
  -1  -9  18-11.3310 14.2058   6
  -1  10  17-3.04573 13.5191   1
   1 -10  17 11.7623 13.9136   6
   1 -10  16 16.6704 14.4890   6
   1 -10  15 2.64260 11.7673   6
   1  10 -15 19.8237 13.4316  10
  -1 -10 -14 3.43213 11.7350   2
   1 -10  14-2.48291 10.5361   6
  -1 -10 -13-3.27509 11.6084   2
   1  10 -13 19.7988 13.9733  10
   1 -10  13 9.37723 10.4197   6
  -1 -10 -12 10.1547 8.25994   5
  -1 -10 -12 28.0265 14.4973   2
   1  10 -12 40.5872 19.7929  10
   1 -10  12 6.62109 9.88930   6
  -1 -10 -11 17.1741 8.37107   5
  -1 -10 -11 29.6822 14.1843   2
   1 -10  11 22.9694 11.8598   6
   1  10 -11 16.2382 18.5278  10
  -1 -10 -10 4.66455 6.44259   5
   1  10 -10-4.39098 14.9811  10
  -1 -10 -10 2.83460 10.7320   2
   1 -10  10 5.86374 9.06544   6
   1  10  -9-9.17326 19.4832  10
  -1 -10  -9 26.0434 7.92125   5
   1 -10   9 22.1216 9.86700   6
  -1 -10  -9 8.18466 12.5012   2
   1 -10   8 36.4428 11.2203   6
  -1 -10  -8 66.3063 15.5861   2
  -1 -10  -8 43.6949 9.71452   5
  -1  10   7 115.422 24.1536   4
   1 -10   7 147.742 21.3490   6
  -1 -10  -7 157.427 19.7530   5
  -1 -10  -6 115.366 15.1919   5
   1 -10   6 96.5224 13.2819   5
   1 -10   6 79.3665 15.5939   6
  -1  10   6 131.777 19.5586   4
   1 -10   5 216.045 30.5376   6
  -1  10   5 330.893 33.1167   4
  -1 -10  -5 268.274 30.0249   5
   1 -10   5 238.705 28.3125   5
   1 -10   4 63.1109 8.96030   5
  -1 -10  -4 40.9186 8.96768   5
  -1  10   4 49.5708 9.54228   5
   1 -10   4 51.0777 10.7455   6
  -1  10   4 41.0573 9.28592   4
  -1  10   3 1251.27 114.631   4
  -1  10   3 1099.23 113.306   5
  -1 -10  -3 1116.45 113.830   5
   1 -10   3 1047.46 112.677   5
   1 -10   3 1068.96 115.014   6
  -1  10   2 265.601 32.0970   5
   1  10  -2 322.640 34.5317   8
  -1  10   2 279.644 31.6018   6
   1 -10   2 309.372 34.3401   6
  -1 -10  -2 250.115 32.3072   5
   1 -10   2 298.252 32.1906   5
  -1  10   2 299.799 33.0830   4
   1  10  -2 303.145 32.5864   5
   1  10  -1 233.843 26.6122   8
  -1  10   1 220.053 25.0312   8
  -1 -10  -1 191.962 23.9093   6
   1 -10   1 217.921 26.1384   6
  -1 -10  -1 214.885 25.1560   5
   1  10  -1 250.041 25.2792   5
  -1  10   1 203.104 24.3749   5
   1 -10   1 223.368 24.7183   5
  -1  10   1 241.251 24.3660   6
   1  10   0 126.867 16.9985   8
  -1  10   0 118.770 15.7321   8
  -1  10   0 118.111 15.3649   5
   1  10   0 126.053 15.6522   5
  -1 -10   0 104.848 14.6500   6
   1 -10   0 123.715 16.3711   6
  -1  10   0 133.627 15.1473   6
  -1 -10   0 100.630 15.2656   5
   1 -10   0 113.898 15.2096   5
   1  10   0 79.0297 15.5471   6
   1 -10  -1 193.345 26.6213   6
   1  10   1 193.101 26.9499   8
  -1  10  -1 203.364 26.3497   8
  -1  10  -1 260.326 26.3880   6
  -1 -10   1 270.717 26.7869   6
   1  10   1 216.306 26.2378   5
  -1  10  -1 225.785 26.0277   5
  -1 -10   1 226.022 26.5402   5
   1 -10  -1 243.498 26.6435   5
   1 -10  -2 272.980 34.7114   6
  -1 -10   2 323.178 34.7323   6
  -1  10  -2 358.205 34.7394   6
   1 -10  -2 284.477 34.2450   9
   1 -10  -2 285.523 34.2545   5
   1  10   2 274.488 34.0571   5
  -1 -10   2 319.078 34.6286   5
  -1  10  -2 338.765 34.3014   5
   1  10   2 285.402 34.9204   8
  -1  10  -2 337.631 35.3568   8
  -1 -10   3 1039.38 114.956   6
  -1  10  -3 1275.90 115.672   6
   1 -10  -3 1153.17 114.889   9
   1 -10  -3 1097.10 114.885   5
  -1  10  -3 1125.29 114.066   5
  -1 -10   3 1025.33 114.515   5
   1  10   3 1190.85 115.163   5
  -1  10  -3 1054.88 115.112   8
   1  10   3 1190.58 115.647   8
  -1  10  -4 72.8653 11.5529   6
  -1 -10   4 53.1190 9.94773   6
  -1  10  -4 57.6355 11.0580   8
   1  10   4 42.8220 9.89379   8
  -1 -10   4 46.9815 9.24282   5
  -1  10  -4 59.7254 9.20413   5
   1  10   4 39.5348 9.22959   5
   1 -10  -4 35.5243 8.74602   5
  -1  10  -5 298.022 33.8695   6
  -1 -10   5 283.416 32.3516   8
  -1  10  -5 289.811 32.5111   8
   1  10   5 282.384 31.2798   8
   1 -10  -5 261.378 31.1703   5
  -1 -10   5 238.546 31.5091   6
   1  10   5 268.183 31.2924   5
  -1 -10   5 251.704 30.3978   5
  -1 -10   6 88.2919 14.5568   6
  -1  10  -6 93.9997 15.4114   8
  -1 -10   6 82.7152 13.0560   5
  -1 -10   6 70.6042 13.8033   8
   1  10   6 124.029 15.4530   8
   1 -10  -6 110.158 14.5321   5
  -1  10  -6 72.3291 15.8912   6
  -1 -10   7 155.848 19.4415   5
  -1 -10   7 152.059 21.5222   6
   1 -10  -7 131.638 19.5037   5
  -1 -10   7 166.929 21.2368   8
   1 -10  -8 46.7334 14.0830   2
  -1 -10   8 35.0778 10.1449   6
   1 -10  -8 44.8142 9.66837   5
  -1 -10   8 19.3090 9.16483   8
   1 -10  -9 18.7093 12.0413   2
  -1 -10   9 38.0090 11.2494   6
   1 -10  -9 21.0499 8.12995   5
  -1 -10   9 13.1920 8.53684   8
   1 -10 -10 2.77943 9.55710   2
   1 -10 -10 15.2811 8.77082   5
  -1 -10  10 18.8210 10.0866   8
  -1 -10  10 12.4740 9.31232   6
   1 -10 -11 5.83842 11.7989   2
   1 -10 -11 29.0195 10.1565   5
  -1 -10  11 16.4778 11.7018   8
  -1 -10  11 5.74505 9.16466   6
   1 -10 -12 12.2458 8.66412   5
  -1 -10  12 28.6763 11.3940   6
   1 -10 -12 6.11680 11.6661   2
   1 -10 -13 6.99809 8.16259   5
   1 -10 -13-12.8657 13.2632   2
  -1 -10  13 4.36827 9.90958   6
   1 -10 -14 3.37467 12.3645   2
  -1 -10  14-4.63792 9.56270   6
  -1  10 -14 5.12518 16.7954  10
  -1 -10  15 2.46399 10.9355   6
  -1 -10  16 2.61910 11.3568   6
   1  10  17-9.29675 14.9727   1
  -1 -10  17-8.31358 12.6018   6
   1 -11  17-3.02905 13.7453   6
   1 -11  16 2.89758 13.4863   6
   1  11 -16 26.8821 15.5264  10
   1 -11  15-2.73120 11.0001   6
  -1 -11 -15 3.73654 14.1687   2
   1  11 -14 23.4046 17.0521  10
   1 -11  14-23.3516 13.2427   6
  -1 -11 -14 10.7442 12.7025   2
   1  11 -13 11.2376 13.7263  10
  -1 -11 -13-13.6931 15.5327   2
   1 -11  13 4.91322 10.3960   6
  -1 -11 -12-1.36339 8.45950   5
   1  11 -12 16.6903 14.2330  10
  -1 -11 -12-3.28057 12.4148   2
   1 -11  12-6.95369 9.80778   6
  -1 -11 -11 76.2384 14.4110   5
  -1 -11 -11 66.1555 20.5565   2
   1 -11  11 59.5706 15.9418   6
   1  11 -11 41.1190 23.3460  10
  -1 -11 -10 10.0713 7.78123   5
   1  11 -10 9.75413 21.6623  10
  -1 -11 -10 27.1838 13.4383   2
   1 -11  10 2.07118 9.24312   6
  -1 -11  -9 11.0377 7.61750   5
  -1 -11  -9 2.94076 11.1343   2
   1 -11   9-3.90884 8.68046   6
  -1  11   8-4.01116 16.9852   4
   1 -11   8 20.2409 8.90596   6
  -1 -11  -8 2.36970 6.48032   5
  -1 -11  -7 22.1065 7.98566   5
   1 -11   7 20.8964 7.83562   6
  -1  11   7 20.6376 12.3369   4
  -1 -11  -6 82.5694 13.6859   5
   1 -11   6 102.371 16.1453   6
  -1  11   6 76.9549 16.7886   4
   1 -11   5 61.7140 10.6102   5
  -1 -11  -5 65.6252 11.6924   5
   1 -11   5 70.5103 13.4145   6
  -1  11   5 87.9502 13.8235   4
   1 -11   4 81.4683 12.2231   5
  -1 -11  -4 78.3073 12.9837   5
  -1  11   4 109.947 14.7554   4
   1 -11   4 77.8129 14.4360   6
  -1  11   3 92.9036 14.5173   8
   1 -11   3 89.4423 15.0852   6
  -1  11   3 116.437 15.0303   4
  -1 -11  -3 72.7424 13.6282   5
   1 -11   3 95.3178 13.2684   5
   1  11  -2 18.9110 6.53485   5
  -1  11   2 10.0089 6.41616   5
   1  11  -2 27.4698 9.90796   8
  -1  11   2 10.4590 6.56964   8
   1 -11   2 13.7409 6.25078   6
  -1  11   2 15.0107 5.72389   4
   1 -11   2 16.1895 6.05378   5
  -1 -11  -2 8.37471 6.09955   5
   1 -11   1 111.708 15.8435   6
   1  11  -1 111.984 15.5565   5
  -1  11   1 105.006 14.5919   5
   1  11  -1 110.330 16.9387   8
   1 -11   1 86.2067 14.2337   5
  -1 -11  -1 90.0985 14.7584   5
  -1  11   1 116.823 15.6564   8
  -1  11   0 25.3691 6.51495   6
  -1  11   0 15.9840 7.09596   5
   1  11   0 20.1567 7.47254   5
  -1  11   0 12.1078 7.03819   8
   1  11   0 14.5934 7.91393   8
  -1 -11   0 19.4240 6.78941   5
   1 -11   0 20.0182 6.42592   5
  -1 -11   0 12.1490 5.58656   6
   1 -11   0 21.5932 6.81083   6
  -1 -11   1 115.105 15.1127   6
   1  11   1 103.720 15.3515   5
  -1  11  -1 104.193 15.1212   5
  -1  11  -1 102.260 15.7101   8
   1  11   1 113.539 16.8807   8
  -1 -11   1 102.358 15.1012   5
   1 -11  -1 113.523 15.1462   5
   1 -11  -1 74.8844 14.7581   6
  -1  11  -1 128.831 15.1773   6
  -1  11  -2 27.8808 7.09942   6
  -1 -11   2 27.4233 6.86693   6
   1  11   2 19.4605 7.86202   5
  -1  11  -2 8.45621 5.66984   5
   1 -11  -2 17.2624 6.34506   5
  -1 -11   2 22.0484 7.14063   5
  -1  11  -2 22.0777 8.22730   8
   1  11   2 13.9388 7.59502   8
   1 -11  -2 18.1823 6.93493   9
   1 -11  -2 16.5757 6.40194   6
  -1 -11   3 107.411 13.9668   5
  -1  11  -3 97.3840 12.7463   5
  -1  11  -3 108.378 14.5352   6
  -1 -11   3 98.4638 13.7935   6
   1 -11  -3 64.5446 12.3284   5
   1  11   3 59.0134 14.2289   8
   1 -11  -3 65.1169 12.3332   9
  -1 -11   4 66.9451 12.8018   5
  -1  11  -4 93.6742 13.2087   5
  -1  11  -4 107.124 15.1943   6
  -1 -11   4 87.8728 13.8449   6
   1 -11  -4 82.9977 13.6372   5
   1  11   4 96.9896 14.8104   8
  -1 -11   5 69.9925 11.7341   5
  -1 -11   5 61.0727 12.0715   6
  -1  11  -5 66.9542 13.7257   6
   1 -11  -5 77.3473 12.1007   5
   1  11   5 57.8859 11.9895   8
   1 -11  -6 77.3785 12.9305   5
  -1 -11   6 89.8200 12.8942   5
  -1 -11   6 65.7225 13.0602   6
  -1 -11   7 14.3328 6.10371   5
  -1 -11   7 10.5724 7.29082   6
   1 -11  -7 20.7146 7.95244   5
  -1 -11   8 6.47098 7.01298   6
   1 -11  -8-5.06497 6.45058   5
   1 -11  -9-8.63680 10.8947   2
  -1 -11   9 3.46091 6.75117   6
   1 -11  -9-2.64320 7.80906   5
   1 -11 -10-8.87801 11.2089   2
  -1 -11  10-5.58426 8.99244   6
   1 -11 -10-2.73409 8.19399   5
   1 -11 -11 111.212 22.7157   2
  -1 -11  11 61.8112 16.7451   6
   1 -11 -11 84.7686 15.6707   5
   1 -11 -12-1.44503 8.31497   5
  -1 -11  12 8.51166 10.0648   6
   1 -11 -12-3.21941 13.6199   2
   1 -11 -13 2.96894 8.89263   5
  -1 -11  13 13.5777 10.4968   6
   1 -11 -13-3.36088 11.9043   2
  -1  11 -14-5.41424 24.0232  10
  -1 -11  14 4.83571 10.7281   6
   1 -11 -14-3.52563 13.3407   2
  -1  11 -15-4.70942 14.7784  10
  -1 -11  15 7.65823 12.5512   6
   1 -11 -15 3.67316 13.9019   2
  -1 -11  16-2.71471 12.5837   6
  -1 -11  17-14.2091 14.7906   6
   1 -12  16-11.8992 12.2685   6
   1  12 -16 18.7482 16.1918  10
   1  12 -15 44.6301 19.6162  10
   1 -12  15 8.52723 13.0049   6
  -1 -12 -15 11.6486 16.5129   2
   1  12 -14 21.0452 17.8704  10
   1 -12  14-8.11476 12.2748   6
  -1 -12 -14 11.2076 14.1390   2
   1  12 -13 23.6189 20.0624  10
  -1 -12 -13 17.9375 14.4108   2
   1 -12  13-5.13554 10.6052   6
  -1 -12 -12 4.38149 8.65310   5
   1  12 -12 13.1800 18.1275  10
  -1 -12 -12-3.44747 13.0615   2
   1 -12  12 17.0104 11.9629   6
  -1 -12 -11 21.1519 10.5293   5
   1  12 -11 14.4621 16.5127  10
   1 -12  11 2.30994 9.64589   6
  -1 -12 -11 43.1679 16.9845   2
  -1 -12 -10 62.1896 12.6884   5
   1 -12  10 34.8137 12.0190   6
  -1 -12 -10 67.6066 19.0085   2
  -1 -12  -9 204.384 24.2876   5
   1 -12   9 176.970 25.6933   6
  -1 -12  -9 264.668 34.1268   2
  -1 -12  -8 3.82907 7.63632   5
   1 -12   8-1.94520 6.88510   6
  -1 -12  -7 404.276 45.8117   5
   1 -12   7 411.708 48.5700   6
  -1 -12  -6 75.8131 13.1912   5
   1 -12   6 60.1298 14.0249   6
  -1 -12  -5 4.80964 6.13376   5
   1 -12   5-0.91039 5.17718   5
   1 -12   5 13.4719 7.64655   6
  -1 -12  -4 110.968 17.2188   5
   1 -12   4 130.812 19.4074   6
   1 -12   4 128.320 16.7517   5
   1 -12   3 58.7077 10.1325   5
  -1 -12  -3 33.6514 9.66621   5
   1 -12   3 68.3211 12.2431   6
   1 -12   2 580.201 67.4953   6
  -1 -12  -2 624.083 66.4383   5
   1 -12   2 648.976 65.9327   5
   1 -12   1 346.274 41.7478   6
   1 -12   1 379.124 40.4072   5
  -1 -12  -1 350.070 40.6383   5
   1 -12   0 2452.77 237.499   6
  -1 -12   0 2330.76 236.009   5
   1 -12   0 2285.14 235.526   5
  -1 -12   1 368.721 41.1962   5
  -1  12  -1 373.455 40.6410   5
   1 -12  -1 352.991 40.8144   5
   1 -12  -2 670.301 66.6421   9
   1 -12  -2 614.164 66.2117   5
  -1 -12   2 619.463 66.3982   6
  -1  12  -2 639.570 65.6820   5
  -1 -12   2 563.824 65.8224   5
  -1  12  -3 63.1036 11.0196   5
  -1 -12   3 59.1142 11.2922   6
  -1  12  -3 65.6487 12.3978   6
   1 -12  -3 47.5586 10.6856   5
  -1 -12   3 63.5292 11.4626   5
  -1  12  -4 134.687 19.1873   6
  -1 -12   4 113.492 17.7477   6
   1 -12  -4 100.537 16.9764   5
  -1 -12   4 150.101 18.1291   5
  -1 -12   5-4.22241 5.82306   5
  -1 -12   5 1.40354 6.08475   6
   1 -12  -5 2.42580 6.38870   5
  -1 -12   6 93.8289 14.5797   5
   1 -12  -6 93.5120 14.9850   5
  -1 -12   6 86.8310 15.5472   6
   1 -12  -7 446.252 44.3915   5
  -1 -12   7 316.680 43.9292   6
  -1 -12   8 6.88930 8.37961   6
   1 -12  -8 16.3250 9.25550   5
   1 -12  -9 209.428 32.5005   2
  -1 -12   9 167.108 27.1424   6
   1 -12  -9 185.127 25.2795   5
   1 -12 -10 78.8814 20.8359   2
  -1 -12  10 43.3037 14.4415   6
   1 -12 -10 83.4131 14.5182   5
   1 -12 -11 32.5431 15.2353   2
  -1 -12  11 12.5183 10.1018   6
   1 -12 -11 28.5316 11.6545   5
   1 -12 -12 7.70820 9.90664   5
  -1 -12  12-2.22014 9.40881   6
   1 -12 -12 20.3434 14.7087   2
   1 -12 -13-4.72916 8.95392   5
  -1 -12  13 2.35608 9.97339   6
   1 -12 -13-7.03563 13.3155   2
  -1  12 -14-5.69978 22.2385  10
  -1 -12  14-2.50930 10.0869   6
   1 -12 -14-11.0062 13.4533   2
  -1  12 -15-5.26310 19.2873  10
  -1 -12  15 5.28689 12.0000   6
   1 -12 -15 7.62300 13.4974   2
  -1 -12  16-13.8600 14.4273   6
   1  13 -16 19.8671 16.0908  10
   1 -13  15 5.87350 12.5068   6
  -1 -13 -15 4.02858 14.8294   2
   1  13 -14 39.2216 18.5612  10
   1 -13  14-5.60291 11.8670   6
  -1 -13 -14 7.77941 14.2637   2
   1  13 -13 16.4941 15.6216  10
  -1 -13 -13 11.2368 14.1935   2
   1 -13  13 2.66627 11.0206   6
  -1 -13 -12 1.54156 9.29968   5
  -1 -13 -12 21.7291 14.5836   2
   1 -13  12 15.1704 11.0252   6
  -1 -13 -11 25.4118 11.2769   5
   1  13 -11 5.06540 17.4266  10
  -1 -13 -11 45.5284 18.2886   2
   1 -13  11 19.2960 12.4970   6
  -1 -13 -10 27.4307 10.3875   5
  -1 -13 -10 10.2825 12.7673   2
   1  13 -10 21.7163 18.6602  10
   1 -13  10 29.6184 11.4338   6
   1  13  -9-16.3550 21.9205  10
  -1 -13  -9 16.7863 13.1621   2
   1 -13   9 25.9866 11.1120   6
  -1 -13  -9 11.2876 9.15007   5
   1 -13   8 27.0095 11.0926   6
  -1 -13  -8 27.3461 9.87429   5
   1 -13   7 74.9682 16.2682   6
  -1 -13  -7 76.5132 14.6734   5
   1 -13   6 11.3159 8.40488   6
  -1 -13  -6 5.25072 7.59400   5
   1 -13   5 74.4523 15.5533   6
   1 -13   5 80.5177 13.2433   5
  -1 -13  -5 90.4896 14.9954   5
   1 -13   4 147.288 21.7364   6
  -1 -13  -4 136.009 19.8079   5
   1 -13   4 144.347 18.9694   5
   1 -13   3 43.1893 12.0402   6
   1 -13   3 49.4300 10.2292   5
  -1 -13  -3 64.8320 11.7355   5
   1 -13   2 726.982 77.7669   6
  -1 -13  -2 718.250 76.1146   5
   1 -13   2 703.015 75.2854   5
   1 -13   1 29.1999 9.96634   6
  -1 -13  -1 30.1920 9.75099   5
   1 -13   1 18.8003 8.98625   5
  -1 -13   0 576.805 63.0687   5
   1 -13   0 590.818 62.9218   5
  -1 -13   1 31.7545 10.3136   5
   1 -13  -1 27.9466 9.97939   5
  -1 -13   2 704.989 75.1842   5
   1 -13  -2 709.092 75.1723   5
   1 -13  -3 37.9063 10.0741   5
  -1 -13   3 38.0406 9.58171   5
  -1 -13   3 40.3252 10.0909   6
   1 -13  -4 129.754 19.6292   5
  -1 -13   4 153.364 19.8859   5
  -1 -13   4 143.522 20.4712   6
   1 -13  -5 88.6985 15.1374   5
  -1 -13   5 91.5031 14.7169   5
  -1 -13   5 81.4120 15.1808   6
   1 -13  -6 5.35289 7.74096   5
  -1 -13   6 18.9990 7.88038   5
  -1 -13   6 1.60737 7.01285   6
  -1 -13   7 61.7552 15.1481   6
   1 -13  -7 101.594 15.5033   5
  -1 -13   8 38.3254 11.7060   6
   1 -13  -8 32.0078 11.1179   5
   1 -13  -9 9.85485 12.8742   2
  -1 -13   9 21.3317 10.4534   6
   1 -13  -9 7.53967 9.32985   5
   1 -13 -10 40.2670 15.9713   2
  -1 -13  10 12.3263 11.7958   6
   1 -13 -10 13.9988 9.70094   5
   1 -13 -11 27.4453 14.6636   2
  -1 -13  11 10.9380 10.3517   6
   1 -13 -11 28.7285 10.4516   5
   1 -13 -12 14.2010 14.7058   2
  -1 -13  12 9.29197 10.8560   6
   1 -13 -12 19.5928 11.3310   5
   1 -13 -13 8.34633 9.35279   5
  -1 -13  13 7.37058 10.6600   6
   1 -13 -13-3.67321 13.0092   2
  -1  13 -14-11.9458 23.2990  10
  -1 -13  14 7.77442 11.7617   6
   1 -13 -14-11.4528 13.5167   2
  -1  13 -15 5.50571 22.1091  10
  -1 -13  15 5.44706 12.3779   6
   1 -13 -15 11.8581 15.8811   2
   1  14 -15 36.5288 17.6269  10
   1 -14  15-6.06453 12.1800   6
  -1 -14 -15 4.15416 15.7269   2
   1  14 -14 16.3361 17.7195  10
   1 -14  14 5.80340 11.9872   6
  -1 -14 -14 4.02057 14.7485   2
   1  14 -13-4.30165 14.0991  10
  -1 -14 -13 3.90783 14.3201   2
   1 -14  13 8.30077 13.3493   6
  -1 -14 -12 3.26502 9.52699   5
   1  14 -12 4.81838 15.1220  10
  -1 -14 -12-3.79326 12.4359   2
   1 -14  12 10.5321 11.6887   6
  -1 -14 -11 19.1451 9.62392   5
   1  14 -11 10.6082 30.5454  10
  -1 -14 -11 7.37501 13.5658   2
   1 -14  11 7.56747 10.7419   6
  -1 -14 -10 35.2790 11.9431   5
  -1 -14 -10 65.2599 20.0069   2
   1 -14  10 26.5446 12.1487   6
   1  14 -10 28.4655 24.9236  10
  -1 -14  -9-1.50149 8.41275   5
   1 -14   9-2.30461 8.99788   6
   1  14  -9-22.9354 26.0161  10
   1 -14   8 4.38998 9.15347   6
  -1 -14  -8 26.3353 10.4469   5
   1 -14   7 73.1292 16.0459   6
  -1 -14  -7 61.5413 13.9550   5
   1 -14   6 4.00167 8.03705   6
  -1 -14  -6 2.81615 8.10905   5
   1 -14   5 260.998 35.8559   6
  -1 -14  -5 291.160 34.2510   5
  -1 -14  -4 57.1168 12.1621   5
   1 -14   4 28.8762 9.51719   5
   1 -14   4 42.5251 11.8719   6
  -1 -14  -3 119.086 17.9312   5
   1 -14   3 104.771 16.7276   5
   1 -14   3 111.424 19.1309   6
  -1 -14  -2 14.4804 9.26295   5
   1 -14   2 2.33349 7.68016   5
  -1 -14  -1 110.211 17.7177   5
   1 -14   1 100.190 16.8304   5
   1 -14   0 21.9686 9.86037   5
  -1 -14   0 3.82600 8.34629   5
   1 -14  -1 134.729 19.6248   5
  -1 -14   1 134.312 19.7708   5
  -1 -14   2 21.1680 9.50747   5
   1 -14  -2 7.70507 7.49643   5
  -1 -14   3 118.016 18.3988   5
   1 -14  -3 136.726 19.5436   5
  -1 -14   4 36.4086 10.5320   5
   1 -14  -4 54.4076 12.1572   5
  -1 -14   5 258.290 29.9115   5
   1 -14  -5 255.803 30.5253   5
  -1 -14   5 206.064 30.1685   6
   1 -14  -6 1.42889 7.40804   5
  -1 -14   6 3.41362 6.04680   6
  -1 -14   7 74.6917 14.4656   6
   1 -14  -7 40.0588 12.1758   5
  -1 -14   8 5.77106 9.62186   6
   1 -14  -8 34.0433 10.9032   5
  -1 -14   9 2.03111 9.22725   6
   1 -14  -9 8.00781 9.59410   5
   1 -14 -10 60.3333 19.8714   2
  -1 -14  10 10.8241 10.7930   6
   1 -14 -10 65.9921 14.3701   5
   1 -14 -11-7.22267 13.6659   2
  -1 -14  11 6.82382 10.0937   6
   1 -14 -11-5.03793 8.98780   5
   1 -14 -12 18.5862 14.5177   2
  -1 -14  12 4.81603 11.1843   6
   1 -14 -12 5.15790 8.93931   5
   1 -14 -13 7.01275 11.0024   5
  -1 -14  13-5.08584 12.7301   6
   1 -14 -13 3.82862 14.9340   2
  -1  14 -14-6.23652 27.0357  10
  -1 -14  14 2.67320 13.6185   6
   1 -14 -14 3.94578 12.9307   2
  -1  14 -15 17.2098 21.7070  10
  -1 -14  15 2.80328 14.0326   6
   1 -14 -15-8.15490 16.3649   2
   1  15 -14 8.48060 16.5439  10
   1 -15  14-3.00436 12.3952   6
  -1 -15 -14 12.4991 16.2556   2
  -1 -15 -13-8.12685 15.4234   2
   1 -15  13-22.9928 14.1794   6
  -1 -15 -12-5.16281 10.3075   5
   1  15 -12-5.01531 18.3813  10
   1 -15  12-8.21994 10.6978   6
  -1 -15 -12 7.90355 16.3020   2
  -1 -15 -11-8.42054 9.57004   5
   1  15 -11-11.0726 18.1482  10
   1 -15  11 10.5438 10.8791   6
  -1 -15 -11-11.5968 14.6345   2
  -1 -15 -10 19.4647 10.7120   5
   1  15 -10-5.68799 29.5008  10
   1 -15  10 20.2073 13.1536   6
  -1 -15 -10 3.81386 13.5633   2
  -1 -15  -9-1.59233 10.3269   5
   1 -15   9 21.7637 11.8866   6
   1  15  -9-18.0015 26.0123  10
   1 -15   8 6.91631 10.2837   6
  -1 -15  -8 13.9495 9.44755   5
   1 -15   7 37.7474 13.2709   6
  -1 -15  -7 56.2054 12.8133   5
   1 -15   6 2.13265 8.08781   6
  -1 -15  -6 12.0115 9.75222   5
   1 -15   5-4.07320 11.2362   6
  -1 -15  -5 11.7378 9.31359   5
  -1 -15  -4 73.8403 14.3827   5
   1 -15   4 64.4817 13.1095   5
  -1 -15  -3 193.962 26.8928   5
   1 -15   3 209.318 26.0996   5
  -1 -15  -2 7.01142 7.63127   5
   1 -15   2 1.25165 7.68430   5
  -1 -15  -1 77.4068 14.5242   5
   1 -15   1 71.6448 14.2496   5
   1 -15   0 115.643 17.8436   5
  -1 -15   0 111.782 18.0215   5
   1 -15  -1 87.3295 15.2694   5
  -1 -15   1 68.4189 14.0429   5
   1 -15  -2 2.74411 7.64026   5
  -1 -15   2 23.7880 9.82005   5
  -1 -15   3 225.968 27.7348   5
   1 -15  -3 204.442 27.8237   5
   1 -15  -4 46.3890 12.5733   5
  -1 -15   4 61.8743 12.6167   5
   1 -15  -5 14.8744 9.95302   5
  -1 -15   5 25.4581 9.54072   5
   1 -15  -6 12.2192 9.21702   5
   1 -15  -7 73.1629 15.4090   5
  -1 -15   8 4.04255 8.37240   6
   1 -15  -8 13.1172 9.34034   5
  -1 -15   9 4.27521 9.72254   6
   1 -15  -9 10.1618 9.36770   5
   1 -15 -10 29.8639 16.5919   2
  -1 -15  10-4.50664 10.7022   6
   1 -15 -10 20.8903 11.9151   5
   1 -15 -11-3.78508 13.4049   2
  -1 -15  11-2.38790 11.3034   6
   1 -15 -11-7.08005 10.4662   5
   1 -15 -12-15.4880 14.6740   2
  -1 -15  12-10.0146 12.9980   6
   1 -15 -12-3.61829 10.0125   5
   1 -15 -13 1.83967 11.2909   5
  -1 -15  13-10.5382 14.7539   6
   1 -15 -13-7.96044 13.5861   2
  -1  15 -14-19.4538 22.9779  10
  -1 -15  14-8.29579 15.0660   6
   1 -15 -14-12.2525 13.9722   2
   1  16 -13-9.25981 17.0152  10
  -1 -16 -13-29.4490 19.1327   2
   1 -16  13 11.9052 14.1406   6
  -1 -16 -12 12.6455 11.6205   5
   1  16 -12 15.6139 23.1083  10
   1 -16  12-2.84523 10.7985   6
  -1 -16 -12 24.6344 17.3895   2
  -1 -16 -11 8.84732 10.0469   5
   1  16 -11 32.4588 24.5444  10
   1 -16  11-2.74166 10.6969   6
  -1 -16 -11-8.08521 13.2502   2
  -1 -16 -10-1.72864 9.25044   5
   1  16 -10-11.8400 21.6894  10
   1 -16  10 2.63014 11.1270   6
  -1 -16 -10 3.99711 14.6445   2
  -1 -16  -9 8.38530 8.83460   5
   1 -16   9-2.52223 10.4015   6
   1  16  -9-12.0405 22.7807  10
   1 -16   8 2.41721 8.90279   6
  -1 -16  -8 19.7610 10.2556   5
   1 -16   7 9.32151 9.39184   6
  -1 -16  -7 8.04018 9.53808   5
  -1 -16  -6 22.1616 10.9140   5
  -1 -16  -5 29.6359 10.8332   5
  -1 -16  -4-1.53046 8.31824   5
   1 -16   3 14.3517 8.76002   5
  -1 -16  -3 15.1158 9.15876   5
  -1 -16  -2 16.3925 9.13578   5
   1 -16   2 24.0560 9.07129   5
  -1 -16  -1 7.32985 7.78834   5
   1 -16   1 13.7163 8.16707   5
   1 -16   0 4.21680 7.93520   5
  -1 -16   0 17.3477 8.15743   5
   1 -16  -1 1.43054 7.81968   5
  -1 -16   1 21.3989 9.09223   5
   1 -16  -2 7.31188 8.19025   5
  -1 -16   2 23.8727 9.40654   5
   1 -16  -3 19.4647 9.34246   5
  -1 -16   3 26.2435 9.50739   5
   1 -16  -4 1.54379 8.64241   5
  -1 -16   4 2.72298 7.51293   5
   1 -16  -5 39.4302 11.3392   5
   1 -16  -6 16.1452 10.2547   5
   1 -16  -7 1.67918 9.66367   5
   1 -16  -8-1.72773 9.10152   5
   1 -16  -9-1.78236 9.97647   5
   1 -16 -10 5.48616 9.94059   5
  -1 -16  10-2.34871 9.16398   6
   1 -16 -10 7.82544 14.3373   2
   1 -16 -11 12.9996 12.3117   5
  -1 -16  11 2.46122 9.89583   6
   1 -16 -11 3.95896 14.9922   2
   1 -16 -12 1.89441 11.3395   5
   1 -16 -12-4.02226 14.2412   2
  -1 -16  12 10.3754 10.9790   6
   1 -16 -13-5.74652 11.0264   5
  -1  16 -13-20.5581 34.3036  10
   1 -16 -13-12.4067 14.6411   2
  -1 -16  13 13.5216 12.2727   6
  -1 -17 -12-5.70619 12.2203   5
   1 -17  12 26.4309 14.1802   6
  -1 -17 -11 1.84969 10.2034   5
  -1 -17 -11-8.43185 16.9207   2
   1  17 -11 22.3914 29.0045  10
   1 -17  11 2.83432 11.9912   6
  -1 -17 -10 18.1016 11.2050   5
   1  17 -10 46.4646 33.0023  10
   1 -17  10 5.46248 11.3681   6
  -1 -17 -10 29.2215 17.7282   2
  -1 -17  -9 1.76059 10.5334   5
   1  17  -9-6.25778 22.9270  10
  -1 -17  -8 5.21123 9.87848   5
   1  17  -8 12.6410 24.6598  10
  -1 -17  -7 8.48805 10.4409   5
  -1 -17  -6 33.3231 12.0373   5
  -1 -17  -5 1.64842 9.22678   5
  -1 -17  -4 19.3776 10.1967   5
   1 -17   3-1.39263 7.79623   5
  -1 -17  -3 6.36601 8.90893   5
   1 -17   2 9.99955 8.39354   5
  -1 -17  -2 11.0066 9.10600   5
  -1 -17  -1 9.30280 8.81377   5
   1 -17   1 1.45513 7.92257   5
  -1 -17   0 64.1139 13.7662   5
   1 -17   0 53.4536 13.1602   5
  -1 -17   1 13.5494 9.47375   5
   1 -17  -1 3.03555 7.76478   5
  -1 -17   2 13.3612 9.16841   5
   1 -17  -2 9.31422 8.75795   5
  -1 -17   3 10.2337 8.88311   5
   1 -17  -3 4.78157 8.55790   5
   1 -17  -4-1.63169 9.02179   5
  -1 -17   4 17.2532 9.24557   5
   1 -17  -5-1.66200 8.61295   5
   1 -17  -6 41.3210 12.9510   5
   1 -17  -7 7.09941 9.67021   5
   1 -17  -8 5.43923 9.40939   5
   1 -17  -9 3.73405 10.8936   5
   1 -17 -10 3.82676 11.2002   5
   1 -17 -10 24.5228 17.3183   2
   1 -17 -11-1.93831 12.0251   5
   1 -17 -11 8.24444 15.5992   2
   1 -17 -12 11.8419 13.1210   5
  -1 -18 -11 17.4492 14.1919   5
   1  18 -10-29.9879 27.2142  10
  -1 -18 -10 1.90227 11.5337   5
  -1 -18 -10 12.9952 17.8688   2
   1  18  -9 12.3690 33.1082  10
  -1 -18  -9 9.23575 11.8887   5
  -1 -18  -8 12.7275 10.8266   5
   1  18  -8 25.2068 35.2934  10
  -1 -18  -7 17.8914 11.3841   5
   1  18  -7-12.7298 25.5588  10
  -1 -18  -6 12.2357 11.7541   5
  -1 -18  -5-8.61654 9.68165   5
  -1 -18  -4 17.0672 10.2215   5
  -1 -18  -3 25.0759 11.9847   5
   1 -18   2 4.51337 9.00898   5
  -1 -18  -2 3.29572 9.61680   5
   1 -18   1 13.8166 9.53869   5
  -1 -18  -1 17.9217 9.98993   5
  -1 -18   0 49.8116 13.1827   5
   1 -18   0 43.9223 13.3280   5
  -1 -18   1 12.6694 9.36240   5
   1 -18  -1 19.2623 10.3019   5
  -1 -18   2 1.55790 8.96443   5
   1 -18  -2-1.64671 9.72815   5
  -1 -18   3 43.0029 13.2065   5
   1 -18  -3 38.6998 12.8679   5
   1 -18  -4 15.4425 9.98936   5
   1 -18  -5 1.75314 10.3584   5
   1 -18  -6 25.2217 11.3200   5
   1 -18  -7 18.5604 11.3898   5
   1 -18  -8 9.53623 11.1614   5
   1 -18  -9 1.95363 11.0902   5
   1 -18 -10 5.97626 11.3345   5
   1 -18 -10 12.7256 17.0429   2
   1  19  -8-18.6264 21.9900  10
  -1 -19  -8 15.1436 11.4924   5
   1  19  -7-26.3016 32.3219  10
  -1 -19  -7 1.86978 11.6012   5
  -1 -19  -6 14.6361 11.0400   5
  -1 -19  -5-3.59590 9.77688   5
  -1 -19  -4 15.9942 10.3463   5
  -1 -19  -3-1.75361 9.53107   5
  -1 -19  -2 15.5094 11.5128   5
   1 -19   1 1.61327 9.77192   5
  -1 -19  -1-1.69978 10.5441   5
   1 -19   0 3.30332 9.75840   5
  -1 -19   0-5.03924 9.66654   5
   1 -19  -1 1.69375 10.1661   5
  -1 -19   1 14.8973 9.68670   5
  -1 -19   2-1.63168 9.76219   5
   1 -19  -2 3.46235 11.5800   5
  -1 -19   3 4.82064 9.24668   5
   1 -19  -3-3.52783 10.1502   5
   1 -19  -4 3.58721 9.29996   5
   1 -19  -5 7.42274 12.0568   5
   1 -19  -6 5.68957 10.6286   5
   1 -19  -7 3.89249 11.2056   5
   1 -19  -8-1.98221 10.6091   5
   1  20  -6-26.3142 31.1258  10
  -1 -20  -6 15.2968 11.8870   5
   1  20  -5-25.5528 31.9771  10
  -1 -20  -5 3.75627 10.6603   5
  -1 -20  -4 27.7000 13.2389   5
  -1 -20  -3 18.2477 12.3374   5
  -1 -20  -2 34.2491 13.5244   5
   1 -20   1 13.5336 10.8609   5
  -1 -20  -1-3.53958 10.4626   5
   1 -20   0 36.4419 13.4329   5
  -1 -20   0 22.7037 11.9045   5
   1 -20  -1 7.09295 11.1291   5
  -1 -20   1-1.72504 10.0618   5
   1 -20  -2-3.61424 11.5946   5
  -1 -20   2 1.69948 9.37447   5
   1 -20  -3 22.0465 11.8586   5
   1 -20  -4 1.87459 9.71463   5
   1 -20  -5-3.88752 11.9226   5
   1 -20  -6 7.91706 12.3024   5
  -1 -21  -2 29.8405 14.0887   5
  -1 -21  -1 9.23510 12.3882   5
   1 -21   0 3.61468 11.0808   5
  -1 -21   0-1.81546 11.8989   5
   1 -21  -1 1.84301 10.6055   5
  -1 -21   1-3.56276 11.9162   5
   1 -21  -2 41.2364 14.5391   5
  -2   0  -1 1985.69 193.527   6
   2   0   1 1910.80 193.476   6
   2   0   2 160.048 17.3955   9
  -2   0  -2 164.327 17.4835   9
  -2   0   2 172.687 18.3339   4
  -2   0   2 171.924 17.2278   1
   2   0   2 165.701 17.1677   1
   2   0   2 143.774 17.7036   6
  -2   0  -2 158.938 17.6980   6
   2   0   3 496.846 52.4684   1
  -2   0   3 525.259 52.5375   1
   2   0   3 456.338 52.6811   6
  -2   0  -3 497.626 52.4955   6
   2   0   3 515.891 52.2002   9
  -2   0   3 622.851 54.1648   4
   2   0  -3 562.246 53.5380   4
  -2   0   4 1105.33 110.085   4
   2   0  -4 1111.96 107.732   4
   2   0   4 1082.81 107.043   6
  -2   0  -4 1147.96 106.771   6
  -2   0   4 1010.44 106.902   1
   2   0   4 1044.97 106.970   1
   2   0   4 1060.04 106.107   9
  -2   0  -4 1038.11 105.323   5
   2   0  -5 662.088 59.8640   4
   2   0   5 619.531 58.5525   6
  -2   0  -5 597.123 58.5183   6
  -2   0   5 598.131 58.0992   7
  -2   0  -5 567.992 56.2519   5
   2   0   5 564.832 58.7372   1
  -2   0   5 539.535 58.5613   1
  -2   0   6 12.4048 3.42896   7
  -2   0   6 6.01181 3.38190   1
   2   0   6 9.83765 4.02475   1
   2   0   6 6.57640 3.29963   6
   2   0  -6 14.2456 4.67014   4
  -2   0  -6 8.81258 4.63216   6
  -2   0  -6 9.84070 1.79549   5
   2   0   6 8.56956 1.90895   5
  -2   0   7 2494.87 203.787  10
  -2   0  -7 1989.77 198.598   5
   2   0   7 1877.30 198.719   5
  -2   0   7 2140.39 200.837   7
   2   0  -7 1976.95 203.034   4
   2   0   7 2327.75 201.832   6
   2   0   7 1977.64 202.494   2
  -2   0   7 1905.30 201.867   1
   2   0   7 2057.11 202.252   1
  -2   0   8 51.5582 8.54355   7
  -2   0   8 43.5269 9.31380   1
   2   0   8 51.2819 9.45240   1
   2   0   8 57.2975 9.33934   6
   2   0  -8 56.7824 10.8638   4
   2   0   8 46.5335 6.26616   5
  -2   0   8 68.4756 12.7694  10
  -2   0   8 50.3957 9.73812   2
   2   0   8 49.5555 10.1350   2
   2   0   9 1229.51 132.531   2
  -2   0   9 1340.51 133.034   2
  -2   0   9 1455.31 130.586   7
   2   0  -9 1261.51 133.475   4
   2   0   9 1414.07 131.799   6
  -2   0   9 1334.42 132.469   1
   2   0   9 1369.99 132.640   1
   2   0  10 99.3687 17.0183   2
  -2   0  10 99.0310 17.0677   2
   2   0  10 125.635 16.6870   6
   2   0  10 126.961 17.3384   1
  -2   0  10 115.208 16.9204   1
   2   0 -10 109.053 17.9033   4
  -2   0  10 108.925 14.2349   5
  -2   0  10 133.783 14.8389   7
  -2   0  11 9.91343 6.71040   1
   2   0  11 1.43444 5.77092   1
   2   0  11 2.40603 5.70413   6
  -2   0  12 108.930 16.9630   1
   2   0  12 91.5370 16.9959   1
   2   0  12 94.0412 15.8021   6
  -2   0  13-4.28290 7.34443   3
   2   0  13 19.0877 9.22611   3
   2   0  13 6.90988 7.34853   1
  -2   0  13 6.81172 7.92936   1
   2   0  13 14.5498 7.32365   6
  -2   0  14-4.65458 9.34513   3
   2   0  14 2.30652 8.73266   3
   2   0  14-7.53264 9.59785   1
  -2   0  14-3.70675 8.03985   1
   2   0  14 3.15398 6.84268   6
   2   0  15 72.2439 18.2425   3
  -2   0  15 102.937 19.9756   3
  -2   0  15 63.1867 31.2295   6
  -2   0  16 2.69089 9.17813   3
   2   0  16-2.66766 9.77379   3
  -2   0  16 9.00656 17.0401   6
  -2   0  17 2.86611 10.5224   3
   2   0  17-11.3985 11.4567   3
  -2   0  17 16.2150 18.4032   6
  -2   0  18 3.03979 11.1371   3
   2   0  18-3.02616 10.3216   3
  -2   0  19-6.38270 12.4497   3
   2   0  19 3.18093 10.4265   3
  -2   0  20 13.4096 14.1830   3
   2   0  20-6.69467 13.0564   3
   2  -1  20-3.36838 12.7585   3
  -2   1  20 20.1871 14.9394   3
  -2   1  19 3.19662 10.4859   3
   2  -1  19 6.43212 10.5495   3
  -2   1  18 9.07909 11.1038   3
   2  -1  18-12.1843 12.9003   3
  -2   1  17 8.56146 10.4567   3
   2  -1  17-2.86795 8.99917   3
  -2   1  16 15.1460 10.4699   1
   2  -1  16 2.68327 9.18969   3
  -2   1  16 5.36745 10.5005   3
  -2   1  16 30.2452 21.3418   6
   2  -1  15-1.80877 8.02836   6
  -2   1  15-2.50706 10.6083   3
  -2   1  15-2.01151 8.29698   1
   2  -1  14 13.3409 8.82284   6
  -2   1  14 18.6637 10.1478   3
  -2   1  14 1.86959 8.14754   1
   2  -1  13 26.2356 9.12070   6
  -2   1  13 17.2321 9.88399   3
  -2   1  13 5.18670 7.98244   1
   2  -1  12 8.46683 7.25404   6
  -2   1  12 9.88614 7.99475   3
  -2   1  12 11.1722 6.98670   1
   2  -1  11 42.4968 10.1461   6
  -2   1  11 46.7223 11.0264   1
  -2   1  11 70.3498 13.3646   3
  -2   1  10 225.860 29.6939   2
   2   1 -10 274.217 32.5405   4
   2  -1  10 282.234 29.7708   6
  -2   1  10 225.008 30.1421   3
  -2   1  10 272.073 27.5243   7
  -2   1  10 237.864 26.5513   5
  -2   1  10 245.569 29.7062   1
   2  -1  10 270.586 30.0436   1
  -2   1   9 332.126 33.9807   2
   2   1  -9 311.607 35.7049   4
   2  -1   9 292.050 32.4027   6
  -2   1   9 265.523 33.6285   3
  -2   1   9 294.334 30.9355   7
  -2   1   9 288.342 30.2998   5
  -2   1   9 346.903 35.4743  10
  -2  -1  -9 190.474 30.1765  10
   2  -1   9 267.462 32.4609   1
  -2   1   9 323.405 33.6132   1
  -2   1   8 206.261 27.2815   2
   2   1  -8 225.649 29.3498   4
   2  -1   8 261.894 27.2645   6
  -2   1   8 219.382 28.2821   3
  -2   1   8 196.779 25.1813   7
  -2   1   8 228.976 25.1644   5
  -2  -1  -8 239.287 24.0005   5
  -2   1   8 282.752 28.1046  10
   2   1  -8 230.183 26.8468   1
   2  -1   8 224.873 27.1099   1
  -2   1   8 216.987 27.2274   1
   2   1  -7 586.292 59.7189   4
  -2   1   7 567.566 57.9781   2
  -2   1   7 502.215 57.9456   3
   2  -1   7 602.245 57.4798   6
   2   1  -7 602.481 57.3372   1
   2  -1   7 576.331 57.5319   1
  -2   1   7 540.782 57.5801   1
  -2   1   7 528.775 55.4685   5
  -2  -1  -7 495.747 54.3033   5
   2   1  -6 128.103 15.1282   4
  -2   1   6 53.3476 15.2978   4
   2  -1   6 132.976 13.6544   6
  -2   1   6 112.691 13.8751   2
  -2   1   6 113.941 14.1345   3
  -2  -1  -6 101.720 10.7290   5
  -2  -1  -6 30.1382 11.7315   6
   2  -1   6 110.179 13.2644   1
  -2   1   6 107.026 13.3536   1
   2   1  -6 117.442 13.2311   1
   2   1  -5 2460.62 252.006   4
  -2   1   5 2239.50 254.301   4
   2  -1   5 2506.59 251.197   6
  -2  -1  -5 2741.68 251.415   6
  -2  -1  -5 2669.42 249.184   5
  -2   1   5 2379.11 251.820   3
  -2   1   5 2598.60 251.736   2
  -2   1   5 2598.90 251.342   1
   2  -1   5 2319.49 250.792   1
   2   1  -5 2350.77 250.725   1
  -2   1   4 248.749 26.7401   4
   2   1  -4 289.194 26.0615   4
  -2  -1  -4 230.438 24.1055   6
   2  -1   4 273.013 25.6019   6
   2   1  -4 277.248 25.1072   1
  -2  -1  -4 191.229 23.3341   5
  -2   1   4 211.645 25.2501   3
  -2   1   4 203.173 25.0101   2
  -2  -1  -3 3323.61 334.073   7
   2   1  -3 3640.49 335.942   4
  -2   1   3 3719.56 336.750   4
   2  -1   3 3252.02 335.896   6
  -2  -1  -3 3422.09 334.896   6
   2   1  -3 3358.13 335.245   1
  -2  -1  -3 3601.02 334.693   5
  -2   1   3 3270.45 335.861   3
  -2  -1  -3 3357.55 334.558   9
   2  -1   3 3241.09 335.216   9
  -2   1   3 3344.88 335.835   2
  -2  -1  -3 3318.90 335.897   2
  -2  -1  -2 4807.12 490.730   6
   2  -1   2 4675.68 491.631   6
  -2   1   2 4857.04 491.998   4
   2   1  -2 5133.56 491.397   4
   2   1  -2 4909.47 490.584   1
  -2  -1  -2 4870.05 490.970   3
  -2   1   2 4881.09 491.099   3
  -2  -1  -2 5579.36 490.463   7
   2  -1   2 4930.23 491.130   9
  -2  -1  -2 4887.89 491.067   2
  -2   1   2 4830.78 491.086   2
  -2  -1  -1 2478.18 234.924   7
   2  -1   1 2380.96 235.549   9
  -2  -1  -1 2286.41 235.227   6
   2  -1   1 2326.91 235.973   6
  -2  -1  -1 2367.57 234.863   3
  -2   1   0 540.936 57.0440   6
   2  -1   0 514.188 57.0265   6
  -2  -1   0 596.222 56.2681   7
  -2  -1   1 2499.13 239.980   7
   2  -1  -1 2349.98 239.455   3
  -2   1  -1 2474.45 240.245   9
  -2   1  -1 2408.02 240.554   6
   2   1   2 4693.46 482.815   2
   2  -1  -2 4896.69 482.884   2
   2   1   2 4482.77 482.612   6
  -2   1  -2 4962.77 483.376   6
  -2   1  -2 4809.47 482.371   1
  -2  -1   2 5392.28 483.174   7
   2   1   2 4607.17 482.786   3
  -2   1  -2 5045.23 482.959   9
  -2  -1   2 5471.47 483.282   4
   2   1   3 3341.76 336.560   2
   2   1   3 3213.30 335.941   6
  -2   1  -3 3451.94 336.523   6
   2   1   3 3262.31 336.596   3
   2  -1  -3 3402.30 337.272   4
  -2  -1   3 3720.89 337.969   4
  -2   1  -3 3276.77 336.006   1
  -2  -1   3 3753.84 336.587   7
  -2  -1   4 298.154 25.5521   7
   2  -1  -4 234.238 25.8227   4
  -2  -1   4 133.535 26.6589   4
  -2   1  -4 301.190 25.5478   6
   2   1   4 223.892 24.5654   6
   2   1   4 216.394 23.6973   9
   2   1   4 203.533 25.3268   3
   2   1   4 218.863 25.3906   2
  -2   1  -4 241.741 25.0442   1
   2   1   5 2680.33 255.896   1
  -2  -1   5 2202.86 255.126   1
  -2   1  -5 2437.48 255.191   1
  -2   1  -5 2457.26 253.300   8
  -2  -1   5 2825.58 255.555   7
   2  -1  -5 2624.27 256.174   4
   2   1   5 2680.91 254.905   6
  -2   1  -5 2962.59 255.840   6
   2   1   5 2577.22 253.756   5
   2   1   5 2475.91 256.272   3
   2   1   5 2482.98 256.001   2
  -2  -1   5 2830.42 256.814  10
   2   1   5 2569.00 253.689   9
  -2  -1   6 146.387 17.4544  10
   2   1   6 110.111 12.7618   9
  -2  -1   6 136.404 14.3604   7
   2  -1  -6 104.946 15.0433   4
   2   1   6 114.954 14.0154   6
  -2   1  -6 157.279 16.8682   6
   2   1   6 111.701 12.7588   5
  -2   1  -6 129.814 14.9182   1
  -2  -1   6 128.118 15.1742   1
   2   1   6 100.578 14.6721   1
   2   1   6 98.9709 15.0354   3
   2   1   6 108.372 15.0654   2
  -2  -1   7 497.148 61.1855  10
   2   1   7 504.819 58.4141   3
  -2  -1   7 612.945 56.5531   7
  -2   1  -7 534.838 54.1731   7
   2  -1  -7 531.237 58.2193   4
   2   1   7 641.179 57.2818   6
  -2   1  -7 383.629 59.1590   6
   2   1   7 528.742 58.1624   2
   2   1   7 524.915 54.9810   5
  -2   1  -7 617.876 57.8080   1
  -2  -1   7 549.814 57.7985   1
   2   1   7 602.201 58.4120   1
   2   1   8 223.039 24.0887   5
  -2   1  -8 242.361 23.4231   7
  -2  -1   8 251.195 25.4965   7
   2  -1  -8 257.351 28.5496   4
   2   1   8 205.850 27.4604   2
   2   1   8 254.153 26.5520   6
   2   1   8 230.339 28.2218   3
  -2  -1   8 205.784 26.8210   1
   2   1   8 232.984 27.5230   1
  -2  -1   9 302.516 34.2079   7
   2  -1  -9 326.043 37.5411   4
   2   1   9 310.525 37.0472   2
   2   1   9 360.597 36.0438   6
   2   1   9 306.663 37.6401   3
   2   1   9 364.338 37.6731   1
  -2  -1   9 289.463 36.3961   1
  -2  -1  10 299.555 27.7168   7
   2  -1 -10 241.903 30.9420   4
   2   1  10 226.974 28.7684   6
   2   1  10 203.656 30.1049   3
  -2  -1  10 255.246 30.2769   1
   2   1  10 251.370 30.5477   1
   2   1  10 213.409 30.1275   2
   2   1  11 62.6004 11.0452   6
   2   1  11 54.8954 11.8107   1
   2   1  11 46.2408 11.5720   3
   2   1  12 8.65477 6.56242   6
   2   1  12 8.11639 7.24808   1
   2   1  12 7.80894 7.87708   3
   2   1  13 10.9153 7.40047   6
   2   1  13 10.6289 8.46548   1
   2   1  13 17.0369 9.94293   3
  -2  -1  14 4.83229 15.8884   6
   2   1  14 28.5520 11.6026   1
   2   1  14 6.92796 8.83422   3
   2   1  15-2.04958 8.67691   1
   2   1  15 4.97028 9.97926   3
  -2  -1  16 29.8490 18.0413   6
   2   1  16-4.41056 10.2229   1
  -2  -1  16 2.69592 9.88023   3
   2   1  16 5.32339 10.3845   3
  -2  -1  17 2.88105 9.04046   3
   2   1  17-5.67074 10.3892   3
   2   1  18-12.0216 12.0664   3
  -2  -1  18-3.05726 10.8261   3
  -2  -1  18 27.4808 15.2451   6
  -2  -1  19 6.44834 10.1169   3
   2   1  19-3.18631 10.8689   3
  -2  -1  20-6.76456 12.7991   3
   2   1  20 6.70783 12.6918   3
  -2   2  20 3.37794 11.5262   3
   2  -2  20 3.40764 12.8985   3
   2  -2  19-6.49808 12.2971   3
  -2   2  19 3.22070 10.9884   3
  -2   2  18 4.97146 10.5420   1
   2  -2  18 12.2847 12.0016   3
  -2   2  18 6.10756 11.9339   3
  -2   2  17 2.33393 9.10320   1
  -2   2  17-2.87856 10.5464   3
  -2   2  16 5.39316 9.25689   3
  -2   2  16 6.58647 9.34700   1
   2  -2  16 20.6032 9.60551   6
  -2   2  15-12.6026 10.9341   3
  -2   2  15 2.06985 8.98215   1
   2  -2  15 5.72993 9.22198   6
  -2   2  14-4.68100 9.65497   3
  -2   2  14-3.86071 9.31542   1
   2  -2  14 1.76517 8.01304   6
  -2   2  13 52.0679 12.9423   3
  -2   2  13 51.8156 12.7643   1
   2  -2  13 36.0415 11.3209   6
  -2   2  12 10.0134 8.38421   3
  -2   2  12 9.88894 7.61659   1
   2  -2  12 26.9373 8.95902   6
  -2   2  11 20.1224 8.01997   3
  -2   2  11 15.0913 8.03824   1
   2  -2  11 5.48677 6.33720   6
  -2   2  10 39.5129 7.35490   7
  -2   2  10 49.7994 10.3664   3
   2  -2  10 58.6798 10.5394   6
   2   2 -10 28.9758 10.4032   4
  -2   2  10 29.6234 9.35168   2
   2   2 -10 68.2514 10.3780   1
  -2   2  10 26.1594 8.98254   1
  -2   2  10 39.8641 7.56267   5
  -2   2   9 550.617 44.0956  10
  -2  -2  -9 380.183 39.2434   5
  -2   2   9 429.923 40.4969   5
  -2   2   9 343.386 43.2645   3
   2  -2   9 314.321 41.6821   6
  -2   2   9 408.598 43.5899   2
   2   2  -9 319.066 41.3489   1
  -2   2   9 435.804 43.7793   1
   2   2  -9 254.566 43.4080   4
  -2   2   8 92.7794 14.1710   2
   2   2  -8 76.0256 12.8238   1
  -2   2   8 93.7903 13.8830   1
   2  -2   8 75.2108 12.7886   6
  -2   2   8 100.553 11.7600   5
  -2  -2  -8 94.2313 10.6664   5
  -2   2   8 81.3579 13.7542   3
   2   2  -8 79.3296 16.1182   4
   2  -2   7 121.417 13.6615   6
  -2  -2  -7 95.5695 13.6060  10
  -2   2   7 61.1766 11.7204   1
  -2   2   7 76.7334 12.8039   2
   2   2  -7 113.461 13.0261   1
  -2   2   7 80.2057 10.9461   5
  -2  -2  -7 74.7775 9.92699   5
  -2   2   7 77.7309 12.8778   3
   2   2  -6 448.648 41.1604   7
   2  -2   6 440.250 42.5323   6
  -2  -2  -6 380.665 39.7247   5
  -2   2   6 353.986 40.3377   5
  -2   2   6 355.123 42.5025   3
   2   2  -6 389.550 43.9400   4
  -2   2   6 280.680 44.9933   4
   2   2  -6 405.839 41.7959   1
  -2   2   6 418.116 42.8921   2
   2   2  -5 175.876 18.1236   7
   2   2  -5 170.972 20.2267   4
  -2   2   5 211.798 22.4589   4
   2  -2   5 189.050 19.4054   6
  -2   2   5 187.122 17.8113   5
  -2  -2  -5 203.815 17.3504   5
  -2   2   5 171.245 19.7132   3
  -2  -2  -5 209.984 20.6585   2
  -2   2   5 212.578 20.2099   2
   2   2  -5 190.234 18.8481   1
   2   2  -4 267.285 31.0423   1
  -2   2   4 287.648 30.6375   5
  -2  -2  -4 334.446 32.4246   3
  -2   2   4 298.930 32.2775   3
   2   2  -4 269.175 30.9057   7
   2   2  -4 274.344 31.8755   4
  -2   2   4 336.233 33.1846   4
   2  -2   4 245.824 31.5166   6
  -2  -2  -4 325.110 30.6758   6
  -2  -2  -4 301.987 30.3470   5
  -2   2   4 292.849 32.1455   2
  -2  -2  -4 309.770 32.4874   2
  -2  -2  -4 288.573 29.6167   8
   2   2  -3 3171.32 302.982   7
   2   2  -3 3112.19 303.042   4
  -2   2   3 3329.74 304.384   4
   2  -2   3 2790.04 303.407   6
  -2  -2  -3 3114.82 301.752   6
  -2   2   3 2995.63 303.637   3
  -2  -2  -3 3154.48 303.582   3
  -2  -2  -3 2923.69 302.203   5
  -2   2   3 2912.34 302.331   5
  -2  -2  -3 3243.19 303.845   2
   2  -2   2 1403.30 154.809   6
  -2  -2  -2 1481.40 153.274   6
   2   2  -2 1630.01 154.031   4
  -2   2   2 1516.71 155.298   4
  -2  -2  -2 1641.48 154.715   3
  -2   2   2 1440.28 153.701   5
   2   2  -2 1884.18 154.912   7
  -2  -2  -2 1672.66 153.273   7
   2  -2   2 1464.40 154.249   9
  -2  -2  -2 1426.36 153.685   5
  -2   2   1 2615.09 274.581   5
  -2  -2  -1 2680.70 274.375   7
   2   2  -1 3308.08 275.350   7
  -2   2   1 2690.76 275.515   9
   2  -2   1 2857.52 275.486   9
   2  -2   1 2660.07 275.986   6
  -2   2   1 2804.35 276.130   6
  -2   2   0 512.108 54.3102   5
   2   2   0 583.663 54.8000   7
  -2  -2   0 568.991 54.5598   7
  -2   2   0 545.960 55.3908   9
   2  -2   0 541.160 55.4035   9
  -2   2   0 526.248 55.7601   6
   2  -2   0 498.918 55.7428   6
  -2  -2   1 2893.84 279.815   4
  -2  -2   1 2867.84 280.018   7
   2   2   1 2908.24 279.850   7
  -2   2  -1 2715.19 279.455   5
  -2   2  -1 2806.87 280.617   9
  -2   2  -1 2854.32 281.095   6
   2   2   2 1441.66 151.961   6
  -2   2  -2 1481.18 153.298   6
   2  -2  -2 1535.71 153.186   3
  -2  -2   2 1532.51 152.541   7
   2   2   2 1587.93 151.999   7
  -2   2  -2 1473.94 151.600   5
  -2  -2   2 2000.30 154.541  10
  -2  -2   2 1577.86 153.115   4
   2   2   3 3067.62 280.494   3
   2  -2  -3 3085.72 280.531   2
   2   2   3 3215.33 278.353   7
  -2  -2   3 2833.48 279.168   7
   2   2   3 2782.13 278.677   6
   2  -2  -3 3108.70 280.373   3
  -2  -2   3 3309.20 281.558  10
  -2   2  -3 2830.94 277.843   5
  -2   2  -3 3001.88 280.069   6
   2   2   3 2939.70 278.986   5
   2  -2  -3 2825.72 280.673   4
  -2  -2   4 263.696 31.4815   7
   2   2   4 334.678 30.5517   7
   2  -2  -4 301.734 33.1578   4
   2  -2  -4 312.088 33.2580   2
  -2   2  -4 310.563 32.3695   6
   2   2   4 307.327 31.2366   6
  -2  -2   4 266.179 34.0800  10
   2   2   4 283.956 32.9174   3
  -2   2  -4 264.470 31.8924   1
   2   2   4 306.445 31.3365   5
  -2   2  -5 191.510 22.0422   1
  -2   2  -5 192.193 20.5678   8
  -2  -2   5 168.766 21.2614   7
   2  -2  -5 182.361 22.7129   4
  -2   2  -5 241.996 22.8496   6
   2   2   5 205.006 21.2222   6
  -2  -2   5 146.722 24.4429  10
   2   2   5 217.991 23.4959   3
   2  -2  -5 187.331 23.2797   2
   2   2   5 203.585 23.0740   2
   2   2   5 211.752 21.0590   5
  -2   2  -6 441.316 36.2852   1
  -2  -2   6 229.485 37.9659  10
   2   2   6 209.690 32.3668   9
   2   2   6 385.921 37.2109   3
  -2   2  -6 406.241 33.7546   8
  -2  -2   6 445.423 34.9787   7
   2  -2  -6 412.213 36.8867   4
   2   2   6 439.744 34.8656   6
  -2   2  -6 503.459 38.0370   6
   2   2   6 364.509 33.8433   5
   2   2   6 372.923 36.6490   2
  -2  -2   7 114.589 11.5037   7
   2   2   7 75.7234 12.6188   3
   2   2   7 91.7466 11.2211   6
   2  -2  -7 88.1916 12.9513   4
   2   2   7 82.9834 10.1615   5
  -2   2  -7 139.626 18.5073   6
   2   2   7 65.6725 9.00058   9
   2   2   7 72.2784 12.4077   2
  -2   2  -7 132.243 13.3892   1
   2   2   8 90.2052 13.6796   3
   2   2   8 93.8471 11.1039   6
  -2  -2   8 84.8534 10.5119   7
  -2   2  -8 71.1116 8.62647   7
   2  -2  -8 83.1616 12.6275   4
   2   2   8 91.1505 13.0123   1
   2   2   8 81.9701 12.9177   2
  -2   2  -8 64.5773 11.6074   1
   2   2   8 95.8739 10.0684   5
  -2  -2   9 341.080 40.1207   7
   2   2   9 443.648 41.8900   6
   2   2   9 383.476 43.3969   2
   2   2   9 374.203 44.0370   3
  -2   2  -9 319.274 41.6454   1
   2   2   9 413.952 43.8216   1
   2  -2  -9 477.193 44.5125   4
  -2  -2  10 36.5170 6.94586   7
   2   2  10 30.4111 7.82184   6
   2   2  10 22.8592 8.59145   3
  -2   2 -10 55.6684 9.86174   1
   2   2  10 31.9923 9.28618   2
   2   2  10 32.2979 8.97795   1
   2  -2 -10 41.7340 10.2884   4
   2   2  11 29.0432 8.08668   6
   2   2  11 12.3261 7.25510   1
   2   2  11 19.8179 8.22664   3
   2   2  12 16.1942 7.53517   6
   2   2  12 5.89777 7.77791   3
   2   2  12 18.5412 8.68513   1
   2   2  13 38.5561 12.0191   3
   2   2  13 43.8854 11.9051   1
  -2  -2  13 9.20283 20.2722   6
   2   2  14-2.31515 8.48781   3
   2   2  14-7.88199 10.2145   1
  -2  -2  14 17.9282 16.9625   6
   2   2  15-2.49150 10.0050   3
   2   2  15-4.22480 10.3887   1
  -2  -2  15 8.20527 22.6324   6
   2   2  16 2.24311 10.1820   1
   2   2  16-2.67682 9.81301   3
  -2  -2  17 23.3688 16.7234   6
   2   2  17-2.38570 9.59683   1
   2   2  17 14.2673 10.8167   3
  -2  -2  18 24.6455 15.7173   6
   2   2  18 2.53953 10.7779   1
  -2  -2  18 15.3824 11.3042   3
   2   2  18 3.02801 9.53904   3
  -2  -2  19 6.14732 14.2618   6
  -2  -2  19 13.0132 11.9402   3
   2   2  19 3.20182 10.5160   3
  -2  -2  20-3.40913 12.9001   3
   2   2  20 3.36456 11.9093   3
  -2   3  19-5.31279 13.7725   1
   2  -3  19-6.55464 12.7922   3
  -2   3  19-3.24741 11.9079   3
  -2   3  18 5.03015 10.3851   1
  -2   3  18 6.15464 11.2878   3
   2  -3  17 9.15831 10.8431   6
  -2   3  17 4.77785 9.60320   1
  -2   3  17 2.91369 10.6889   3
   2  -3  16 12.8755 9.84622   6
  -2   3  16 9.05018 10.5883   1
  -2   3  16 24.6686 11.3976   3
   2  -3  15 2.01603 9.15124   6
  -2   3  15-2.12853 8.30758   1
  -2   3  15-7.70186 9.09202   3
   2  -3  14 29.8009 10.6952   6
  -2   3  14 27.8692 11.5496   1
  -2   3  14 16.7489 10.1525   3
   2  -3  13 1.73333 8.68051   6
  -2   3  13 1.85086 7.22395   1
  -2   3  13 4.44585 7.28930   3
   2  -3  12-9.61786 7.28578   6
  -2   3  12-6.87695 8.14385   1
  -2   3  12 2.05146 6.73713   3
   2  -3  11 7.37641 6.57861   6
  -2   3  11 13.1926 7.99999   3
  -2   3  11 1.58187 6.55556   1
   2  -3  10 164.642 23.4615   6
  -2   3  10 208.976 21.4143   5
   2   3 -10 100.684 25.3864   4
  -2   3  10 211.764 25.0548   1
   2   3 -10 173.007 23.1752   1
  -2   3  10 184.262 25.0250   3
  -2   3  10 190.664 24.4293   2
   2  -3   9 105.516 14.9489   6
   2   3  -9 102.201 14.4142   1
  -2   3   9 87.5121 14.5345   1
  -2   3   9 103.077 15.8326   2
  -2  -3  -9 93.8012 11.6270   5
  -2   3   9 110.066 12.7690   5
   2   3  -9 64.2285 15.9448   4
  -2   3   9 73.4170 14.6592   3
   2  -3   8 143.570 16.1457   6
   2   3  -8 73.0886 18.8253   4
  -2   3   8 81.5291 12.1974   5
  -2  -3  -8 89.5162 11.6772   5
  -2   3   8 84.6725 14.8521   2
   2   3  -8 138.742 15.4374   1
   2   3  -8 135.714 13.8032   7
  -2   3   8 69.1240 14.4462   3
   2   3  -7 596.139 102.363   4
  -2   3   7 600.053 104.854   4
   2  -3   7 951.331 101.499   6
  -2   3   7 1010.35 102.973   3
  -2  -3  -7 1071.54 99.1186   5
  -2   3   7 1062.67 99.6578   5
   2   3  -7 1013.16 101.048   1
   2   3  -7 1035.47 100.082   7
  -2   3   7 1043.78 102.458   2
  -2  -3  -7 1130.10 104.052   2
   2   3  -6 288.784 45.9466   4
  -2   3   6 426.535 49.1908   4
   2  -3   6 462.093 45.2788   6
  -2   3   6 354.251 44.9410   3
  -2  -3  -6 396.684 42.4926   5
  -2   3   6 377.839 42.8101   5
   2   3  -6 462.828 44.5292   1
   2   3  -6 510.237 44.2146   7
  -2  -3  -6 453.354 46.4739   2
   2  -3   5 234.984 30.6328   6
  -2   3   5 245.848 31.3888   3
  -2  -3  -5 290.016 31.8512   3
   2   3  -5 301.443 30.3582   7
  -2  -3  -5 286.173 29.4082   5
  -2   3   5 295.381 29.7595   5
  -2  -3  -5 307.592 32.5283   2
   2   3  -5 216.264 31.9176   4
  -2   3   5 317.577 33.2616   4
  -2  -3  -4 2441.44 217.960   8
   2   3  -4 2271.57 219.044   7
  -2   3   4 2253.65 220.771   4
   2   3  -4 1968.17 220.595   4
   2  -3   4 2261.05 220.325   6
  -2  -3  -4 2145.20 220.383   3
  -2   3   4 2054.37 218.529   5
  -2  -3  -4 2082.65 220.812   2
  -2  -3  -4 2095.12 218.500   5
   2   3  -3 4299.42 413.402   7
  -2   3   3 4333.55 415.136   4
   2   3  -3 4624.06 414.250   4
   2  -3   3 4071.71 414.584   6
  -2  -3  -3 4470.38 414.974   3
   2  -3   3 4203.77 412.102   5
  -2   3   3 4055.53 413.083   5
  -2  -3  -3 3982.00 413.184   5
  -2  -3  -3 3863.85 412.534  10
   2   3  -3 5815.72 416.601  10
  -2  -3  -3 3874.10 412.781   8
   2   3  -2 1614.90 144.013   4
  -2   3   2 1407.30 144.924   9
   2  -3   2 1447.85 144.942   9
  -2  -3  -2 1470.60 144.276  10
   2  -3   2 1458.10 143.472   5
  -2   3   2 1373.90 144.055   5
   2  -3   2 1346.36 145.415   6
  -2  -3  -2 1317.24 144.160   5
   2   3  -2 1529.29 144.359   7
  -2  -3  -1 315.898 31.9034  10
   2  -3   1 286.098 31.8308   9
  -2   3   1 297.451 31.8589   9
  -2   3   1 312.427 31.0588   5
   2  -3   1 299.901 30.7756   5
  -2   3   1 289.022 32.2888   6
   2  -3   1 293.946 32.5444   6
  -2  -3  -1 298.378 31.3720   5
  -2  -3  -1 288.701 30.9166   7
   2   3  -1 310.186 31.2055   7
   2  -3   0 6447.19 650.232   5
  -2   3   0 6596.78 650.071   5
  -2   3   0 6540.74 651.615   6
   2  -3   0 6434.46 651.829   6
   2   3   0 7046.91 650.355   7
  -2  -3   0 6608.98 650.295   7
  -2   3   0 6548.27 651.129   9
  -2  -3   0 6379.22 651.766  10
   2  -3   0 6511.44 651.231   9
  -2  -3   1 293.588 33.8603  10
   2  -3  -1 273.883 32.1424   9
   2  -3  -1 289.479 31.4848   5
  -2   3  -1 296.301 30.9520   5
  -2  -3   1 308.653 31.0197   4
  -2  -3   1 310.556 31.5348   7
   2   3   1 335.753 31.3894   7
  -2   3  -1 313.221 32.6959   6
   2  -3  -1 294.518 32.9183   6
  -2  -3   2 1010.02 142.239  10
   2  -3  -2 1355.05 140.238   5
  -2   3  -2 1422.26 139.325   5
  -2   3  -2 1380.90 141.289   6
   2   3   2 1528.34 139.714   7
  -2  -3   2 1464.13 140.249   7
  -2   3  -3 4464.22 405.717   6
   2  -3  -3 4151.18 406.018   3
   2   3   3 4114.52 404.531   5
  -2   3  -3 4307.65 403.391   5
  -2  -3   3 4126.22 404.594   7
   2   3   3 4252.57 403.753   7
   2  -3  -4 1897.42 206.273   4
   2   3   4 2062.86 203.817   6
  -2   3  -4 2290.19 206.006   6
   2   3   4 2050.19 204.638   5
  -2   3  -4 2198.48 203.332   5
   2  -3  -4 2186.41 206.692   3
  -2  -3   4 2145.94 204.928   7
   2   3   4 2194.92 203.734   7
   2  -3  -4 2075.17 206.879   2
   2  -3  -5 279.014 31.0074   3
   2   3   5 234.664 30.6380   3
   2   3   5 290.746 27.7825   7
  -2  -3   5 269.152 29.1821   7
   2  -3  -5 274.571 30.8311   4
  -2   3  -5 247.464 29.7348   6
   2   3   5 290.131 28.4266   6
  -2   3  -5 245.113 28.4159   8
   2  -3  -5 277.401 31.4491   2
   2   3   5 283.361 29.0242   5
   2   3   6 356.090 45.5085   3
  -2   3  -6 489.859 45.1819   1
   2   3   6 399.105 41.8119   7
  -2  -3   6 454.295 43.8500   7
   2  -3  -6 360.861 44.9015   4
   2   3   6 426.648 43.0819   6
  -2   3  -6 534.466 46.4511   6
  -2   3  -6 452.105 43.2747   8
   2  -3  -6 403.515 46.2236   2
   2   3   6 391.732 43.1744   5
   2   3   7 993.431 101.093   3
  -2   3  -7 1023.51 99.3693   1
  -2   3  -7 904.512 97.2404   8
  -2  -3   7 971.665 97.8330   7
   2   3   7 884.042 95.5803   7
   2  -3  -7 1082.38 100.420   4
   2   3   7 1161.19 97.9701   6
  -2   3  -7 965.972 101.593   6
   2   3   7 1023.13 100.647   2
   2  -3  -7 1103.99 102.161   2
   2   3   7 1141.70 97.7842   5
   2   3   8 101.494 15.1867   2
  -2   3  -8 131.395 15.1648   1
   2   3   8 109.477 12.8977   6
  -2   3  -8 72.2890 17.2572   6
  -2  -3   8 135.872 13.6114   7
  -2   3  -8 114.401 11.7603   7
   2  -3  -8 80.3248 14.1244   4
   2   3   8 57.9949 13.8832   3
   2   3   8 78.6383 12.0535   5
  -2   3  -9 99.0517 14.6252   1
   2   3   9 88.1076 15.1882   2
   2   3   9 113.569 16.1637   1
   2  -3  -9 102.316 15.1037   4
   2   3   9 87.3848 15.2950   3
  -2  -3   9 93.9661 12.7790   7
   2   3   9 110.210 13.3800   6
  -2  -3  10 141.087 19.9542   7
   2   3  10 198.983 21.2495   6
   2   3  10 162.255 23.7384   3
   2  -3 -10 198.548 23.7058   4
  -2   3 -10 143.884 22.0362   1
   2   3  10 198.972 24.0777   1
   2   3  10 187.925 23.9981   2
   2   3  11 5.56535 7.07512   3
   2   3  11 9.56859 5.27450   6
  -2  -3  11 6.65417 5.57776   7
   2   3  11 17.7975 8.42971   1
   2   3  12 1.75785 7.05884   1
   2   3  12 2.02171 7.65351   3
  -2  -3  12 8.39774 16.8535   6
   2   3  13 3.78709 7.41262   1
   2   3  13 4.37899 6.58030   3
   2   3  14 16.2971 10.7331   1
   2   3  14 28.3589 12.1426   3
   2   3  15-2.53840 7.61266   3
   2   3  15 10.8859 9.22645   1
  -2  -3  16 25.8049 14.0132   6
   2   3  16 2.71525 8.94502   3
   2   3  16 9.26674 9.84373   1
  -2  -3  17 3.17657 14.0948   6
   2   3  17 5.77663 10.2237   3
   2   3  17-7.33947 10.3504   1
  -2  -3  18 14.9963 16.7927   6
   2   3  18 12.2239 11.9298   3
   2   3  18-2.57640 11.1798   1
  -2  -3  19 17.4160 16.4853   6
  -2  -3  19-9.82004 13.5097   3
   2   3  19-3.21743 11.4028   3
   2   3  19-13.5871 13.3698   1
  -2  -3  20 17.5234 15.9644   6
  -2   4  19 3.26993 11.5777   3
  -2   4  19 2.70291 11.7209   1
   2  -4  18-2.53999 13.1609   6
  -2   4  18 3.10778 10.6004   3
  -2   4  18 2.59550 10.9808   1
   2  -4  17-2.39417 10.6268   6
  -2   4  17 5.90613 9.68121   3
  -2   4  17 4.93301 10.4385   1
   2  -4  16-11.2328 11.2460   6
  -2   4  16 11.1624 11.2005   3
  -2   4  16 21.0132 11.0439   1
   2  -4  15 4.23149 10.2694   6
  -2   4  15 13.1012 10.2838   3
  -2   4  15 19.7999 10.8743   1
   2  -4  14 37.3532 13.0957   6
  -2   4  14 29.4059 12.7617   3
  -2   4  14 41.2597 13.4154   1
   2  -4  13 9.16851 8.69936   6
  -2   4  13 9.13378 8.39310   3
  -2   4  13 3.87229 6.88609   1
   2  -4  12 93.6165 16.7951   6
  -2   4  12 76.2938 16.8768   3
  -2   4  12 103.968 17.6036   1
  -2   4  11 170.195 20.1762   1
  -2   4  11 129.388 19.5484   3
   2   4 -10 29.9620 8.71703   1
   2  -4  10 21.6758 8.60045   6
  -2   4  10 37.5679 7.67235   5
  -2  -4 -10 45.2184 6.98995   5
  -2   4  10 16.2625 8.29875   3
   2   4  -9 18.0923 9.59067   4
   2  -4   9 23.9701 7.39460   6
  -2   4   9 16.5483 7.33308   3
  -2   4   9 9.08427 4.83851   5
  -2  -4  -9 12.5035 4.05898   5
   2   4  -9 22.0845 7.01642   1
   2   4  -9 21.3802 6.35609   7
   2   4  -8 158.035 18.4041   7
  -2   4   8 156.480 21.1023   3
  -2  -4  -8 178.676 22.4092   2
   2  -4   8 140.387 19.8082   6
   2   4  -8 130.871 18.8098   1
  -2   4   8 190.024 18.3505   5
  -2  -4  -8 164.539 17.4380   5
   2   4  -7 718.282 56.0314   7
  -2   4   7 437.285 61.0955   4
   2  -4   7 598.963 57.1738   6
  -2  -4  -7 550.874 57.4967   3
  -2   4   7 500.533 57.4034   3
   2   4  -7 525.226 55.7198   1
  -2  -4  -7 522.040 53.8988   5
  -2   4   7 536.629 54.2100   5
   2   4  -7 662.972 59.0391  10
  -2  -4  -7 558.117 58.5983   2
  -2   4   6 1465.96 50.2361   4
   2  -4   6 1257.42 37.0392   6
  -2  -4  -6 1403.52 41.4140   3
   2   4  -6 1349.43 31.2214   7
  -2  -4  -6 1272.74 28.3193   5
  -2   4   6 1279.39 28.8023   5
   2   4  -6 1451.76 44.0829  10
  -2  -4  -6 1366.88 43.3754   2
  -2   4   5 2131.78 168.828   4
   2  -4   5 1661.18 166.325   6
  -2  -4  -5 1998.34 167.895   3
   2   4  -5 1748.35 164.616   7
  -2  -4  -5 1809.04 164.576   5
   2  -4   5 1693.43 162.624   5
  -2   4   5 1703.68 164.329   5
  -2   4   5 1619.35 164.837   9
   2   4  -5 1802.27 168.155  10
  -2  -4  -5 1894.41 168.215   2
   2   4  -4 3232.46 298.795   7
  -2   4   4 3379.53 301.149   4
   2  -4   4 2844.85 300.232   6
  -2  -4  -4 3243.89 301.300   3
   2  -4   4 3247.80 297.331   5
  -2   4   4 3028.29 298.512   5
  -2  -4  -4 3036.21 298.758   5
   2   4  -4 3489.30 302.665  10
  -2   4   4 2967.04 299.173   9
   2   4  -3 89.7765 11.3408   7
  -2   4   3 119.511 12.4023   9
   2   4  -3 81.5697 13.2548  10
   2  -4   3 68.8886 10.0677   5
  -2   4   3 127.319 11.7749   5
   2   4  -3 62.3251 11.3778   4
   2  -4   3 76.2028 12.1039   6
  -2  -4  -3 116.110 12.0065   5
  -2  -4  -3 128.034 11.7081   8
  -2   4   3 137.649 14.1533   4
  -2   4   2 64.9769 8.93979   6
   2  -4   2 50.7000 8.60160   6
   2   4  -2 50.2268 7.58517   7
   2   4  -2 61.2111 9.77458  10
  -2   4   2 55.8112 7.44466   5
   2  -4   2 56.6007 6.96492   5
  -2   4   2 51.3700 7.94122   9
  -2  -4  -2 60.3775 7.90062   8
  -2  -4  -2 59.6350 7.92051   5
   2   4  -2 64.9752 7.30118   4
   2  -4   1 331.454 39.6160   6
  -2   4   1 353.911 39.4973   6
   2   4  -1 388.744 38.4816   7
   2  -4   1 386.112 38.1123   5
  -2   4   1 378.611 38.2055   5
   2   4  -1 424.301 41.1416  10
   2  -4   1 377.807 39.2663   9
  -2   4   1 345.671 38.9060   9
  -2  -4  -1 351.814 38.8428   8
  -2  -4  -1 368.182 38.6640   5
  -2  -4   0 263.403 29.4210   5
   2  -4   0 264.990 30.5330   6
  -2   4   0 252.810 30.0542   6
   2   4   0 295.903 29.1188   7
   2   4   0 336.761 31.0625  10
   2  -4   0 275.180 29.9197   9
  -2   4   0 259.973 28.6255   5
   2  -4   0 283.235 29.0339   5
   2  -4  -1 380.573 41.5649   6
  -2   4  -1 330.097 40.7709   6
  -2   4  -1 368.024 39.4531   5
   2  -4  -1 392.017 40.1492   5
   2   4   1 379.397 39.7857   7
   2  -4  -1 385.884 40.9447   9
   2   4   1 532.899 41.5627  10
  -2   4  -2 52.0704 8.00790   6
   2  -4  -2 61.3602 8.30818   9
  -2   4  -2 47.4530 6.46896   5
   2  -4  -2 57.8779 7.53706   5
  -2  -4   2 41.6025 7.20449   7
   2   4   2 69.8595 7.36448   7
   2   4   2 64.5303 7.85232   5
  -2   4  -3 81.8117 12.1850   6
  -2  -4   3 86.5678 11.7623   7
   2   4   3 117.703 11.4398   7
   2   4   3 131.732 12.5426   5
  -2   4  -3 81.8248 10.5693   5
   2  -4  -3 111.776 12.2100   5
   2  -4  -4 2996.07 307.562   5
   2  -4  -4 3331.44 309.749   3
  -2  -4   4 3014.11 307.629   7
  -2   4  -4 3133.12 306.062   5
   2   4   4 2951.89 307.337   5
  -2   4  -4 3301.09 308.471   6
  -2   4  -5 1731.81 172.530   8
  -2  -4   5 1630.70 173.056   7
   2  -4  -5 1731.11 174.856   4
  -2   4  -5 1831.38 174.127   6
   2   4   5 1870.22 171.610   6
   2  -4  -5 1618.31 173.141   5
   2  -4  -5 1914.07 175.661   3
   2  -4  -5 1809.16 175.976   2
   2   4   5 1772.65 173.006   5
  -2   4  -5 1630.75 171.212   5
  -2  -4   6 1211.96 131.456   7
   2  -4  -6 1178.65 132.894   4
   2   4   6 1382.62 130.338   6
  -2   4  -6 1468.51 133.545   6
  -2   4  -6 1205.89 130.926   8
   2  -4  -6 1417.18 134.271   3
   2   4   6 1325.64 131.300   5
   2  -4  -6 1342.63 134.813   2
  -2   4  -7 531.886 56.8331   1
  -2   4  -7 514.436 55.2421   8
   2  -4  -7 532.786 57.5505   4
   2   4   7 578.276 54.8643   6
  -2   4  -7 588.547 59.3536   6
  -2  -4   7 462.072 55.5515   7
   2   4   7 479.752 58.1622   3
   2  -4  -7 581.357 59.7233   2
   2   4   7 563.176 55.4604   5
  -2   4  -8 85.4659 20.5059   6
   2   4   8 173.773 21.4883   3
  -2  -4   8 128.551 17.4939   7
   2  -4  -8 165.898 19.9714   4
   2   4   8 172.358 17.3190   6
   2   4   8 170.284 17.6762   5
  -2   4  -8 101.012 17.8803   1
   2  -4  -8 179.021 22.0416   2
   2   4   9 19.6237 5.49231   5
  -2   4  -9 17.7316 6.84606   1
   2   4   9 10.4472 4.26232   6
   2  -4  -9 18.2461 6.62973   4
  -2   4  -9 23.4841 10.3192   6
   2   4   9 19.3852 7.82870   3
  -2  -4   9 25.3155 6.01213   7
  -2  -4  10 22.6744 15.7810   6
  -2   4 -10 16.8475 7.36003   1
   2   4  10 45.9986 10.7451   3
   2   4  11 169.579 21.8328   1
   2   4  11 161.887 22.1081   3
  -2  -4  12 71.2294 21.7557   6
   2   4  12 75.3827 15.4848   1
   2   4  12 83.4954 16.5144   3
   2   4  13 2.25065 6.41731   3
   2   4  13 5.95837 7.77145   1
   2   4  14 36.2676 13.0640   3
   2   4  14 80.4146 17.0266   1
  -2  -4  14 78.1619 25.6873   6
   2   4  15 18.1228 10.4071   3
   2   4  15 31.5951 13.0543   1
  -2  -4  15 34.0998 15.4444   6
   2   4  16 13.7663 12.0721   3
   2   4  16 11.9756 11.6942   1
  -2  -4  16 36.7942 15.1802   6
   2   4  17-2.92661 9.98202   3
   2   4  17-2.53103 10.1582   1
  -2  -4  17 17.4529 15.5658   6
   2   4  18 12.3342 11.6765   3
   2   4  18-5.32818 10.9943   1
  -2  -4  18 11.7641 14.4634   6
   2   4  19-3.23809 11.0549   3
   2   4  19 2.77467 12.3208   1
  -2  -4  19 28.6163 17.1276   6
  -2  -4  20 14.1214 16.5280   6
  -2   5  19 16.5998 13.0383   3
  -2   5  19 11.1248 14.0047   1
   2  -5  19 19.5297 16.1259   6
  -2   5  18 12.6503 13.3796   3
  -2   5  18-2.66937 13.1214   1
   2  -5  18-5.29688 13.0185   6
  -2   5  17 9.01563 10.6384   3
  -2   5  17-7.63345 12.0363   1
   2  -5  17 4.99642 11.3350   6
  -2   5  16 8.52695 10.1125   3
  -2   5  16 4.82567 10.9943   1
   2  -5  16 18.9294 11.4593   6
  -2   5  15 10.7170 11.2439   3
  -2   5  15 36.4444 12.7370   1
   2  -5  15 19.9285 11.8486   6
  -2   5  14 78.0290 18.3746   3
  -2   5  14 86.1782 18.2747   1
   2  -5  14 72.7963 16.9770   6
  -2   5  13 14.1508 9.40295   3
  -2   5  13 22.1512 10.9508   1
   2  -5  13 25.0739 10.8159   6
  -2   5  12 11.0119 10.0237   3
  -2   5  12 7.51237 7.98570   1
   2  -5  12 7.18296 7.25156   6
   2  -5  11 64.9151 13.5646   6
  -2   5  11 59.4831 14.5226   3
  -2   5  10 471.522 41.2887   5
  -2  -5 -10 461.734 41.0656   5
   2   5 -10 181.452 44.1084   4
  -2  -5 -10 148.377 42.6558   4
  -2  -5 -10 500.525 48.8758   2
  -2   5  10 408.368 45.9671   3
   2  -5  10 461.592 45.5081   6
  -2  -5  -9 465.067 46.9016   2
  -2  -5  -9 105.151 40.8209   4
   2   5  -9 108.242 41.3161   4
   2  -5   9 515.030 45.2233   6
   2   5  -9 603.139 43.2830   7
  -2   5   9 431.188 40.4644   5
  -2  -5  -9 426.495 40.2129   5
   2   5  -9 599.844 47.8314  10
   2   5  -9 467.646 43.2118   1
  -2  -5  -8 347.950 36.9861   2
   2   5  -8 359.548 32.4959   7
  -2  -5  -8 93.7083 32.4529   4
  -2   5   8 131.421 36.2788   4
   2  -5   8 299.342 34.2706   6
  -2  -5  -8 322.022 35.2917   3
  -2  -5  -8 330.364 31.6498   5
  -2   5   8 316.557 31.4839   5
   2   5  -8 294.499 33.1956   1
   2   5  -8 359.561 36.4386  10
  -2  -5  -7 127.986 15.9227   3
  -2  -5  -7 103.121 15.7791   2
   2   5  -7 89.1118 11.7702   7
  -2   5   7 70.0318 11.2421   5
   2  -5   7 79.1155 13.1579   6
  -2  -5  -7 108.624 11.9713   5
   2  -5   7 83.2655 9.22784   5
   2   5  -7 111.813 16.6980  10
  -2   5   7 97.1712 11.9239   9
  -2   5   7 114.491 19.9220   4
  -2   5   6 187.552 23.7778   4
   2  -5   6 183.042 21.7111   6
  -2  -5  -6 217.963 23.3647   3
  -2   5   6 169.224 19.8582   9
   2   5  -6 158.893 23.2455  10
  -2  -5  -6 186.426 19.7737   5
   2  -5   6 157.278 17.5568   5
  -2   5   6 159.560 19.2477   5
   2   5  -6 159.090 19.4796   7
  -2  -5  -6 203.313 23.9232   2
  -2   5   5 892.156 74.2763   4
   2  -5   5 726.948 72.4797   6
  -2  -5  -5 836.721 74.1248   3
  -2   5   5 727.208 70.7208   9
   2   5  -5 721.392 75.7146  10
  -2  -5  -5 755.573 70.5305   5
  -2   5   5 725.478 70.1158   5
   2  -5   5 744.450 68.6580   5
   2   5  -5 766.001 70.4255   7
  -2  -5  -5 907.713 75.6958   2
   2  -5   4 307.321 28.8507   6
  -2  -5  -4 219.218 25.8686   5
   2   5  -4 348.912 26.9705   7
   2  -5   4 372.302 25.3539   5
  -2   5   4 188.393 25.3584   5
  -2  -5  -4 77.0761 25.3490   4
  -2   5   4 260.889 28.1354   4
   2   5  -4 329.313 32.8074  10
  -2   5   4 201.253 25.8056   9
   2   5  -3 301.012 43.0561  10
  -2   5   3 393.580 40.0968   9
   2  -5   3 443.094 38.8844   5
  -2   5   3 376.269 39.4745   5
  -2   5   3 394.070 40.8612   6
   2  -5   3 390.485 41.5820   6
  -2  -5  -3 404.959 39.5513   8
   2   5  -3 409.829 39.8218   7
  -2  -5  -3 391.327 40.0422   5
  -2   5   3 406.619 41.7200   4
  -2  -5  -3 221.102 39.2853   4
   2   5  -2 935.819 89.0185   7
   2  -5   2 889.111 90.7113   6
  -2   5   2 857.770 90.0102   6
  -2  -5  -2 855.694 88.1178   4
   2   5  -2 732.097 88.4341   4
  -2  -5  -2 940.086 89.3807   8
  -2   5   2 899.816 88.6633   5
   2  -5   2 968.548 88.3600   5
  -2   5   2 918.608 89.5357   9
   2   5  -2 691.906 92.0261  10
  -2  -5  -2 919.967 89.4527   5
  -2   5   1 10764.5 1115.19   6
   2  -5   1 10580.1 1115.75   6
   2   5  -1 8929.43 1116.92  10
   2  -5   1 11678.7 1115.23   9
   2  -5   1 11621.8 1113.83   5
  -2   5   1 11416.8 1113.85   5
  -2  -5  -1 12239.2 1113.13   6
  -2  -5  -1 10255.1 1114.69   8
  -2  -5  -1 11098.2 1114.53   5
   2   5  -1 11750.9 1114.27   7
   2  -5   0 487.924 51.1234   6
  -2   5   0 494.930 50.4722   6
   2  -5   0 540.522 50.4995   9
   2   5   0 434.424 51.8775  10
  -2   5   0 509.314 48.9829   5
   2  -5   0 495.707 49.2311   5
  -2  -5   0 324.821 49.2793   6
   2   5   0 527.083 49.4624   7
  -2  -5   0 480.263 49.7660   5
  -2  -5   0 498.256 50.3517   8
  -2  -5   1 11011.9 1100.91   8
   2   5   1 10997.7 1099.71   7
   2  -5  -1 10771.5 1101.39   6
  -2   5  -1 11546.7 1100.94   6
  -2   5  -1 11153.2 1099.26   5
   2  -5  -1 11403.0 1099.89   5
  -2  -5   1 11013.1 1100.19   5
   2   5   1 11215.5 1100.18   5
   2  -5  -1 11375.2 1100.71   9
   2   5   1 10972.2 1101.86  10
  -2   5  -2 986.547 95.3595   6
   2  -5  -2 910.673 94.4029   5
  -2   5  -2 958.696 93.5232   5
   2   5   2 899.712 94.4679   5
  -2  -5   2 835.889 94.3167   5
   2  -5  -2 962.219 95.1914   9
   2   5   2 1024.37 95.6688  10
  -2   5  -3 414.827 44.9420   5
   2   5   3 442.643 46.1892   5
   2  -5  -3 416.966 46.1241   5
  -2   5  -3 457.887 46.9763   6
   2   5   3 499.227 45.8791  10
   2  -5  -4 238.529 32.6330   3
   2   5   4 246.250 30.9825   5
  -2   5  -4 357.674 30.3509   5
   2  -5  -4 232.632 30.9888   5
  -2   5  -4 363.639 32.8430   6
   2   5   5 798.319 75.1489   5
  -2   5  -5 678.906 73.2576   5
   2  -5  -5 715.075 76.6139   4
  -2   5  -5 757.335 76.0960   6
   2  -5  -5 706.028 75.1225   5
   2  -5  -5 805.509 77.9611   3
   2  -5  -5 824.965 78.9026   2
  -2   5  -5 742.933 74.7093   8
   2   5   6 177.750 21.7753   5
   2  -5  -6 163.371 23.0861   4
   2   5   6 214.284 20.2657   6
  -2   5  -6 231.739 24.4476   6
   2  -5  -6 163.124 21.8074   5
   2  -5  -6 205.983 24.6014   3
  -2   5  -6 186.271 21.7158   8
   2  -5  -6 185.008 24.9948   2
   2  -5  -7 97.6249 15.2161   3
   2  -5  -7 104.460 16.2162   2
   2   5   7 97.0061 11.3183   6
  -2   5  -7 104.725 16.0991   6
   2  -5  -7 112.606 15.1238   4
  -2   5  -7 95.1746 12.8700   8
   2   5   7 98.9874 12.7610   5
   2  -5  -8 350.920 38.0632   2
   2  -5  -8 291.845 34.7858   4
   2   5   8 325.857 31.9719   6
  -2   5  -8 259.331 37.5143   6
   2  -5  -8 340.728 36.5084   3
   2   5   8 359.938 33.3172   5
  -2   5  -8 318.603 34.7953   1
  -2   5  -9 469.364 43.9512   1
   2  -5  -9 460.833 44.3104   4
   2  -5  -9 445.031 46.9155   2
   2   5   9 423.769 41.2301   5
  -2  -5   9 218.724 46.2516   6
  -2   5  -9 198.502 44.3731   6
  -2  -5  10 456.258 58.9792   6
  -2  -5  11 75.7831 14.5533   8
   2   5  11 96.6716 17.6498   3
  -2  -5  11 98.5027 21.6218   6
   2   5  12-1.93204 8.18267   1
   2   5  12 2.16491 8.20091   3
   2   5  13 22.7612 11.4899   1
   2   5  13 37.1513 12.7985   3
  -2  -5  13 38.8621 16.2885   6
   2   5  14 79.7518 17.5986   1
   2   5  14 89.3244 19.2369   3
  -2  -5  14 94.9024 22.3064   6
   2   5  15 32.7842 13.5353   1
   2   5  15 23.7993 12.2666   3
  -2  -5  15 22.1926 13.1080   6
   2   5  16 7.44048 11.3583   1
   2   5  16 22.4699 11.9833   3
  -2  -5  16 19.6330 14.6147   6
   2   5  17-5.23194 9.91225   1
   2   5  17 5.94402 9.33905   3
  -2  -5  17 28.5056 15.2629   6
   2   5  18 21.9540 13.7622   1
   2   5  18-3.13516 9.41595   3
  -2  -5  18 25.0874 16.4887   6
   2   5  19 17.1909 15.6603   1
  -2  -5  19 16.9699 15.4613   6
  -2   6  19 5.72454 13.2967   1
   2  -6  19 14.5243 15.8125   6
  -2   6  18 8.24310 12.2186   1
   2  -6  18 8.25690 15.2032   6
  -2   6  17 7.87449 11.6468   1
   2  -6  17-5.20291 12.5486   6
  -2   6  16 17.5556 12.3966   1
   2  -6  16 9.88130 11.0384   6
  -2   6  15-2.37751 9.54218   1
   2  -6  15 2.31288 10.0265   6
  -2   6  14 17.9099 11.7799   1
   2  -6  14 23.9476 12.0074   6
  -2   6  13 115.842 21.1679   1
   2  -6  13 106.086 20.3180   6
   2  -6  12 20.9539 10.5549   6
  -2  -6 -11 449.757 55.0274   2
   2   6 -11 537.039 54.9029  10
   2  -6  11 398.638 51.7035   6
   2  -6  10 14.7750 8.31958   6
  -2  -6 -10 6.59913 9.16283   2
  -2  -6 -10 17.2578 8.98086   4
  -2  -6 -10 15.5119 5.49699   5
  -2   6  10 0.77337 6.59048   5
   2   6 -10 35.5263 10.0897  10
  -2  -6  -9 108.276 17.1039   3
  -2  -6  -9 111.647 18.5281   2
   2   6  -9 113.573 13.9853   7
   2   6  -9 133.022 20.0551  10
  -2  -6  -9 97.7646 19.8653   4
   2  -6   9 70.3890 14.6827   6
  -2  -6  -9 74.8677 12.1321   5
  -2   6   9 82.8484 12.9294   5
   2   6  -9 95.6294 15.1543   1
   2   6  -8 367.843 38.7382  10
  -2   6   8 272.907 31.3183   9
  -2  -6  -8 263.892 31.3853   5
  -2   6   8 302.917 31.7381   5
   2  -6   8 347.724 35.4913   6
  -2   6   8 173.204 37.1893   4
  -2  -6  -8 280.694 35.1691   3
  -2  -6  -8 161.619 33.0601   4
   2   6  -8 395.336 32.7817   7
  -2  -6  -8 321.923 37.1542   2
   2   6  -7 36.6013 7.19378   7
  -2   6   7 59.4026 7.72518   9
   2   6  -7 35.7293 11.0551  10
  -2   6   7 37.1944 12.1786   4
  -2  -6  -7 36.4254 9.65949   4
  -2  -6  -7 40.1381 10.2750   2
   2  -6   7 35.9326 9.00367   6
   2  -6   7 23.8112 4.74392   5
  -2   6   7 49.9401 7.67910   5
  -2  -6  -7 45.4385 7.31509   5
  -2  -6  -7 75.4859 12.0110   3
  -2   6   6 241.971 26.6760   4
   2  -6   6 181.637 23.5518   6
  -2  -6  -6 155.315 23.1917   4
  -2  -6  -6 212.990 25.0945   3
  -2   6   6 175.323 21.2143   9
   2   6  -6 157.001 26.7501  10
   2  -6   6 187.144 19.6577   5
  -2  -6  -6 168.263 21.4470   5
  -2   6   6 194.374 21.3760   5
   2   6  -6 187.105 21.4340   7
  -2  -6  -6 204.581 26.0098   2
   2  -6   5 326.841 40.2693   6
  -2  -6  -5 453.881 42.8759   3
  -2   6   5 326.500 38.2043   9
   2   6  -5 300.866 43.6479  10
   2  -6   5 357.337 36.9252   5
  -2   6   5 352.898 38.1828   5
  -2  -6  -5 379.091 38.7981   5
  -2   6   5 366.984 41.0376   4
  -2  -6  -5 336.546 39.6112   4
   2   6  -5 404.454 38.6116   7
   2   6  -4 130.478 15.5269   7
  -2   6   4 112.717 16.0332   6
  -2  -6  -4 135.954 15.7351   4
   2  -6   4 147.080 17.8957   6
  -2   6   4 128.056 17.2513   4
   2  -6   4 140.060 14.4420   5
  -2   6   4 119.466 15.2399   5
  -2  -6  -4 130.209 15.8627   5
   2   6  -4 89.2620 19.9726  10
  -2   6   4 115.466 15.3704   9
   2   6  -3 1751.55 318.570  10
  -2   6   3 3086.63 316.257   9
  -2   6   3 3275.90 315.743   5
   2  -6   3 3342.99 315.119   5
  -2   6   3 3093.42 316.881   6
   2  -6   3 3066.65 317.814   6
  -2  -6  -3 3491.22 316.031   8
   2   6  -3 3244.37 315.945   7
  -2  -6  -3 3235.87 316.431   5
  -2  -6  -3 3268.34 315.084   4
  -2   6   3 3374.28 318.169   4
   2  -6   2 507.316 51.0257   6
  -2   6   2 442.976 49.6382   6
  -2  -6  -2 431.050 47.2468   4
   2   6  -2 542.867 49.2999   7
  -2   6   2 462.001 48.5570   5
   2  -6   2 583.783 48.6632   5
  -2  -6  -2 465.964 48.9690   8
  -2  -6  -2 473.864 49.3635   5
  -2  -6  -1 1007.78 99.3413   8
   2  -6   1 969.742 100.420   6
  -2   6   1 989.863 99.5966   6
  -2  -6  -1 1019.34 97.1308   6
   2   6  -1 999.309 98.7518   7
   2  -6   1 1053.89 98.3324   5
  -2   6   1 1001.45 98.2597   5
  -2  -6  -1 943.140 98.9257   5
   2  -6   1 1066.61 99.8196   9
   2  -6   0 167.581 18.9915   6
  -2   6   0 125.830 17.4422   6
   2  -6   0 164.768 17.9911   9
  -2   6   0 150.734 16.5983   5
   2  -6   0 163.211 16.9953   5
  -2  -6   0 170.062 16.4300   6
   2   6   0 148.195 17.1204   7
  -2  -6   0 146.670 17.8840   8
  -2  -6   0 154.608 17.5002   5
   2  -6  -1 932.969 99.3855   6
  -2   6  -1 1081.47 98.9908   6
  -2  -6   1 1041.49 98.4233   6
  -2  -6   1 998.646 98.2280   5
   2   6   1 984.031 98.2294   5
   2  -6  -1 947.254 97.7095   5
  -2   6  -1 1060.91 97.3606   5
  -2  -6   1 1007.45 99.1954   8
   2  -6  -1 1030.78 98.7803   9
   2  -6  -2 458.719 51.8965   6
  -2   6  -2 525.263 51.4297   6
  -2  -6   2 467.705 52.3230   6
   2   6   2 291.605 50.9713  10
   2  -6  -2 493.069 51.2913   9
   2  -6  -2 497.075 50.4981   5
  -2   6  -2 563.582 49.9125   5
   2   6   2 487.805 50.7206   5
  -2  -6   2 512.417 50.9104   5
  -2  -6   2 495.979 51.8505   8
  -2   6  -3 3456.50 306.809   6
  -2  -6   3 2227.55 307.404   6
   2  -6  -3 3246.93 306.073   5
  -2  -6   3 2738.65 306.847   8
   2   6   3 3248.06 306.065   5
  -2   6  -3 3185.18 304.711   5
  -2  -6   3 2935.73 305.715   5
   2   6   3 2990.12 306.750  10
   2  -6  -3 3399.27 306.642   9
  -2  -6   4 114.969 17.2796   8
  -2   6  -4 146.262 16.3712   8
  -2   6  -4 144.235 17.0595   6
  -2  -6   4 77.7959 18.5022   6
   2  -6  -4 132.378 16.3202   5
  -2   6  -4 133.445 14.9946   5
   2   6   4 125.953 16.2350   5
   2   6   4 157.859 15.8886  10
  -2   6  -5 392.879 38.9553   6
  -2  -6   5 248.137 40.7164   6
  -2  -6   5 336.221 39.0811   8
   2   6   5 381.736 37.6597   8
  -2   6  -5 367.618 37.6174   8
   2  -6  -5 416.690 41.1545   3
  -2   6  -5 333.984 36.0789   5
   2   6   5 354.298 37.7699   5
   2  -6  -5 322.197 37.6269   5
   2  -6  -6 171.701 13.9022   4
   2  -6  -6 228.212 18.9646   2
  -2   6  -6 237.731 16.2311   6
  -2   6  -6 191.275 12.2239   8
  -2  -6   6 183.467 15.4038   8
   2   6   6 181.027 11.1714   8
   2  -6  -6 214.325 16.7323   3
  -2  -6   6 188.670 22.8850   6
   2  -6  -6 176.801 11.9012   5
   2   6   6 197.327 11.9088   5
  -2  -6   7 22.3269 8.38951   8
   2   6   7 50.9899 8.04023   5
   2  -6  -7 52.9422 10.3608   3
  -2   6  -7 41.3100 9.40063   6
  -2   6  -7 22.6622 7.31061   8
   2  -6  -7 43.1301 9.01363   4
   2  -6  -7 50.5282 11.6211   2
   2  -6  -7 59.6640 8.69190   5
  -2  -6   7 37.6933 11.3470   6
   2  -6  -8 255.799 34.4660   4
   2  -6  -8 300.318 37.4075   2
  -2   6  -8 278.890 37.5876   6
  -2  -6   8 317.356 35.4334   8
  -2   6  -8 352.579 33.7765   8
   2  -6  -8 300.277 36.4886   3
   2   6   8 305.761 33.0771   5
  -2  -6   8 263.105 38.9956   6
   2  -6  -8 286.500 33.4545   5
   2  -6  -9 75.8217 15.5481   3
   2  -6  -9 86.8997 17.6141   2
  -2  -6   9 114.888 21.0345   6
   2   6   9 83.8918 12.5881   5
   2  -6  -9 84.0965 14.6782   4
  -2  -6   9 108.533 16.0429   8
  -2   6  -9 89.1210 14.8919   1
  -2  -6  10 15.2106 8.46219   8
   2  -6 -10 14.9501 9.61225   2
  -2  -6  10 21.0304 12.0345   6
  -2  -6  11 412.865 47.2328   8
   2  -6 -11 384.725 50.1000   2
  -2  -6  11 439.695 52.6576   6
  -2  -6  12 39.5290 16.9872   6
  -2  -6  13 118.726 24.7499   6
   2   6  13 88.9386 19.3251   1
  -2  -6  14 63.7390 18.4682   6
   2   6  14 25.3731 12.0904   1
  -2  -6  15 8.09007 11.1200   6
   2   6  15-4.89886 10.1005   1
  -2  -6  16 18.5148 13.9386   6
   2   6  16-2.58105 10.0774   1
  -2  -6  17 5.39862 13.0260   6
   2   6  17 2.70100 11.7152   1
  -2  -6  18 27.5103 16.3108   6
   2   6  18 5.65920 12.9114   1
  -2  -6  19-5.57026 14.6977   6
   2   6  19-11.7895 13.9707   1
   2  -7  19-6.02926 16.8818   6
   2  -7  18-5.72126 15.5496   6
  -2   7  18 19.8035 16.9300   1
   2  -7  17 21.6178 13.9517   6
  -2   7  17 24.5052 13.8171   1
   2  -7  16 20.5580 13.4132   6
  -2   7  16 13.0070 12.4108   1
   2  -7  15 2.43375 9.76772   6
  -2   7  15-2.46709 10.9466   1
   2  -7  14 9.10216 11.5923   6
  -2   7  14-4.67601 9.11926   1
   2  -7  13 2.13929 9.49441   6
   2  -7  12 24.0310 11.0047   6
  -2  -7 -12 32.1424 14.4528   2
   2   7 -12 43.2756 13.1626  10
   2  -7  11 77.2637 15.9339   6
  -2  -7 -11 45.1139 15.4893   2
   2  -7  10 512.000 62.2688   6
  -2  -7 -10 529.656 58.7579   5
   2   7 -10 628.271 65.4332  10
  -2  -7 -10 620.778 66.3137   2
   2   7  -9 62.1432 12.9887   7
  -2   7   9 34.8794 17.8778   4
   2   7  -9 87.2955 18.9590  10
  -2  -7  -9 135.790 14.2191   5
  -2  -7  -9 107.619 16.3034   4
   2  -7   9 78.8882 15.6790   6
  -2   7   9 102.780 13.7415   5
  -2  -7  -9 133.583 20.8175   2
  -2   7   8 393.111 61.0153   4
  -2  -7  -8 485.450 55.4062   4
   2  -7   8 519.475 56.9455   6
  -2  -7  -8 576.894 58.5656   3
   2   7  -8 540.792 61.1908  10
  -2  -7  -8 454.848 53.4343   5
  -2   7   8 491.125 53.3499   5
  -2  -7  -8 547.672 59.5695   2
   2   7  -8 568.377 53.9274   7
  -2  -7  -7 238.291 28.5826   4
  -2   7   7 244.715 33.2257   4
   2  -7   7 289.124 31.2137   6
  -2  -7  -7 299.060 32.6790   3
   2   7  -7 193.964 33.1950  10
  -2   7   7 216.150 26.8968   9
  -2   7   7 208.468 27.0255   5
  -2  -7  -7 261.694 27.9965   5
  -2  -7  -7 299.595 33.8906   2
   2   7  -7 270.245 27.9123   7
  -2   7   6 186.765 25.9529   6
   2  -7   6 259.390 28.4880   6
  -2  -7  -6 244.359 29.6121   3
   2  -7   6 283.174 24.4176   5
  -2  -7  -6 199.214 25.4256   5
  -2   7   6 205.104 25.1185   5
   2   7  -6 275.705 25.9085   7
  -2   7   6 197.708 24.9291   9
   2   7  -6 141.574 30.1346  10
  -2  -7  -6 204.468 25.6669   4
  -2   7   6 231.663 29.0346   4
   2  -7   5 190.686 23.0580   6
  -2   7   5 161.325 20.3764   9
  -2  -7  -5 167.181 20.8181   5
   2  -7   5 212.773 19.6814   5
  -2   7   5 158.698 20.3863   5
   2   7  -5 208.751 21.1343   7
  -2   7   5 186.922 23.0787   4
  -2  -7  -5 172.335 20.2624   4
  -2   7   5 152.456 20.9963   6
  -2   7   4 173.051 21.6818   6
   2  -7   4 166.295 22.7037   6
  -2  -7  -4 206.697 21.9613   5
   2   7  -4 197.347 21.2746   7
   2  -7   4 177.858 19.9518   5
  -2   7   4 198.240 21.0663   5
  -2   7   4 202.643 23.2282   4
  -2  -7  -4 178.637 20.1007   4
  -2   7   3 1560.48 142.055   4
  -2  -7  -3 1344.64 138.150   4
  -2  -7  -3 1399.05 140.013   5
   2   7  -3 1540.01 139.852   7
   2  -7   3 1560.78 138.898   5
  -2   7   3 1402.49 139.232   5
   2  -7   3 1333.35 141.434   6
  -2   7   3 1436.01 140.458   6
  -2   7   2 60.4293 9.32413   6
   2  -7   2 46.5824 9.39430   6
  -2  -7  -2 61.2441 9.01952   8
   2   7  -2 54.9858 9.30917   7
  -2   7   2 70.0641 9.05961   5
   2  -7   2 46.7358 7.85768   5
  -2  -7  -2 61.0065 6.80701   6
  -2  -7  -2 63.1053 9.34507   5
   2   7  -1 1047.56 110.184   7
  -2   7   1 1069.51 110.899   6
   2  -7   1 1001.01 111.777   6
  -2  -7  -1 1043.81 110.732   5
  -2  -7  -1 1108.68 108.727   6
  -2  -7  -1 1108.68 110.745   8
  -2   7   1 1079.51 109.796   5
   2  -7   1 1190.17 110.010   5
   2  -7   0 1581.75 163.840   6
  -2  -7   0 1525.93 162.392   5
  -2   7   0 1582.85 161.484   5
   2  -7   0 1670.51 161.900   5
  -2  -7   0 1658.47 160.980   6
  -2   7   0 1610.31 162.760   6
  -2  -7   0 1624.83 162.948   8
   2  -7   0 1636.60 162.897   9
   2  -7  -1 1039.73 111.026   6
  -2  -7   1 1130.87 108.972   6
  -2   7  -1 1164.33 110.350   6
   2   7   1 1103.12 109.913   5
  -2  -7   1 989.798 109.567   5
  -2   7  -1 1125.20 108.908   5
   2  -7  -1 1073.02 109.348   5
   2  -7  -1 1071.43 110.182   9
  -2  -7   1 994.242 110.290   8
   2  -7  -2 59.3976 9.90887   6
  -2  -7   2 30.7934 9.27812   8
   2  -7  -2 68.4206 9.77372   9
  -2  -7   2 54.7601 8.83784   6
  -2   7  -2 74.5959 9.58980   6
  -2  -7   2 32.0886 8.17020   5
   2   7   2 55.6018 9.04668   5
  -2   7  -2 51.9201 7.80394   5
   2  -7  -2 63.9829 8.83611   5
  -2  -7   3 1627.36 149.040   8
   2   7   3 1640.77 147.828   8
  -2  -7   3 1687.22 148.879   6
  -2   7  -3 1590.54 147.792   6
   2  -7  -3 1528.78 147.071   5
   2   7   3 1450.94 146.928   5
  -2  -7   3 1400.61 146.836   5
  -2   7  -3 1503.79 145.824   5
   2  -7  -3 1503.25 147.541   9
   2   7   4 224.367 22.3083   8
  -2  -7   4 161.254 22.3810   8
  -2   7  -4 206.825 21.7648   8
  -2  -7   4 213.284 24.0363   6
  -2   7  -4 213.685 22.6083   6
   2  -7  -4 177.896 21.4606   5
  -2  -7   4 163.454 21.1782   5
   2   7   4 176.598 21.4592   5
  -2   7  -4 178.523 20.1313   5
   2  -7  -4 189.641 21.9093   9
   2   7   4 129.866 21.2965  10
  -2   7  -5 218.582 22.6992   8
  -2  -7   5 213.962 25.0107   8
   2   7   5 175.972 22.6964   8
  -2   7  -5 247.569 24.0348   6
  -2  -7   5 206.399 26.2870   6
   2  -7  -5 158.650 22.0448   5
   2   7   5 218.973 21.9068  10
  -2   7  -5 176.378 20.7479   5
  -2  -7   5 169.152 21.8083   5
   2   7   5 171.836 22.1937   5
  -2  -7   6 236.562 27.3276   8
  -2   7  -6 250.622 25.9721   8
   2   7   6 218.286 25.1487   8
  -2   7  -6 266.995 28.0004   6
  -2  -7   6 227.228 29.0003   6
   2   7   6 193.698 25.0279   5
   2  -7  -6 231.785 28.5674   3
   2  -7  -6 184.313 25.0761   5
  -2  -7   6 217.174 25.1524   5
   2  -7  -7 227.350 30.0619   4
   2  -7  -7 271.084 33.4925   2
  -2   7  -7 341.204 33.5536   6
  -2  -7   7 217.204 32.0914   6
   2   7   7 280.895 29.1359   5
   2  -7  -7 238.988 31.4494   3
   2  -7  -7 240.375 29.2162   5
  -2   7  -7 257.226 29.2706   8
  -2  -7   7 237.629 30.3063   8
   2  -7  -8 437.255 53.1066   4
   2  -7  -8 566.725 57.6612   2
  -2  -7   8 477.588 56.6142   6
  -2   7  -8 415.122 56.1512   6
   2   7   8 504.520 51.7596   5
   2  -7  -8 630.541 57.0960   3
  -2  -7   8 468.792 53.4577   8
  -2   7  -8 466.983 51.9488   8
   2  -7  -8 468.457 52.0682   5
   2  -7  -9 116.322 18.5227   2
  -2  -7   9 55.0948 15.4817   6
   2   7   9 105.938 13.8674   5
   2  -7  -9 77.6605 14.1348   4
   2  -7  -9 97.7183 14.0556   5
  -2  -7   9 55.3430 14.1057   8
  -2  -7  10 588.599 66.2498   8
  -2  -7  10 665.129 70.2277   6
   2  -7 -10 582.698 69.7138   2
  -2  -7  11 83.7875 14.9602   8
  -2  -7  11 76.9288 17.3116   6
   2  -7 -11 34.1018 14.0133   2
  -2  -7  12 28.3705 13.5224   6
  -2  -7  13 12.0959 12.1679   6
   2   7  14-12.0680 11.6463   1
  -2  -7  14 14.9146 11.2816   6
   2   7  15-7.63864 9.95086   1
  -2  -7  15-5.08448 10.5014   6
   2   7  16 32.2040 14.9848   1
  -2  -7  16 37.9453 15.3361   6
   2   7  17 22.4681 14.5407   1
  -2  -7  17 31.2409 16.1701   6
   2   7  18 20.4244 15.9460   1
  -2  -7  18 13.5303 17.0645   6
  -2   8  18-8.74600 14.0651   1
   2  -8  18 5.93575 15.1217   6
  -2   8  17 8.46106 13.0828   1
   2  -8  17-14.1975 16.9980   6
  -2   8  16 2.69256 12.7366   1
   2  -8  16-5.35055 12.1382   6
  -2   8  15 5.14063 11.6717   1
   2  -8  15 5.07577 12.0144   6
   2  -8  14 7.19910 10.4268   6
   2  -8  13 29.3892 12.8008   6
  -2  -8 -12 76.2504 19.6835   2
   2  -8  12 42.4647 15.9575   6
   2   8 -12 104.804 20.4600  10
  -2  -8 -11 189.504 22.1497   5
  -2  -8 -11 166.883 27.9716   2
   2  -8  11 131.141 24.3988   6
   2   8 -11 179.224 29.0004  10
  -2  -8 -10 155.456 20.4326   5
  -2  -8 -10 182.603 27.5408   2
   2   8 -10 140.595 26.7792  10
   2  -8  10 170.750 24.9146   6
   2   8  -9 32.2196 8.00668   7
  -2   8   9-4.31852 12.3250   4
  -2  -8  -9 11.7910 9.55406   2
   2  -8   9 14.0772 9.05860   6
  -2  -8  -9 13.0457 5.92591   5
   2   8  -9 5.52536 9.86531  10
  -2  -8  -8 223.930 28.8190   2
   2  -8   8 138.325 23.1320   6
  -2  -8  -8 193.101 21.8718   5
   2   8  -8 171.689 21.1257   7
  -2   8   8 181.048 29.6213   4
   2   8  -8 135.703 27.6910  10
   2   8  -7 277.062 30.4586   7
  -2   8   7 297.910 36.5557   4
   2  -8   7 281.891 33.4687   6
  -2  -8  -7 313.441 35.5567   3
  -2   8   7 249.474 30.2892   5
  -2  -8  -7 265.023 30.8527   5
   2   8  -7 214.153 37.3179  10
  -2  -8  -7 280.230 36.1769   2
   2   8  -6 57.4490 9.35690   7
  -2   8   6 41.0510 8.84091   6
  -2  -8  -6 65.0232 9.75611   5
   2  -8   6 69.2172 7.96772   5
  -2   8   6 40.3420 8.74944   5
   2  -8   6 48.2006 10.4342   6
  -2   8   6 51.3042 11.2111   4
   2   8  -6 21.5477 13.7072  10
  -2  -8  -6 54.5553 11.8837   3
   2   8  -5 16.0626 13.0371  10
   2  -8   5 83.9867 9.39743   5
  -2  -8  -5 54.9010 9.08895   4
  -2   8   5 91.7945 12.8383   4
   2  -8   5 68.9509 12.0905   6
  -2   8   5 58.7785 10.2017   6
  -2   8   5 51.3170 9.72289   5
  -2  -8  -5 55.1675 9.89205   5
   2   8  -5 103.335 11.0749   7
   2   8  -4-3.13641 11.1735  10
  -2   8   4 21.5699 5.84243   6
   2  -8   4 5.29681 4.69105   6
  -2   8   4 31.0272 6.06302   5
  -2  -8  -4 13.7046 5.02413   5
   2  -8   4 11.4447 4.18973   5
   2   8  -4 10.8737 5.28593   7
  -2   8   4 14.5427 5.87058   4
  -2  -8  -4 11.6309 3.69931   4
  -2   8   3 80.3564 12.3993   4
   2   8  -3 71.2347 11.5068   7
  -2  -8  -3 63.1578 10.8375   5
  -2   8   3 84.7010 11.2853   5
   2  -8   3 68.6223 12.4071   6
  -2   8   3 72.7879 11.3682   6
   2  -8   3 82.1007 10.4759   5
   2   8  -2 1366.53 142.063   7
  -2   8   2 1379.86 142.671   6
  -2  -8  -2 1481.44 140.306   6
   2  -8   2 1251.08 143.674   6
   2  -8   2 1428.61 141.552   5
  -2   8   2 1397.11 141.731   5
  -2  -8  -2 1426.34 142.666   5
  -2  -8  -1 77.6608 10.2481   6
   2  -8   1 111.159 14.5569   6
  -2   8   1 78.6172 12.0977   6
   2  -8   1 102.928 12.0103   5
  -2   8   1 77.1556 11.5306   5
  -2  -8  -1 73.4432 12.1309   8
  -2  -8  -1 93.3159 12.5110   5
  -2   8   0 1078.20 107.677   5
  -2  -8   0 1004.11 108.459   5
   2  -8   0 1058.66 110.054   6
  -2   8   0 1074.85 108.749   6
  -2  -8   0 1028.76 106.942   6
   2  -8   0 1055.17 108.928   9
   2  -8   0 1123.95 108.079   5
  -2  -8   0 1087.88 108.953   8
   2   8   0 1079.15 108.570   5
   2   8   1 70.1413 12.5185   5
  -2  -8   1 117.692 12.4927   6
   2  -8  -1 75.5348 13.4395   6
  -2   8  -1 96.0137 13.3942   6
  -2  -8   1 141.076 14.3266   5
   2  -8  -1 72.5664 12.0776   5
  -2   8  -1 98.9122 12.4186   5
   2  -8  -1 87.8848 13.2523   9
  -2  -8   1 105.795 14.1316   8
   2  -8  -2 1468.19 147.672   6
  -2  -8   2 1417.20 145.380   6
  -2   8  -2 1451.00 146.211   6
  -2  -8   2 1435.16 146.017   5
  -2   8  -2 1432.83 144.944   5
   2   8   2 1491.08 146.108   5
   2  -8  -2 1525.66 145.996   5
   2  -8  -2 1484.76 146.523   9
  -2  -8   2 1304.34 146.673   8
   2   8   3 90.5720 12.2112   5
  -2  -8   3 59.5118 10.8908   5
   2  -8  -3 70.6995 11.6635   9
   2  -8  -3 76.2772 11.4021   5
  -2  -8   3 75.4293 11.2724   6
  -2   8  -3 75.5432 11.6120   6
   2   8   3 82.4471 12.8481   8
  -2   8  -3 92.6559 10.9562   5
  -2  -8   3 68.5251 12.7386   8
  -2   8  -3 99.0562 12.3039   8
   2   8   4-1.47109 6.94772  10
   2  -8  -4 24.4845 6.44443   9
   2  -8  -4 15.6156 5.23306   5
  -2  -8   4 16.0614 5.53608   6
  -2   8  -4 18.3460 6.03567   6
  -2   8  -4 14.4114 4.46517   5
  -2  -8   4 18.6042 5.52103   5
   2   8   4 22.1113 5.84812   5
  -2  -8   4 5.71943 5.77988   8
  -2   8  -4 8.81695 4.92080   8
   2   8   4 12.1566 6.44989   8
   2   8   5 49.0143 10.5517  10
  -2   8  -5 60.2706 11.1232   6
  -2  -8   5 102.665 13.1560   6
   2  -8  -5 61.5691 10.7470   5
  -2   8  -5 71.8599 11.2756   8
  -2  -8   5 87.6705 13.0508   8
   2   8   5 53.4526 10.5375   8
  -2  -8   5 95.2183 11.2771   5
   2   8   5 59.3658 10.4780   5
  -2   8  -5 75.3931 9.71640   5
   2  -8  -6 48.9658 10.9335   3
  -2   8  -6 68.0933 11.1263   6
  -2  -8   6 78.1558 12.1935   6
   2  -8  -6 39.7848 8.44796   5
  -2  -8   6 63.5884 11.2751   8
   2   8   6 29.7058 8.78589   8
  -2   8  -6 47.4509 9.28194   8
  -2  -8   6 56.9596 8.89185   5
   2   8   6 49.0498 8.97259   5
   2  -8  -7 272.720 35.0997   2
  -2  -8   7 290.247 33.3477   6
  -2   8  -7 259.023 33.1665   6
   2   8   7 272.815 30.4260   5
  -2  -8   7 257.243 29.7741   5
   2  -8  -7 263.053 33.4106   3
   2  -8  -7 247.804 30.7235   5
  -2  -8   7 286.690 32.5830   8
  -2   8  -7 252.106 30.7533   8
  -2  -8   8 155.494 24.0651   6
  -2  -8   8 163.149 23.1493   8
   2   8   8 191.202 21.9220   5
  -2  -8   8 144.823 20.3101   5
   2  -8  -8 183.476 22.0172   5
   2  -8  -8 223.477 27.8055   2
  -2  -8   9 49.3166 12.8690   6
   2  -8  -9 20.4488 10.9492   2
   2   8   9 14.8637 7.23014   5
  -2  -8   9 24.8944 9.66438   8
   2  -8  -9 17.7537 7.34673   5
   2  -8 -10 118.026 18.7814   5
   2  -8 -10 127.934 23.5194   2
  -2  -8  10 141.979 21.6212   8
   2  -8 -11 180.014 27.0986   2
  -2  -8  11 152.683 22.6759   8
  -2  -8  11 123.894 23.3560   6
   2  -8 -12 49.2087 15.9559   2
  -2  -8  12 100.423 18.8059   6
  -2  -8  13 50.9170 15.3494   6
  -2  -8  14 18.8651 11.9490   6
  -2  -8  15 19.4509 11.5496   6
   2   8  15 2.65723 11.2922   1
  -2  -8  16 30.1381 13.8896   6
   2   8  16-2.78245 11.8138   1
  -2  -8  17 23.5480 13.6556   6
   2   8  17 8.73431 14.6657   1
  -2  -8  18 8.23212 14.6941   6
   2   8  18 3.02517 14.0301   1
   2  -9  18-3.08358 14.6025   6
  -2   9  18-12.1066 14.0447   1
   2  -9  17-11.7356 15.2173   6
  -2   9  17-2.90863 12.9243   1
   2  -9  16-25.2166 15.3151   6
  -2   9  16 5.59032 13.0585   1
   2  -9  15 5.28699 11.7408   6
   2  -9  14 7.51302 11.3856   6
   2   9 -13 68.9748 16.6663  10
   2  -9  13 28.3723 13.9962   6
  -2  -9 -13 50.2698 16.9060   2
   2   9 -12 35.9311 13.7725  10
  -2  -9 -12 35.6213 15.4148   2
   2  -9  12-6.67843 11.1907   6
  -2  -9 -11 31.5156 9.15247   5
   2   9 -11 54.8786 16.3236  10
  -2  -9 -11 45.0096 16.0513   2
   2  -9  11 16.8533 10.8175   6
  -2  -9 -10 269.483 27.8160   5
   2   9 -10 263.392 40.6754  10
  -2  -9 -10 277.627 35.2603   2
  -2  -9  -9 190.273 26.4653   2
   2  -9   9 174.566 22.5150   6
  -2  -9  -9 152.843 18.6176   5
   2   9  -9 133.131 26.3064  10
   2  -9   8 152.965 23.3027   6
  -2   9   8 160.863 28.4024   4
  -2  -9  -8 187.642 21.4065   5
   2   9  -8 103.681 26.5546  10
  -2  -9  -8 203.443 28.0200   2
   2  -9   7 51.1820 12.0980   6
   2   9  -7 31.4683 16.5781  10
  -2   9   7 80.7570 15.3881   4
   2   9  -7 73.2636 10.8272   7
  -2  -9  -7 53.3445 10.3264   5
  -2  -9  -6 34.0112 7.69805   5
  -2   9   6 20.5826 6.96149   5
   2  -9   6 34.0082 6.12864   5
   2   9  -6 17.5444 15.5442  10
  -2   9   6 44.8565 10.4425   4
   2  -9   6 43.8727 10.3401   6
   2   9  -6 32.9223 7.54886   7
  -2  -9  -6 37.2581 10.7628   3
   2  -9   5 309.274 36.0581   6
   2   9  -5 338.129 33.7103   7
  -2  -9  -5 318.183 34.0139   5
  -2   9   5 302.841 33.0302   5
   2  -9   5 301.313 32.0650   5
  -2   9   5 327.121 35.5571   4
   2  -9   4 52.6326 8.81534   5
  -2  -9  -4 81.3538 11.3127   5
  -2   9   4 60.8007 9.96167   5
   2   9  -4 53.1155 10.1941   7
  -2   9   4 77.3738 11.8470   4
  -2   9   4 68.7490 10.4702   6
   2  -9   4 51.6796 11.1896   6
   2   9  -3 720.515 74.9180   7
   2  -9   3 710.265 74.0835   5
  -2   9   3 722.184 74.5058   5
  -2   9   3 819.536 77.2715   4
  -2   9   3 690.752 75.0444   6
   2  -9   3 652.347 76.7635   6
  -2  -9  -3 756.241 75.7222   5
   2   9  -2 25.1291 7.29784   7
   2  -9   2 26.4924 7.01421   6
  -2  -9  -2 28.3908 4.92327   6
  -2   9   2 29.4329 6.77920   6
  -2  -9  -2 20.5449 6.59426   5
  -2   9   2 28.3352 6.46223   5
   2  -9   2 25.2916 6.03302   5
   2  -9   1 1492.12 155.593   6
   2  -9   1 1541.99 153.238   5
  -2   9   1 1504.54 153.783   6
  -2  -9  -1 1502.21 152.090   6
  -2   9   1 1568.63 153.138   5
  -2  -9  -1 1510.62 154.070   5
  -2  -9   0 30.3191 6.96004   5
   2   9   0 31.1431 7.13617   5
   2  -9   0 17.6334 6.61180   6
  -2   9   0 19.2011 5.94797   6
  -2  -9   0 22.4343 5.39353   6
  -2  -9   0 21.2758 6.36681   8
   2  -9   0 25.6143 6.86109   9
   2  -9   0 27.8145 6.20529   5
  -2   9   0 20.8503 6.21847   5
   2  -9  -1 1467.91 155.791   6
  -2   9  -1 1573.25 154.541   6
  -2  -9   1 1482.24 153.334   6
   2  -9  -1 1560.73 154.962   9
   2  -9  -1 1526.34 154.100   5
  -2  -9   1 1504.75 154.969   8
  -2   9  -1 1552.98 153.523   5
   2   9   1 1609.00 154.619   5
  -2  -9   1 1469.38 154.442   5
   2  -9  -2 29.2376 7.50801   6
   2  -9  -2 24.8659 7.34074   9
  -2  -9   2 19.4100 6.91471   8
  -2   9  -2 35.1709 7.03154   6
  -2  -9   2 24.7525 6.07750   6
   2  -9  -2 32.3169 6.73925   5
  -2   9  -2 31.3620 6.56444   5
  -2  -9   2 26.4350 7.20041   5
   2   9   2 22.8345 6.87495   5
  -2   9  -3 748.836 76.8428   6
  -2  -9   3 693.312 76.1365   6
   2  -9  -3 821.357 77.5255   9
   2  -9  -3 711.941 76.4408   5
   2   9   3 778.025 77.2985   8
  -2  -9   3 649.550 77.1787   8
  -2   9  -3 734.722 76.4431   8
  -2   9  -3 728.084 75.4926   5
   2   9   3 764.476 76.7785   5
  -2  -9   3 749.480 76.6985   5
  -2  -9   4 54.6375 11.4231   8
  -2   9  -4 62.7095 10.4346   8
  -2   9  -4 84.3841 11.3872   6
  -2  -9   4 48.2958 9.90011   6
   2  -9  -4 69.4083 11.0239   9
   2  -9  -4 69.5259 10.7233   5
   2   9   4 58.4240 11.1940   8
   2   9   4 64.6104 10.5834   5
  -2   9  -4 54.4131 9.16476   5
  -2  -9   4 63.2691 10.2953   5
  -2  -9   5 308.194 35.0541   6
  -2   9  -5 361.642 35.8852   6
   2   9   5 312.623 34.5434   5
  -2  -9   5 283.854 33.8380   5
   2  -9  -5 265.546 34.2267   5
   2  -9  -5 318.346 34.8222   9
   2   9   5 307.008 34.6252   8
  -2  -9   5 303.209 35.8017   8
  -2   9  -5 310.153 34.6587   8
  -2   9  -6 45.6535 11.1228   6
  -2  -9   6 31.1048 8.67076   6
   2   9   6 37.2629 8.59419   5
  -2  -9   6 48.9242 8.41699   5
   2  -9  -6 41.0135 9.26722   5
   2  -9  -6 48.0143 11.5962   3
  -2  -9   6 37.3421 9.86013   8
  -2   9  -6 36.8286 9.00962   8
   2  -9  -7 66.0408 11.5708   5
  -2  -9   7 80.1942 11.3781   5
   2   9   7 48.7235 10.5691   5
  -2   9  -7 56.4796 12.3938   8
  -2  -9   7 72.8456 13.4424   8
  -2  -9   7 72.0299 12.9378   6
  -2  -9   8 153.197 23.2084   6
  -2  -9   8 151.663 22.7619   8
  -2  -9   8 151.270 20.5440   5
   2  -9  -8 218.582 28.4158   2
   2  -9  -8 193.379 22.4891   5
   2  -9  -9 149.063 21.6707   5
  -2  -9   9 175.256 24.3423   6
   2  -9  -9 195.285 27.6302   2
  -2  -9   9 159.676 22.9097   8
   2  -9 -10 219.701 23.7508   5
  -2  -9  10 125.103 23.9246   8
  -2  -9  10 118.644 23.7775   6
   2  -9 -10 268.088 31.8824   2
  -2  -9  11 23.4796 11.2065   8
   2  -9 -11 43.4207 14.7034   2
  -2  -9  11 43.9922 12.6178   6
   2  -9 -12 2.87824 10.2396   2
  -2  -9  12 18.4616 10.5004   6
   2  -9 -13 21.2715 14.8889   2
  -2  -9  13 29.9978 12.1044   6
  -2  -9  14 6.78441 9.82620   6
  -2  -9  15 21.5702 11.7537   6
   2   9  16 2.89269 14.2269   1
  -2  -9  16 7.56964 10.6852   6
   2   9  17 6.01889 12.0783   1
  -2  -9  17-5.31087 11.5114   6
   2   9  18 25.0143 16.2412   1
  -2  -9  18 2.78143 13.2054   6
  -2  10  17 12.0148 14.3089   1
   2 -10  17 21.1719 12.2578   6
   2 -10  16 20.2471 14.6150   6
   2 -10  15 2.75663 10.4344   6
   2 -10  14-2.61833 11.3509   6
  -2 -10 -14-6.90381 13.4640   2
   2  10 -14 30.2124 15.5895  10
   2 -10  13 7.43647 11.0195   6
  -2 -10 -13-9.89044 14.9722   2
   2 -10  12 28.0727 11.5506   6
  -2 -10 -12 62.5040 18.9891   2
   2  10 -12 27.1596 13.7553  10
   2 -10  11 24.3974 10.5286   6
   2  10 -11 20.6505 13.2867  10
  -2 -10 -11 25.8648 9.11726   5
  -2 -10 -11 17.9268 13.1514   2
  -2 -10 -10 192.220 24.6591   5
  -2 -10 -10 221.957 32.8097   2
   2  10 -10 163.601 32.3868  10
   2 -10  10 193.804 28.0461   6
  -2  10   9 90.2053 31.7689   4
  -2 -10  -9 126.429 18.5577   5
   2 -10   9 141.842 22.1674   6
  -2 -10  -9 147.914 25.4673   2
   2  10  -9 165.964 33.9170  10
  -2 -10  -8-3.28820 5.77493   5
  -2  10   8 16.1412 11.4274   4
   2 -10   8 1.87892 6.65219   6
  -2 -10  -8 7.99287 9.76247   2
   2  10  -8-3.68166 12.0656  10
   2 -10   7 40.8033 11.1162   6
  -2 -10  -7 38.9011 8.86086   5
  -2  10   7 54.3048 12.5416   4
   2 -10   6 30.4414 9.66707   6
  -2  10   6 39.4297 10.1784   4
  -2 -10  -6 35.0546 8.55254   5
   2  10  -6 31.5597 16.6180  10
   2 -10   5 158.629 17.4144   5
  -2 -10  -5 147.347 18.7050   5
  -2  10   5 154.834 20.2667   4
   2 -10   5 111.987 19.6879   6
  -2 -10  -4 71.1533 10.9588   5
  -2  10   4 64.7714 10.6436   5
   2 -10   4 58.6138 9.37464   5
   2 -10   4 54.6034 12.3700   6
   2  10  -4 55.5700 10.2142   7
  -2  10   4 58.1190 11.4980   4
  -2 -10  -3 82.8178 14.1993   5
  -2  10   3 72.5782 13.5173   5
   2 -10   3 104.705 16.4591   6
  -2  10   3 94.7475 14.9960   4
   2  10  -3 121.285 15.0453   7
   2 -10   3 146.647 14.7494   5
   2 -10   2 385.303 41.9931   6
   2 -10   2 344.943 38.7836   5
  -2  10   2 366.296 39.5692   6
  -2  10   2 370.634 39.1665   5
  -2 -10  -2 333.164 39.8096   5
  -2  10   1 72.0507 10.9860   6
   2 -10   1 71.7338 10.6746   5
  -2 -10  -1 69.9759 11.5168   5
  -2  10   1 54.2715 10.3005   5
   2 -10   1 82.5443 13.0217   6
   2 -10   0 4.09680 4.84758   6
   2 -10   0 6.42119 5.27338   9
  -2 -10   0 2.73500 3.44237   6
  -2  10   0 9.08581 4.87598   6
   2  10   0-0.94026 5.12287   5
  -2 -10   0 6.04200 5.05412   5
  -2  10   0 0.77414 5.03405   5
   2 -10   0 5.15205 4.38978   5
   2 -10  -1 54.2619 10.9614   6
  -2 -10   1 55.7343 9.19493   6
  -2  10  -1 62.9315 10.4463   6
   2 -10  -1 69.4325 10.4457   5
   2 -10  -1 59.5200 10.8208   9
  -2 -10   1 95.1950 12.4041   8
  -2  10  -1 50.1946 9.61567   5
   2  10   1 86.4497 11.7142   5
  -2 -10   1 48.9039 10.3250   5
   2 -10  -2 383.694 42.0602   6
  -2 -10   2 343.550 39.4904   6
  -2  10  -2 376.530 40.3989   6
   2 -10  -2 371.865 40.6940   9
   2 -10  -2 357.516 40.1899   5
  -2  10  -2 350.734 39.3269   5
  -2 -10   2 356.211 40.3046   5
   2  10   2 372.778 40.7124   5
  -2  10  -2 360.678 40.2622   8
  -2 -10   2 391.496 41.4886   8
   2  10   3 85.0984 15.5722   8
  -2 -10   3 119.229 15.6434   5
   2  10   3 76.5924 14.6346   5
  -2 -10   3 138.811 15.6914   6
  -2  10  -3 129.988 16.2205   6
  -2 -10   3 122.232 16.6448   8
  -2  10  -3 130.514 16.0834   8
   2 -10  -3 96.0365 15.2882   9
   2 -10  -3 86.3721 14.6587   5
  -2  10  -3 131.429 15.0565   5
   2  10   4 50.4169 11.2102   8
  -2 -10   4 52.3838 9.74486   6
  -2  10  -4 43.9734 10.0000   6
  -2 -10   4 70.5611 11.8880   8
  -2  10  -4 61.5690 11.1215   8
   2 -10  -4 87.2436 11.5800   5
   2 -10  -4 58.5783 10.9652   9
  -2 -10   4 48.2061 9.90780   5
  -2  10  -4 42.3420 8.74992   5
   2  10   4 55.4198 10.6125   5
  -2  10  -5 159.066 19.9777   6
  -2 -10   5 132.761 18.5830   6
  -2 -10   5 123.902 17.9459   5
  -2  10  -5 130.555 19.2325   8
  -2 -10   5 168.153 20.7731   8
   2 -10  -5 130.537 18.5526   5
   2  10   5 147.720 19.5894   8
  -2  10  -6 28.2112 8.56025   8
  -2 -10   6 38.5959 9.77260   8
   2 -10  -6 22.8368 8.02049   5
  -2 -10   6 29.0345 7.43397   5
  -2 -10   6 31.3247 8.29076   6
  -2 -10   7 40.4390 11.4571   8
  -2  10  -7 36.7094 10.7271   8
   2 -10  -7 46.5207 9.80673   5
  -2 -10   7 36.4882 8.65523   5
  -2 -10   7 35.8386 9.36980   6
  -2 -10   8 1.50402 6.36708   6
   2 -10  -8 7.65812 8.70982   2
  -2 -10   8-1.43404 7.79638   8
  -2 -10   8-7.61157 5.62563   5
   2 -10  -8-1.23243 5.94926   5
   2 -10  -9 147.375 25.2296   2
   2 -10  -9 134.862 18.9679   5
  -2 -10   9 96.9255 19.5342   8
  -2 -10   9 135.553 20.3291   6
   2 -10 -10 166.926 28.7905   2
  -2 -10  10 167.567 24.8249   6
   2 -10 -10 173.773 23.4906   5
  -2 -10  10 169.309 24.4373   8
   2 -10 -11 20.1344 12.2845   2
  -2 -10  11 15.1726 9.64178   6
   2 -10 -11 23.2782 9.22241   5
  -2 -10  11 8.98528 10.6403   8
  -2 -10  12 22.3012 10.6313   6
   2 -10 -12 9.07502 12.2506   2
  -2 -10  13 2.16134 9.80549   6
   2 -10 -13-3.18340 11.2677   2
  -2 -10  14 4.59951 9.97725   6
   2 -10 -14 3.33642 11.3866   2
  -2 -10  15 7.29694 10.3150   6
  -2 -10  16 7.70609 11.6782   6
  -2 -10  17 5.42123 14.2965   6
   2  10  17 9.33365 12.5093   1
  -2  11  17-9.31942 14.7219   1
   2 -11  16 2.97797 11.2722   6
   2 -11  15 19.9139 13.0542   6
   2  11 -14 29.1403 14.0574  10
  -2 -11 -14-7.20689 12.7561   2
   2 -11  14-5.41808 10.2527   6
   2  11 -13 49.0515 14.7722  10
  -2 -11 -13 6.89774 15.2690   2
   2 -11  13 35.9776 13.4535   6
   2  11 -12 18.1281 12.5339  10
  -2 -11 -12 3.29308 12.1431   2
   2 -11  12 22.0704 11.9083   6
  -2 -11 -11 64.7731 13.1569   5
   2  11 -11 106.651 23.6930  10
  -2 -11 -11 91.7282 22.1616   2
  -2 -11 -10 37.0982 10.2996   5
   2  11 -10 70.5758 21.5492  10
   2 -11  10 48.4249 13.7463   6
  -2 -11 -10 51.5628 18.2403   2
  -2 -11  -9 20.6919 13.1796   2
   2 -11   9 10.4586 8.72173   6
  -2 -11  -9 8.48206 7.36439   5
   2  11  -9 22.9610 17.0291  10
  -2  11   9 25.8037 16.3246   4
  -2  11   8 101.963 27.3882   4
   2 -11   8 53.5626 14.3924   6
   2  11  -8 74.8815 30.2412  10
  -2 -11  -8 106.931 15.0235   5
  -2  11   7 17.7630 8.45970   4
   2 -11   7 19.0034 8.86211   6
   2  11  -7-8.42587 16.4617  10
  -2 -11  -7 7.02980 7.25059   5
  -2  11   6 8.79562 8.36084   4
   2 -11   6 9.07235 6.91467   6
  -2 -11  -6 12.6727 6.94137   5
   2 -11   5 19.2616 9.24970   6
  -2 -11  -5 55.6984 10.1611   5
   2 -11   5 37.3839 7.87298   5
  -2  11   5 46.7346 10.2876   4
   2 -11   4 43.5995 11.2314   6
   2 -11   4 46.5580 9.03377   5
  -2 -11  -4 43.6107 9.91063   5
   2 -11   3 465.377 51.8922   5
  -2 -11  -3 513.684 53.5541   5
   2 -11   3 491.127 55.4274   6
  -2  11   3 498.145 54.2573   4
   2 -11   2 21.1706 6.62889   5
  -2  11   2 36.9880 8.08285   5
  -2 -11  -2 22.0539 7.08925   5
   2 -11   2 18.6452 8.13242   6
   2 -11   1 34.6112 9.15294   6
  -2  11   1 26.8828 7.11354   6
   2 -11   1 27.4327 7.49374   5
  -2 -11  -1 21.9571 7.43684   5
  -2  11   1 24.1961 7.67424   5
   2 -11   0 254.054 30.6446   6
  -2  11   0 236.134 28.1542   6
   2 -11   0 257.774 29.5212   9
   2 -11   0 257.037 28.5380   5
  -2 -11   0 237.698 28.9033   5
  -2  11   0 232.773 28.0560   5
   2  11   0 231.887 28.6690   5
  -2  11  -1 22.8865 7.13425   6
  -2 -11   1 23.1152 6.17422   6
   2 -11  -1 12.7883 7.10605   6
   2 -11  -1 25.8903 7.87544   9
   2 -11  -1 20.8424 7.02860   5
  -2 -11   1 26.0391 7.82028   5
  -2  11  -1 35.3713 7.57440   5
  -2  11  -2 14.1006 6.23356   5
  -2 -11   2 9.69986 6.81047   5
  -2  11  -2 23.3387 7.21112   6
  -2 -11   2 18.6680 6.04232   6
   2 -11  -2 30.8193 8.70443   6
   2 -11  -2 29.0256 7.85865   9
  -2 -11   2 19.5941 7.49034   8
   2 -11  -2 21.6292 7.15750   5
  -2  11  -3 540.821 55.1727   6
  -2 -11   3 490.936 54.7321   6
   2  11   3 554.679 56.4766   8
  -2 -11   3 490.634 56.0240   8
   2 -11  -3 474.687 54.8488   5
   2 -11  -3 534.317 55.8244   9
  -2  11  -3 513.200 54.1279   5
  -2 -11   3 498.930 55.1551   5
  -2  11  -4 65.9140 11.5909   6
  -2 -11   4 65.6662 11.0308   6
  -2 -11   4 67.1272 11.2908   5
  -2 -11   4 56.0268 11.7398   8
   2 -11  -4 48.2108 10.6766   5
   2  11   4 46.7214 12.2058   8
  -2 -11   5 21.7881 7.98183   6
  -2 -11   5 27.6695 8.27263   5
  -2 -11   5 36.3930 9.48322   8
   2 -11  -5 30.4918 8.45050   5
   2  11   5 37.9940 9.75883   8
  -2 -11   6 5.53047 7.35917   8
   2 -11  -6 9.79651 6.63837   5
  -2 -11   6 15.8216 6.39922   5
  -2 -11   6 10.6007 6.83328   6
  -2 -11   7 8.61393 7.21596   8
   2 -11  -7 5.10064 6.52869   5
  -2 -11   7 8.37132 6.05651   5
  -2 -11   7 4.31931 6.84117   6
   2 -11  -8 94.0621 13.9032   5
  -2 -11   8 64.7621 14.7241   8
   2 -11  -9 5.66485 11.3876   2
   2 -11  -9 5.50504 7.16245   5
  -2 -11   9 6.03253 7.97167   8
  -2 -11   9 10.0929 8.29575   6
   2 -11 -10 67.0864 18.6263   2
   2 -11 -10 58.0556 13.2704   5
  -2 -11  10 45.7909 14.2235   8
  -2 -11  10 47.1257 13.6357   6
   2 -11 -11 73.0271 19.7430   2
  -2 -11  11 77.9894 15.6430   8
   2 -11 -11 46.7228 12.6265   5
  -2 -11  11 52.4894 14.8165   6
   2 -11 -12-3.18075 12.7689   2
  -2 -11  12 10.3792 10.5786   6
   2 -11 -13 26.5969 14.2605   2
  -2 -11  13 22.0971 11.8742   6
   2 -11 -14-3.47757 11.8730   2
  -2 -11  14-7.07387 10.2355   6
  -2 -11  15 10.0162 11.6464   6
  -2 -11  16 23.6931 13.1485   6
   2  11  17-12.8746 14.6571   1
   2 -12  16-6.17925 13.4074   6
   2 -12  15 8.87473 14.8545   6
  -2 -12 -15 15.5760 16.0997   2
   2  12 -14 18.3112 12.2766  10
   2 -12  14 2.82189 11.9669   6
  -2 -12 -14 3.74993 13.2989   2
   2  12 -13 49.4838 19.5972  10
   2 -12  13 18.8039 13.9535   6
  -2 -12 -13 25.2131 15.8504   2
   2  12 -12 23.6760 14.8378  10
   2 -12  12 20.3844 12.0258   6
  -2 -12 -12 27.7686 16.5748   2
   2 -12  11 19.5004 11.7937   6
  -2 -12 -11 10.0045 14.4860   2
   2  12 -11 21.0457 16.2816  10
  -2 -12 -11 1.36311 8.20730   5
   2 -12  10-4.65295 9.88615   6
  -2 -12 -10-25.8692 16.2132   2
   2  12 -10 7.83173 17.3997  10
  -2 -12 -10-7.96825 7.99984   5
   2 -12   9 73.2421 16.6335   6
  -2 -12  -9 41.1110 17.1432   2
   2  12  -9 88.9697 23.8100  10
  -2 -12  -9 39.0764 11.2753   5
   2 -12   8 54.8856 13.9807   6
  -2 -12  -8 51.3413 11.7261   5
   2  12  -8 30.8539 21.4154  10
  -2  12   7 21.5842 10.6698   4
   2 -12   7 10.1182 8.15936   6
   2  12  -7 8.94714 17.4661  10
  -2 -12  -7 1.26244 6.58777   5
  -2  12   6 91.6611 15.5506   4
  -2 -12  -6 89.6066 13.2838   5
   2 -12   6 48.5278 13.2406   6
  -2 -12  -5 45.4093 10.4318   5
  -2  12   5 43.3953 10.4549   4
   2 -12   5 22.4567 10.1985   6
   2 -12   4 55.2903 10.2708   5
  -2 -12  -4 60.3725 11.4830   5
  -2  12   4 68.6157 12.4715   4
   2 -12   4 50.1923 12.1543   6
   2 -12   3 66.9054 12.8663   5
  -2 -12  -3 112.329 15.2778   5
  -2  12   3 117.757 15.6872   4
   2 -12   3 73.7976 15.0065   6
  -2 -12  -2 37.8598 9.42271   5
   2 -12   2 51.5462 9.31835   5
  -2  12   2 36.2181 9.43150   4
   2 -12   2 29.9829 9.83969   6
  -2 -12  -1 50.8318 11.3236   5
   2 -12   1 67.2950 11.6096   5
   2 -12   1 75.6682 13.6614   6
   2 -12   0 279.455 31.1706   5
  -2 -12   0 241.617 31.3704   5
   2 -12   0 272.930 33.1004   6
   2 -12  -1 60.7520 13.2090   6
   2 -12  -1 60.6870 11.9234   5
  -2 -12   1 88.6766 13.6291   5
   2 -12  -1 66.2530 12.4420   9
  -2  12  -1 66.8505 12.4096   5
  -2 -12   2 53.2612 11.3039   5
  -2  12  -2 36.8625 9.28050   5
   2 -12  -2 26.9036 8.83911   5
   2 -12  -2 46.6320 10.5262   9
   2 -12  -2 49.1818 11.1687   6
  -2  12  -2 54.5372 10.5557   6
  -2 -12   3 66.8407 13.1333   5
   2 -12  -3 94.9102 14.3041   5
  -2 -12   3 74.1918 12.8420   6
  -2  12  -3 92.9630 13.9988   6
   2 -12  -4 55.8185 11.2773   5
  -2 -12   4 44.4980 11.9743   8
  -2 -12   4 50.2234 11.1200   5
  -2 -12   4 54.5036 10.9652   6
   2 -12  -5 27.8645 9.15294   5
  -2 -12   5 35.6777 10.5079   8
  -2 -12   5 51.3614 9.91289   5
  -2 -12   5 28.8576 9.10083   6
   2 -12  -6 83.0681 13.9041   5
  -2 -12   6 68.9550 13.8212   8
  -2 -12   6 61.1692 11.5316   5
  -2 -12   6 36.5792 11.0291   6
   2 -12  -7 5.48235 8.09192   5
  -2 -12   7 36.0488 11.7707   8
  -2 -12   7 23.6385 8.30936   5
  -2 -12   7 18.2269 9.70159   6
   2 -12  -8 48.3148 12.9904   5
  -2 -12   8 44.0288 12.2600   6
  -2 -12   8 59.9416 13.9033   8
   2 -12  -9 30.7523 11.3112   5
  -2 -12   9 42.2012 13.1721   6
   2 -12  -9 57.5672 17.2588   2
  -2 -12   9 59.7173 14.7465   8
   2 -12 -10-1.50774 8.43827   5
  -2 -12  10 3.75886 8.14757   6
   2 -12 -10-9.30583 14.6720   2
  -2 -12  10 9.62780 10.0691   8
   2 -12 -11 16.9998 9.81715   5
  -2 -12  11 18.0892 9.99712   6
   2 -12 -11 6.42942 11.8767   2
  -2 -12  11 17.9150 10.1009   8
   2 -12 -12 10.0212 14.5640   2
   2 -12 -12 19.1917 9.92753   5
  -2 -12  12 14.9941 10.6434   6
   2 -12 -13 10.4016 13.1639   2
  -2 -12  13 11.4267 11.8902   6
   2 -12 -14-3.61472 12.7944   2
  -2 -12  14 2.41688 10.2247   6
   2 -12 -15 18.7848 15.5123   2
  -2  12 -15-18.1085 29.1270  10
  -2 -12  15 10.2789 12.6569   6
  -2 -12  16 5.39303 11.4201   6
  -2 -13 -15-8.08205 16.6629   2
   2  13 -15 22.5043 17.2038  10
   2 -13  15-3.07728 12.0026   6
  -2 -13 -14 7.80377 14.3298   2
   2  13 -14 22.6582 14.3962  10
   2 -13  14 2.94499 12.1838   6
  -2 -13 -13-7.53511 12.8503   2
   2  13 -13 9.69732 12.6077  10
   2 -13  13 2.80844 10.2895   6
  -2 -13 -12 18.1853 13.7824   2
   2 -13  12 2.67165 10.4470   6
   2  13 -12 3.54146 19.2595  10
  -2 -13 -11 17.5895 14.9144   2
   2  13 -11 15.8336 15.4699  10
   2 -13  11-5.12868 10.3378   6
  -2 -13 -11 21.8175 10.9644   5
  -2 -13 -10 96.3485 23.7669   2
   2  13 -10 53.5254 22.3781  10
   2 -13  10 73.5857 17.2835   6
  -2 -13 -10 62.8782 13.9175   5
  -2 -13  -9 10.1256 15.0323   2
  -2 -13  -9 27.8622 10.6228   5
   2 -13   9 4.68763 9.49630   6
   2  13  -9 4.53422 20.1605  10
  -2 -13  -8 16.4972 8.65266   5
   2 -13   8 26.8011 10.8720   6
   2 -13   7 73.1142 17.4237   6
   2  13  -7 70.9285 27.7877  10
  -2 -13  -7 99.9067 15.7484   5
   2 -13   6 26.8672 10.8392   6
   2  13  -6-4.75605 16.3085  10
  -2 -13  -6 20.0275 9.43208   5
  -2 -13  -5 10.5269 7.52437   5
   2 -13   5 7.90177 7.98087   6
  -2 -13  -4 119.452 17.2379   5
   2 -13   4 94.7832 14.9742   5
   2 -13   4 93.0094 17.8539   6
   2 -13   3 369.386 44.6440   6
   2 -13   3 372.385 41.3170   5
  -2 -13  -3 365.328 42.4113   5
  -2 -13  -2 29.2166 9.32244   5
   2 -13   2 6.36838 6.40541   5
   2 -13   2 12.4419 9.14867   6
   2 -13   1 233.095 32.2061   6
  -2 -13  -1 287.492 31.7251   5
   2 -13   1 240.045 29.9540   5
  -2 -13   0 62.7704 12.6634   5
   2 -13   0 61.2008 12.4565   5
   2 -13   0 68.2437 14.7504   6
  -2 -13   1 256.903 29.2365   5
   2 -13  -1 205.488 27.9582   5
   2 -13  -2 20.6480 8.46690   5
  -2 -13   2 6.18348 8.37573   5
  -2 -13   3 356.605 41.2224   5
   2 -13  -3 355.915 40.9607   5
  -2 -13   4 93.7512 16.4241   5
   2 -13  -4 128.017 17.6934   5
  -2 -13   5 4.85729 6.71491   5
   2 -13  -5 2.71907 6.94202   5
  -2 -13   5 7.00759 7.15541   6
  -2 -13   6 13.2397 7.91998   5
  -2 -13   6 15.0003 8.26099   6
   2 -13  -6 12.6319 8.39927   5
  -2 -13   7 54.8468 14.4265   6
   2 -13  -7 97.8560 16.0707   5
  -2 -13   8 12.0991 9.07257   6
   2 -13  -8 18.1554 10.2239   5
  -2 -13   9 18.3514 9.40019   6
   2 -13  -9 23.2570 10.6627   5
   2 -13  -9 19.3914 14.4781   2
  -2 -13  10 45.2050 14.1558   6
   2 -13 -10 62.2996 14.3430   5
   2 -13 -10 88.9447 21.0316   2
  -2 -13  11 2.09809 10.8745   6
   2 -13 -11 3.37742 13.1761   2
   2 -13 -11 3.28120 9.05378   5
   2 -13 -12 14.0261 13.2859   2
  -2 -13  12 6.68859 10.9803   6
   2 -13 -12 3.35942 9.68937   5
  -2 -13  13 14.1683 11.1749   6
   2 -13 -13-7.25459 13.2944   2
  -2 -13  14-4.98363 11.3262   6
   2 -13 -14-11.2794 13.7925   2
   2 -13 -15 3.89461 15.1995   2
  -2 -13  15-10.6116 14.6428   6
  -2  13 -15-6.31562 26.7237  10
  -2 -14 -15 4.18375 13.8290   2
   2  14 -15 50.0427 20.5329  10
  -2 -14 -14 8.10551 16.3295   2
   2 -14  14 12.1349 12.9153   6
   2  14 -14 26.9385 17.5068  10
  -2 -14 -13-7.86445 16.6495   2
   2 -14  13 5.86071 11.7807   6
   2  14 -13 35.5388 15.7835  10
  -2 -14 -12 1.59877 9.58219   5
  -2 -14 -12 7.61435 13.4876   2
   2 -14  12 2.79512 10.9169   6
   2  14 -12 22.1616 16.3985  10
  -2 -14 -11 33.3189 17.1998   2
   2 -14  11 5.37132 12.5055   6
  -2 -14 -11 6.17302 9.75978   5
   2  14 -11 33.0913 22.8486  10
  -2 -14 -10-3.64375 13.7879   2
  -2 -14 -10-4.55628 8.97265   5
   2 -14  10 2.57238 10.3244   6
   2  14 -10 4.31150 15.2609  10
  -2 -14  -9 54.8219 12.2889   5
   2 -14   9 29.5724 12.8712   6
   2  14  -9 14.2651 17.8044  10
   2 -14   8 96.6762 20.1575   6
   2  14  -8 78.2020 27.5781  10
  -2 -14  -8 111.618 18.3628   5
   2 -14   7 77.2891 17.3297   6
  -2 -14  -7 93.5476 15.5410   5
   2 -14   6 28.3087 12.0389   6
  -2 -14  -6 59.7636 12.7491   5
   2 -14   5 4.17493 7.66548   6
   2  14  -5-10.0275 25.1024  10
  -2 -14  -5 8.42381 8.41574   5
  -2 -14  -4 116.561 18.7798   5
   2 -14   4 117.905 17.5172   5
   2 -14   4 134.276 20.9949   6
   2 -14   3 128.409 19.1069   5
  -2 -14  -3 159.994 21.3405   5
   2 -14   3 144.210 22.5927   6
   2 -14   2 21.8509 8.80765   5
  -2 -14  -2 12.1509 8.03404   5
   2 -14   2 37.5321 11.5500   6
   2 -14   1 596.305 66.4306   5
  -2 -14  -1 647.395 67.5737   5
  -2 -14   0 1378.46 138.540   5
   2 -14   0 1311.09 137.737   5
  -2 -14   1 624.759 71.9547   5
   2 -14  -1 719.860 72.4667   5
   2 -14  -2 10.4442 9.07652   5
  -2 -14   2 26.3013 9.71493   5
   2 -14  -3 176.824 23.1073   5
  -2 -14   3 158.867 22.9262   5
  -2 -14   4 137.668 18.5269   5
   2 -14  -4 93.7160 17.3554   5
  -2 -14   5 7.71993 7.53263   5
   2 -14  -5 5.81123 7.68097   5
  -2 -14   6 54.8024 12.4883   5
   2 -14  -6 61.3399 13.1384   5
  -2 -14   7 39.2320 13.1990   6
   2 -14  -7 90.1419 16.0079   5
  -2 -14   8 101.785 19.3764   6
   2 -14  -8 110.809 19.3592   5
  -2 -14   9 28.9916 11.5466   6
   2 -14  -9 34.5055 12.3362   5
  -2 -14  10 4.12733 10.5470   6
   2 -14 -10 10.1505 10.2824   5
   2 -14 -10 17.4476 15.5064   2
  -2 -14  11 4.35566 9.72953   6
   2 -14 -11 19.0003 11.0197   5
   2 -14 -11 14.2075 13.4878   2
  -2 -14  12-11.5501 11.3557   6
   2 -14 -12 22.0175 15.1319   2
   2 -14 -12 1.76547 9.14862   5
  -2 -14  13 12.2042 11.3717   6
   2 -14 -13 11.3471 13.9068   2
  -2 -14  14-2.59150 12.9779   6
   2 -14 -14 19.4954 16.0822   2
  -2 -14  15-2.71794 14.7735   6
  -2  14 -15-6.58586 26.4340  10
  -2 -15 -14 4.19346 13.7731   2
   2 -15  14 9.43450 14.9037   6
   2  15 -14 20.9226 20.3558  10
  -2 -15 -13 12.2689 16.4196   2
   2  15 -13 11.0600 14.8030  10
   2 -15  13-3.01617 11.4218   6
  -2 -15 -12 16.8578 11.5873   5
   2  15 -12 57.6100 21.6002  10
  -2 -15 -12 27.7913 18.5229   2
   2 -15  12 11.6267 13.3589   6
  -2 -15 -11-11.6531 13.7497   2
   2 -15  11 2.79956 9.91034   6
  -2 -15 -11-8.14860 10.1107   5
   2 -15  10 10.7727 10.5923   6
   2  15 -10 40.4744 23.7256  10
  -2 -15 -10 8.05785 9.85621   5
  -2 -15 -10 26.8358 17.8187   2
   2 -15   9 7.76056 10.9984   6
  -2 -15  -9 9.42647 9.69368   5
   2  15  -9 37.3456 23.8061  10
   2 -15   8 17.3458 11.3396   6
  -2 -15  -8 48.0689 12.8363   5
   2  15  -8 15.3494 18.9498  10
   2 -15   7 47.6353 14.3963   6
  -2 -15  -7 48.8535 12.9426   5
   2  15  -7 26.1215 21.4256  10
   2 -15   6 57.1502 16.0630   6
  -2 -15  -6 60.3813 13.6650   5
   2 -15   5 65.8183 15.3179   6
   2  15  -5 31.6799 27.5677  10
  -2 -15  -5 64.1045 13.4050   5
  -2 -15  -4 207.205 26.8022   5
   2 -15   4 179.464 28.6938   6
  -2 -15  -3 5.81500 7.85862   5
   2 -15   3 16.8462 7.88273   5
   2 -15   2 18.5985 9.02871   5
  -2 -15  -2 17.2236 8.87045   5
  -2 -15  -1 209.739 29.5446   5
   2 -15   1 263.292 29.9891   5
  -2 -15   0 160.579 21.8626   5
   2 -15   0 143.968 21.6963   5
   2 -15  -1 199.810 27.8236   5
  -2 -15   1 241.332 28.6091   5
   2 -15  -2 32.0701 10.3883   5
  -2 -15   2 16.6902 9.11951   5
   2 -15  -3 10.0593 8.26473   5
  -2 -15   3 17.9285 9.22911   5
   2 -15  -4 180.186 25.6182   5
  -2 -15   4 192.652 25.3809   5
   2 -15  -5 61.7603 13.7717   5
  -2 -15   5 46.0019 12.9771   5
   2 -15  -6 58.7382 13.8298   5
   2 -15  -7 57.5870 15.0300   5
   2 -15  -8 18.6889 11.7347   5
  -2 -15   9-2.02510 11.0157   6
   2 -15  -9 17.3440 10.5170   5
  -2 -15  10-2.13902 10.3367   6
   2 -15 -10 14.6982 14.7609   2
   2 -15 -10 17.8209 11.2000   5
  -2 -15  11-4.54004 12.1542   6
   2 -15 -11-7.45191 13.1943   2
   2 -15 -11-1.81550 9.72359   5
  -2 -15  12 24.0175 14.7324   6
   2 -15 -12-3.70663 10.5305   5
   2 -15 -12 3.82493 14.9266   2
   2 -15 -13-5.67431 12.3964   5
   2 -15 -13-3.92833 14.8645   2
  -2 -15  13 12.6593 13.1184   6
   2 -15 -14-8.06371 13.7520   2
  -2 -15  14 5.31885 12.8282   6
   2 -16  13-3.11713 12.1581   6
  -2 -16 -13 4.23434 16.9944   2
  -2 -16 -12 7.06940 10.8780   5
  -2 -16 -12 4.13341 17.0711   2
   2  16 -12 39.7582 21.6271  10
   2 -16  12 6.03182 13.4165   6
  -2 -16 -11 44.7872 14.8799   5
   2  16 -11 70.6371 26.7864  10
   2 -16  11 40.8187 16.5317   6
  -2 -16 -11 52.8054 20.8729   2
   2 -16  10 11.1369 12.0812   6
   2  16 -10 4.67250 18.2321  10
  -2 -16 -10-1.69588 9.36920   5
  -2 -16 -10 20.0712 15.6658   2
   2 -16   9 2.69250 10.5097   6
  -2 -16  -9 11.6282 9.30577   5
   2  16  -9-9.71978 20.0436  10
   2 -16   8 5.16038 10.9216   6
  -2 -16  -8 1.63537 8.62102   5
   2  16  -8 15.0617 31.1457  10
   2 -16   7-2.48302 11.2682   6
  -2 -16  -7 3.23226 8.37827   5
   2  16  -7 20.6753 22.4086  10
   2 -16   6 23.8785 12.6583   6
  -2 -16  -6 20.6910 10.6366   5
   2  16  -6-5.27863 20.6385  10
  -2 -16  -5 1.57603 8.16657   5
   2  16  -5-10.6625 18.1839  10
  -2 -16  -4 24.9242 10.2501   5
   2  16  -4-42.6769 22.5867  10
  -2 -16  -3 43.0722 11.7176   5
   2 -16   3 39.9843 10.9915   5
   2 -16   2 13.2998 8.64097   5
  -2 -16  -2 27.3895 10.6419   5
   2 -16   1 27.4863 9.19100   5
  -2 -16  -1 1.50091 8.25716   5
   2 -16   0 83.3830 16.0110   5
  -2 -16   0 106.813 17.5303   5
  -2 -16   1 2.93969 8.01685   5
   2 -16  -1 11.5960 8.59049   5
   2 -16  -2 11.8740 9.15116   5
  -2 -16   2 23.2642 9.48390   5
   2 -16  -3 44.2478 11.2442   5
  -2 -16   3 23.1516 9.50445   5
   2 -16  -4 44.5886 12.7213   5
  -2 -16   4 48.8642 12.7126   5
   2 -16  -5 11.4355 9.69821   5
  -2 -16   5 8.49808 8.20580   5
   2 -16  -6 23.6456 11.0832   5
   2 -16  -7-3.47240 8.38163   5
   2 -16  -8 5.36670 11.1094   5
   2 -16  -9-3.64774 10.3583   5
   2 -16 -10 11.5428 12.6205   2
   2 -16 -10 1.87001 10.0221   5
   2 -16 -11 58.3864 21.5508   2
   2 -16 -11 55.1425 15.5202   5
  -2 -16  12-9.89922 14.0571   6
   2 -16 -12 1.93740 11.4582   5
   2 -16 -12-3.96900 14.5515   2
   2 -16 -13-7.89413 12.9448   5
  -2 -16  13-2.60208 13.0354   6
   2 -16 -13-4.06914 15.4060   2
  -2 -17 -12 12.9963 12.4462   5
   2 -17  12 3.11596 13.2078   6
  -2 -17 -11-8.45069 16.4821   2
  -2 -17 -11 5.39953 11.4239   5
   2  17 -11 25.7575 21.8705  10
   2 -17  11-2.98902 12.9596   6
  -2 -17 -10 20.9373 16.8339   2
  -2 -17 -10 5.33276 10.9405   5
   2 -17  10 2.88101 10.2431   6
  -2 -17  -9 8.77201 10.8266   5
   2 -17   9 19.4876 13.2258   6
   2  17  -9 10.0869 19.1241  10
  -2 -17  -8 1.71507 8.88975   5
   2 -17   8-8.01778 11.3092   6
   2  17  -8 10.4327 19.7398  10
  -2 -17  -7 5.10983 9.27977   5
   2  17  -7 16.1452 22.2011  10
  -2 -17  -6 15.0605 9.96456   5
   2  17  -6-5.50259 29.4723  10
  -2 -17  -5 8.28567 8.62261   5
   2  17  -5 5.56833 27.8843  10
  -2 -17  -4 3.28092 9.05279   5
   2  17  -4-16.1171 22.1542  10
  -2 -17  -3 12.9537 10.3888   5
   2  17  -3-26.8743 25.4225  10
   2 -17   2 35.5987 12.0461   5
  -2 -17  -2 41.6155 11.8557   5
   2 -17   1-1.46391 8.65101   5
  -2 -17  -1 6.32547 9.10209   5
  -2 -17   0-6.25470 9.59478   5
   2 -17   0-1.50181 7.79178   5
   2 -17  -1 19.9659 9.99754   5
  -2 -17   1 1.54194 8.03561   5
   2 -17  -2 26.8403 10.9250   5
  -2 -17   2 63.9902 13.1354   5
   2 -17  -3 14.6953 10.3866   5
  -2 -17   3 33.2398 11.0333   5
   2 -17  -4 8.39294 10.0433   5
  -2 -17   4-5.97614 8.11950   5
   2 -17  -5 15.4799 10.5291   5
   2 -17  -6 14.2085 11.7238   5
   2 -17  -7 21.9406 11.6742   5
   2 -17  -8 11.2513 11.5495   5
   2 -17  -9 17.1743 12.3593   5
   2 -17 -10 4.01442 14.7559   2
   2 -17 -10 17.5743 12.1712   5
   2 -17 -11 4.05437 13.8314   2
   2 -17 -11 1.98321 11.8687   5
   2 -17 -12 2.01654 12.9395   5
   2 -18  11 12.2608 14.8343   6
  -2 -18 -10 7.41246 12.0294   5
  -2 -18 -10-4.34957 15.9444   2
   2  18 -10 18.6007 23.6949  10
  -2 -18  -9 9.14848 10.1593   5
   2  18  -9 34.0873 29.1575  10
  -2 -18  -8 34.0989 12.6377   5
   2  18  -8-5.07002 27.6775  10
  -2 -18  -7 23.0858 10.8149   5
   2  18  -7 10.4960 21.1591  10
  -2 -18  -6-1.75847 9.55679   5
   2  18  -6 16.2277 21.0984  10
  -2 -18  -5 58.8833 15.6163   5
   2  18  -5 33.1861 25.6147  10
  -2 -18  -4 6.86565 10.5231   5
   2  18  -4-16.7820 24.8209  10
  -2 -18  -3 33.9828 12.0274   5
   2  18  -3 5.39585 25.6728  10
  -2 -18  -2 18.4638 10.0811   5
   2 -18   1 6.19442 8.97444   5
  -2 -18  -1 16.5927 9.98430   5
   2 -18   0 3.16513 7.92809   5
  -2 -18   0 3.28170 8.92238   5
   2 -18  -1 6.47341 8.80735   5
  -2 -18   1 3.24112 8.68508   5
  -2 -18   2 4.79729 8.82355   5
   2 -18  -2-6.64412 9.81546   5
  -2 -18   3 39.4160 12.4195   5
   2 -18  -3 30.8251 12.1797   5
  -2 -18   4 1.55717 9.58114   5
   2 -18  -4 15.9554 10.2336   5
   2 -18  -5 74.4848 17.1151   5
   2 -18  -6 3.71812 9.63935   5
   2 -18  -7 19.1009 12.7872   5
   2 -18  -8 15.6761 12.3921   5
   2 -18  -9 1.98776 11.7446   5
   2 -18 -10 12.1829 13.4527   5
   2 -18 -10-4.16743 15.2747   2
   2  19  -8 26.1241 25.2567  10
  -2 -19  -8 14.9790 11.4620   5
   2  19  -7 32.4824 31.1515  10
  -2 -19  -7-3.70047 10.5018   5
   2  19  -6 5.25903 25.8901  10
  -2 -19  -6 16.4830 11.8375   5
   2  19  -5-27.0945 33.2235  10
  -2 -19  -5 7.25209 10.9885   5
   2  19  -4-11.0820 23.4414  10
  -2 -19  -4 1.78734 9.26082   5
  -2 -19  -3 8.85134 11.5137   5
  -2 -19  -2 5.26072 9.54336   5
  -2 -19  -1 17.3229 10.6944   5
   2 -19   1 8.13469 10.8466   5
   2 -19   0 1.66178 8.89443   5
  -2 -19   0-5.12588 10.8441   5
   2 -19  -1 25.5794 11.3013   5
  -2 -19   1 32.1092 11.5431   5
   2 -19  -2-7.04685 9.86199   5
  -2 -19   2 3.33890 10.1147   5
   2 -19  -3 1.80915 10.1473   5
  -2 -19   3 13.1835 11.3690   5
   2 -19  -4 18.5222 11.7645   5
   2 -19  -5-13.3558 12.1787   5
   2 -19  -6 17.5878 13.1858   5
   2 -19  -7-7.95505 11.7749   5
   2 -19  -8 16.2908 13.4420   5
   2  20  -6 21.6390 26.1810  10
   2  20  -5 20.9951 27.6453  10
  -2 -20  -5-1.88673 10.7090   5
  -2 -20  -4 3.72238 11.4162   5
  -2 -20  -3 14.6859 10.8019   5
  -2 -20  -2-9.09642 11.7067   5
  -2 -20  -1-1.79880 11.1597   5
  -2 -20   0 5.33640 10.3792   5
   2 -20   0 1.76743 10.5806   5
  -2 -20   1 7.02415 10.5287   5
   2 -20  -1-16.2101 11.1938   5
  -2 -20   2 13.8410 11.7139   5
   2 -20  -2 24.0627 12.9939   5
  -2 -20   3 29.0592 12.8601   5
   2 -20  -3 30.3048 13.9533   5
   2 -20  -4-7.74854 11.4692   5
   2 -20  -5-11.8760 12.1907   5
  -2 -21  -1 20.4525 12.3508   5
  -2 -21   0-1.83743 10.7235   5
   2 -21   0 14.7797 13.0854   5
  -2 -21   1 9.08359 10.8500   5
   2 -21  -1 26.3584 12.9416   5
  -2 -21   2 7.16252 10.8494   5
   2 -21  -2-1.92847 12.6417   5
  -3   0   0-0.65032 2.30273   6
  -3   0  -1 3884.22 375.687   6
   3   0   1 3696.62 375.576   6
  -3   0  -2 821.464 79.6648   9
   3   0   2 775.917 80.0274   6
  -3   0  -2 799.148 79.9111   6
   3   0   2 778.911 78.5646   2
  -3   0   2 768.245 78.6842   2
  -3   0   2 776.936 78.3142   1
   3   0   2 790.332 78.2993   1
  -3   0  -3 1502.31 148.417   6
  -3   0   3 1473.83 147.467   1
   3   0   3 1507.10 147.518   1
  -3   0  -3 1520.64 148.034   9
   3   0   3 1413.89 148.623   6
   3   0   3 1442.06 147.805   2
  -3   0   3 1509.73 149.208   4
  -3   0  -4 1660.36 156.424   6
  -3   0   4 1473.40 155.940   1
   3   0   4 1583.54 156.062   1
   3   0   4 1525.68 156.777   6
   3   0   4 1504.97 155.804   9
  -3   0  -4 1608.51 155.863   9
   3   0   4 1498.89 156.354   2
  -3   0   4 1779.51 158.231   4
   3   0  -4 1520.59 157.377   4
  -3   0  -5 244.717 26.3152   5
   3   0  -5 250.173 29.0936   4
  -3   0   5 275.349 31.1505   4
   3   0   5 269.505 28.8015   2
  -3   0  -5 301.282 28.2666   6
   3   0   5 270.576 28.8062   6
   3   0   5 241.558 27.3950   9
  -3   0   5 249.425 28.2063   1
   3   0   5 257.477 28.2354   1
   3   0   6 2.34244 2.23855   9
  -3   0   6 2.72611 3.10820   7
  -3   0   6 1.76062 3.24086   2
   3   0   6 2.56018 3.34367   2
  -3   0  -6 12.3973 3.53259   6
   3   0   6 5.45194 2.96417   6
  -3   0  -6 2.64553 1.32762   5
  -3   0   6 2.11871 6.02115   4
   3   0  -6 4.66771 4.24714   4
  -3   0   6 1.48808 3.08441   1
   3   0   6 3.00058 3.10944   1
   3   0   7 21.7623 6.12957   2
  -3   0   7 32.5531 7.09925   2
  -3   0   7 21.1656 5.87316   7
   3   0   7 28.2541 6.58627   1
  -3   0   7 32.3091 6.36810   1
   3   0   7 27.5884 6.03334   6
  -3   0  -7 25.6427 6.37844   6
   3   0  -7 31.3528 7.12893   4
   3   0   7 31.5848 5.27949   9
  -3   0  -7 29.3800 3.72877   5
  -3   0   8 1081.49 111.478   2
   3   0   8 1070.83 111.331   2
   3   0  -8 1149.34 111.654   4
   3   0   8 1185.53 110.953   6
  -3   0  -8 786.647 111.560   6
  -3   0  -8 1040.11 106.901   5
  -3   0   8 1075.46 110.849   1
   3   0   8 1053.80 110.724   1
  -3   0   8 1459.52 113.463  10
   3   0   8 1048.35 108.639   9
  -3   0   8 1222.16 110.327   7
  -3   0   9 281.559 31.2105   7
   3   0  -9 272.731 32.4518   4
   3   0   9 272.874 31.7678   6
  -3   0   9 362.193 35.4136  10
  -3   0   9 253.179 31.7384   1
   3   0   9 258.110 31.9657   1
  -3   0   9 274.329 32.7602   2
   3   0   9 249.693 32.1871   2
  -3   0  10 98.7020 13.2542   7
   3   0  10 84.2020 13.4638   6
  -3   0  10 74.1017 17.0162  10
   3   0 -10 78.8498 14.2302   4
  -3   0  10 79.9144 13.5778   1
   3   0  10 72.2192 13.2860   1
  -3   0  10 79.5233 14.5417   2
   3   0  10 75.4418 13.5879   2
   3   0  11 11.4466 7.09855   1
  -3   0  11 7.02421 6.16545   1
  -3   0  11 11.6648 5.37405   7
   3   0  11 8.83642 5.92862   6
  -3   0  12-9.27462 7.74622   1
   3   0  12-4.73016 7.75891   1
   3   0  12 3.86170 7.08362   3
   3   0  12-2.76802 8.07901   6
  -3   0  13-3.39068 8.03062   1
   3   0  13-3.46379 7.69684   1
   3   0  13-4.22702 8.72579   3
  -3   0  13-6.44309 8.63068   3
   3   0  13-4.52012 8.91174   6
   3   0  14 2.29738 8.13481   3
  -3   0  14 2.33183 9.09782   3
   3   0  15-4.95362 9.07678   3
  -3   0  15 5.01551 9.78333   3
   3   0  16 5.30599 7.95914   3
  -3   0  16 8.06386 12.2095   3
   3   0  17 5.66193 9.27956   3
  -3   0  17-2.86470 10.1421   3
  -3   0  17 22.8577 31.0543   6
  -3   0  18 3.02564 9.92206   3
   3   0  18 3.00461 10.2549   3
  -3   0  18 10.4496 20.3822   6
  -3   0  19 9.55795 12.0725   3
   3   0  19 3.16176 12.7058   3
   3   0  20 9.98130 13.7421   3
  -3   0  20 6.68534 11.8582   3
   3  -1  20 6.70583 12.7043   3
   3  -1  19-3.19149 12.0804   3
  -3   1  19-3.19599 12.0974   3
   3  -1  18-9.08561 12.1740   3
  -3   1  18-3.02077 10.3257   3
   3  -1  17 2.84884 9.34880   3
  -3   1  17 2.84717 9.34335   3
  -3   1  16-4.29697 9.09486   1
  -3   1  16-2.68568 9.16579   3
   3  -1  16-2.67209 8.38964   3
  -3   1  15 5.99396 9.10186   1
   3  -1  15 12.4219 9.72506   3
  -3   1  15 2.51246 9.24198   3
   3  -1  15 13.0704 9.21515   6
  -3   1  14-2.33973 9.16870   3
   3  -1  14 1.74202 8.44927   6
  -3   1  13 13.6767 9.45887   1
  -3   1  13 6.48554 8.21350   3
   3  -1  13 4.84881 7.97894   6
  -3   1  12 61.6931 13.2486   1
  -3   1  12 49.6441 13.4320   3
   3  -1  12 61.0949 12.7031   6
  -3   1  11-1.80876 6.62685   3
   3  -1  11 2.73222 5.92211   6
  -3   1  11-1.44497 6.69648   1
  -3   1  11 2.83443 5.21154   7
  -3   1  10 266.921 30.2797   2
   3  -1  10 146.887 27.1259   6
   3   1 -10 164.088 28.1109   4
  -3   1  10 245.825 30.4677   3
  -3   1  10 283.735 28.0101   7
  -3   1  10 259.769 26.8488   5
  -3   1  10 327.331 32.0538  10
  -3   1  10 265.288 29.7851   1
  -3   1   9 166.493 22.2091   1
   3   1  -9 225.688 24.0844   4
   3  -1   9 221.707 23.2763   6
  -3   1   9 175.744 20.9229   7
  -3   1   9 147.042 19.7079   5
  -3   1   9 217.788 23.4782  10
  -3   1   9 154.230 22.7615   3
  -3   1   9 140.203 21.7585   2
   3  -1   8 210.962 25.6252   1
  -3   1   8 262.875 26.7713   1
   3   1  -8 239.112 26.6399   4
   3  -1   8 215.937 25.7821   6
  -3   1   8 219.893 26.8430   3
  -3   1   8 251.172 27.0329   2
  -3  -1  -8 247.133 22.5697   5
   3   1  -7 640.073 58.6432   1
  -3   1   7 568.934 58.4893   1
   3   1  -7 637.778 59.4668   4
   3  -1   7 617.687 58.9569   6
  -3  -1  -7 505.803 58.7749   6
  -3   1   7 499.129 58.8653   3
  -3  -1  -7 527.550 55.4114   5
  -3   1   7 515.190 58.5771   2
   3  -1   7 618.501 57.3241   9
  -3   1   6 70.1882 12.6845   4
   3   1  -6 62.8727 9.99537   4
   3   1  -6 65.3890 9.61574   1
  -3   1   6 60.8165 9.53176   1
  -3   1   6 50.7950 9.65407   3
  -3   1   6 65.2053 10.1533   2
  -3  -1  -6 70.2783 9.25141   6
   3  -1   6 67.3751 9.92459   6
   3  -1   6 66.7683 9.15735   9
  -3  -1  -6 65.5584 7.75123   5
  -3  -1  -5 671.354 70.5995   7
  -3   1   5 817.916 75.8289   4
   3   1  -5 786.769 74.0425   4
  -3  -1  -5 737.558 72.2290   6
   3  -1   5 788.138 74.0852   6
   3   1  -5 812.770 73.1299   1
  -3   1   5 686.708 72.9162   1
  -3  -1  -5 677.153 71.3074   5
  -3   1   5 608.585 73.3112   3
   3  -1   5 780.660 72.7353   9
  -3   1   5 706.873 73.4678   2
   3  -1   4 776.968 84.1467   9
  -3  -1  -4 841.018 83.6281   9
  -3   1   4 800.224 84.8749   3
  -3  -1  -4 930.845 83.1192   7
   3  -1   4 712.033 84.9901   6
  -3  -1  -4 873.929 84.1193   6
  -3   1   4 829.180 84.2839   1
   3   1  -4 829.571 84.1176   1
  -3  -1  -4 785.089 83.2491   5
  -3   1   4 838.155 84.8322   2
   3   1  -4 768.098 85.0519   4
  -3   1   4 938.692 86.3871   4
  -3  -1  -3 3921.72 381.027   7
   3  -1   3 3536.85 382.842   6
  -3  -1  -3 3995.96 382.038   6
   3   1  -3 3792.06 381.433   1
  -3   1   3 3949.60 382.082   2
  -3   1   3 3887.59 382.181   3
  -3   1   3 4155.83 383.826   4
   3   1  -3 3765.64 382.757   4
  -3  -1  -3 3969.12 381.813   9
   3  -1   3 3607.31 382.069   9
  -3  -1  -2 1313.49 135.563   7
   3   1  -2 1417.69 135.362   1
  -3   1   2 1363.47 135.933   3
  -3  -1  -2 1393.73 135.815   2
   3  -1   2 1375.78 136.633   9
   3  -1   2 1273.28 137.153   6
  -3  -1  -2 1354.48 136.449   6
  -3  -1  -1 4059.21 403.148   7
  -3  -1  -1 4075.33 402.541   2
  -3  -1  -1 4122.55 402.514   3
  -3  -1  -1 4190.14 404.093   6
   3  -1   1 3881.59 404.562   6
  -3   1   0 23.5872 5.09882   6
  -3  -1   0 27.7052 4.28945   7
  -3  -1   1 4072.58 405.361   7
   3  -1  -1 4126.41 404.257   2
   3  -1  -1 4108.16 404.227   3
  -3   1  -1 4017.53 405.932   9
  -3   1  -1 4115.34 406.411   6
   3   1   2 1253.72 136.460   6
  -3   1  -2 1297.90 137.099   6
  -3  -1   2 1411.14 136.987   4
  -3   1  -2 1348.97 135.356   1
   3  -1  -2 1370.88 135.891   2
   3   1   2 1382.16 135.910   3
  -3   1  -2 1392.90 136.832   9
  -3  -1   2 1467.00 136.704   7
  -3  -1   3 3756.81 375.508   7
   3   1   3 3748.99 375.367   6
  -3   1  -3 3894.65 375.919   6
  -3   1  -3 3684.30 374.544   1
   3   1   3 3825.30 375.165   2
   3   1   3 3823.89 375.246   3
  -3  -1   3 3983.68 376.021   4
  -3   1  -3 3709.72 375.283   9
   3   1   4 798.909 82.1217   6
  -3   1  -4 779.174 82.2833   6
   3   1   4 793.645 82.3195   2
  -3  -1   4 827.594 82.3613   7
   3   1   4 880.874 82.1909   1
  -3   1  -4 766.611 81.5854   1
  -3  -1   4 855.905 83.9159   4
   3  -1  -4 839.521 83.6273   4
   3   1   4 764.277 82.3433   3
   3   1   5 680.080 74.8084   3
  -3   1  -5 816.373 74.2790   1
   3   1   5 737.898 74.3954   1
  -3   1  -5 686.014 71.8759   5
  -3  -1   5 855.161 74.9135   7
   3   1   5 686.804 73.9794   6
  -3   1  -5 832.315 74.5508   6
   3   1   5 679.722 74.5075   2
   3  -1  -5 699.779 75.3582   4
  -3  -1   5 709.969 78.3327   4
  -3  -1   6 73.7176 9.96501   7
  -3  -1   6 25.0694 11.6231   4
   3   1   6 58.6933 9.87361   2
   3   1   6 58.1673 9.84812   3
   3   1   6 77.1432 9.70838   6
  -3   1  -6 76.2659 9.65168   6
   3  -1  -6 75.1738 10.8758   4
   3   1   6 60.3409 8.05624   9
  -3   1  -6 68.7288 9.73096   1
   3   1   6 57.2352 9.38715   1
  -3  -1   7 840.925 64.4542  10
   3   1   7 529.212 58.7096   9
   3   1   7 507.808 61.4678   3
  -3  -1   7 765.788 62.1311   7
   3  -1  -7 552.437 61.6122   4
   3   1   7 566.943 60.3685   6
  -3   1  -7 694.093 61.9107   6
  -3   1  -7 558.276 57.8820   8
   3   1   7 545.797 61.3457   2
  -3   1  -7 615.744 60.8860   1
   3   1   7 500.746 60.6592   1
   3   1   8 235.394 28.3262   1
  -3  -1   8 229.650 27.0475   7
   3  -1  -8 254.999 28.8592   4
   3   1   8 261.328 27.8046   6
  -3   1  -8 176.450 28.3041   6
  -3  -1   8 220.676 30.5285  10
   3   1   8 251.060 25.7296   9
   3   1   8 218.319 28.8083   3
   3   1   8 302.869 29.8400   2
   3   1   9 152.197 20.2842   2
   3   1   9 161.446 21.3038   3
   3   1   9 140.178 18.7097   6
   3  -1  -9 128.482 19.4727   4
  -3  -1   9 201.451 19.2531   7
  -3   1  -9 82.8032 20.7059   6
  -3  -1   9 127.600 23.1984  10
   3   1   9 170.117 20.3743   1
   3   1  10 261.846 29.2793   1
   3  -1 -10 314.790 30.2459   4
   3   1  10 287.670 28.5315   6
   3   1  10 282.378 30.7377   3
  -3  -1  10 195.217 25.7466   7
   3   1  10 273.403 29.7282   2
   3   1  11 2.95789 6.42349   1
   3   1  11 5.84728 5.86729   6
  -3  -1  11 4.51374 4.57399   7
   3   1  11 1.76967 7.11353   3
   3   1  12 46.4113 11.4220   6
   3   1  12 71.9120 14.0978   3
   3   1  12 45.3731 11.8951   1
   3   1  13 14.8386 8.89944   3
   3   1  13 19.3602 9.27139   1
   3   1  14 6.88408 8.75446   3
   3   1  14 17.0949 9.90476   1
   3   1  15 4.94004 9.40573   3
   3   1  15 18.4496 10.8486   1
  -3  -1  16 8.08580 9.54368   3
   3   1  16-2.64281 9.01796   3
   3   1  16 4.42038 8.36740   1
  -3  -1  16 5.73688 16.2831   6
  -3  -1  17 17.2647 11.6465   3
   3   1  17 5.63851 11.0991   3
  -3  -1  18 18.2779 12.9650   3
   3   1  18 2.99463 11.4194   3
  -3  -1  18 40.8489 20.1883   6
  -3  -1  19 3.21465 11.7822   3
   3   1  19-12.6780 14.3829   3
   3   1  20-3.33404 12.2195   3
   3  -2  19 16.1344 15.5655   3
  -3   2  19-9.64036 12.5341   3
  -3   2  18-7.38455 11.1700   1
  -3   2  18-3.04682 10.7871   3
   3  -2  18 3.05889 10.8298   3
  -3   2  17 11.5742 10.9536   1
   3  -2  17 8.62333 10.5361   3
  -3   2  17-2.87819 10.5498   3
   3  -2  16 8.43308 10.3681   6
  -3   2  16-4.33744 8.94830   1
  -3   2  16 10.8196 10.2401   3
   3  -2  15-7.93001 10.6111   6
  -3   2  15 2.03729 9.44388   1
  -3   2  15 2.52401 8.93638   3
   3  -2  14 1.83769 7.97430   6
  -3   2  14-3.81149 10.8226   1
  -3   2  14 21.1554 11.1237   3
   3  -2  13-6.84152 8.09174   6
  -3   2  13 10.5964 8.35507   1
  -3   2  13-4.34714 7.41556   3
   3  -2  12 17.4117 8.68681   6
  -3   2  12 10.0208 8.77226   3
  -3   2  12 9.78117 8.24978   1
  -3   2  11 273.062 30.7579   3
  -3   2  11 227.007 28.4334   1
   3  -2  11 177.819 27.2983   6
   3  -2  10 43.0740 10.3188   6
  -3   2  10 44.0967 8.65490   5
   3   2 -10 62.7230 13.8531   4
  -3   2  10 63.2681 12.5291   3
  -3   2  10 41.0437 10.9147   2
  -3   2  10 35.2926 9.73351   1
   3   2 -10 50.0415 10.5274   1
   3  -2   9 90.3133 14.8579   6
  -3   2   9 100.281 13.2586   5
   3   2  -9 104.265 15.8234   4
   3   2  -9 91.2352 14.2359   1
  -3   2   9 102.610 15.7903   2
  -3   2   9 118.017 16.0979   1
  -3   2   9 100.555 15.9397   3
  -3  -2  -8 50.1974 5.98058   5
  -3   2   8 48.2911 9.43306   3
   3   2  -8 27.8221 7.91250   4
   3  -2   8 56.1536 9.47058   6
  -3   2   8 42.6153 7.18405   5
  -3   2   8 41.3359 8.70120   2
   3   2  -8 41.1886 8.21031   1
  -3   2   8 28.3891 7.96525   1
  -3   2   7 112.460 15.3133   3
   3  -2   7 108.146 14.7062   6
  -3   2   7 103.351 19.3328   4
   3   2  -7 119.757 15.1766   4
  -3  -2  -7 127.402 12.2569   5
  -3   2   7 129.721 13.7705   5
  -3   2   7 129.377 15.3076   1
  -3   2   7 107.211 14.8931   2
   3   2  -7 118.888 14.3353   1
  -3  -2  -6 134.289 13.8496   8
  -3   2   6 148.029 17.6199   2
   3   2  -6 118.054 16.7656   4
  -3   2   6 180.019 20.9435   4
   3  -2   6 111.764 16.6941   6
  -3  -2  -6 147.486 16.3704   6
  -3   2   6 150.936 18.0825   3
  -3  -2  -6 159.728 15.2580   5
   3   2  -6 109.315 15.9997   1
   3  -2   6 105.417 15.5657   9
   3   2  -5 203.024 22.8201   4
  -3   2   5 241.282 24.9954   4
   3  -2   5 156.741 22.6890   6
  -3  -2  -5 203.824 21.2044   6
   3   2  -5 191.556 22.1581   1
  -3  -2  -5 203.596 21.2349   5
  -3   2   5 197.746 23.3813   3
   3  -2   5 186.174 22.0882   9
  -3  -2  -5 187.966 23.2706   2
  -3   2   5 203.389 23.2634   2
  -3  -2  -4 977.911 91.5864   9
   3  -2   4 860.698 92.5073   9
  -3   2   4 959.328 93.5403   3
  -3  -2  -4 899.307 90.7582   7
   3  -2   4 847.564 93.5437   6
  -3  -2  -4 953.613 91.6619   6
   3   2  -4 825.275 92.0364   1
  -3  -2  -4 982.986 93.6469   2
  -3  -2  -4 876.136 91.5857   5
  -3   2   4 1017.99 94.6911   4
   3   2  -4 915.152 92.9728   4
   3  -2   3 2627.45 272.011   6
  -3  -2  -3 2828.40 270.237   6
   3   2  -3 2783.15 271.182   4
  -3   2   3 2582.46 272.309   4
  -3  -2  -3 2679.25 270.179   5
  -3  -2  -3 2854.64 271.174   3
  -3  -2  -3 2677.41 269.452   7
   3   2  -3 2747.19 270.962   7
  -3  -2  -3 2779.21 271.266   2
   3  -2   3 2699.86 271.078   9
  -3  -2  -2 2167.93 204.959   3
   3  -2   2 1907.08 206.031   6
  -3  -2  -2 2047.85 204.641   6
   3  -2   2 2058.32 205.440   9
  -3  -2  -2 1993.04 203.931   7
   3   2  -2 2193.59 205.155   7
   3  -2   1 91.4548 12.8843   6
  -3   2   1 117.706 13.7536   6
  -3  -2  -1 104.985 12.0992   6
   3  -2   1 88.1382 12.1341   9
   3   2  -1 100.058 11.9607   7
  -3  -2  -1 96.1603 11.2946   7
  -3   2   0 88.0350 12.3124   6
   3  -2   0 77.5928 12.2557   6
   3   2   0 107.077 11.4420   7
  -3  -2   0 91.2271 11.0088   7
  -3   2   0 98.4609 12.1298   9
   3   2   1 107.829 11.5882   7
  -3  -2   1 101.058 11.7375   7
  -3   2  -1 91.4852 12.0489   9
  -3   2  -1 82.9107 12.3182   6
  -3  -2   2 2089.92 208.028   4
  -3   2  -2 2062.33 208.517   9
   3   2   2 2140.30 207.485   7
  -3  -2   2 2084.77 208.219   7
   3  -2  -2 2070.77 207.986   2
  -3   2  -2 2053.49 209.042   6
   3  -2  -2 2104.57 207.907   3
  -3   2  -3 2929.37 275.496   6
   3  -2  -3 2693.19 274.625   3
   3   2   3 2508.26 273.960   6
  -3  -2   3 2963.71 274.863   7
   3  -2  -3 2745.22 274.865   2
  -3  -2   3 2933.97 275.346   4
   3  -2  -4 990.584 93.4813   2
   3   2   4 922.392 92.0084   6
  -3   2  -4 922.253 92.9353   6
   3   2   4 914.774 93.1449   3
  -3  -2   4 895.557 92.4381   7
  -3   2  -4 893.152 92.1101   1
  -3  -2   4 832.928 94.7229   4
   3   2   5 189.884 20.9079   2
   3   2   5 197.674 19.6677   6
  -3   2  -5 174.824 20.2387   6
  -3  -2   5 238.067 22.8540  10
   3   2   5 182.409 21.0124   3
   3  -2  -5 208.417 22.0618   4
  -3  -2   5 211.539 20.3309   7
  -3   2  -5 197.541 20.1360   1
  -3  -2   6 111.214 15.6677   7
   3  -2  -6 138.840 17.8398   4
  -3   2  -6 116.271 16.0912   1
  -3   2  -6 147.568 16.7849   6
   3   2   6 146.182 16.0188   6
   3   2   6 169.439 18.4110   3
  -3  -2   6 124.984 19.2608  10
   3   2   6 136.404 17.3917   2
  -3  -2   7 102.537 14.2503   7
   3   2   7 104.162 15.6759   2
   3   2   7 113.373 15.6591   1
  -3   2  -7 117.247 15.0628   1
   3   2   7 127.180 14.6933   6
  -3   2  -7 157.581 16.3938   6
   3   2   7 126.838 16.6451   3
   3  -2  -7 104.537 15.7542   4
  -3  -2   7 98.2455 18.2073  10
  -3   2  -7 112.438 12.8482   8
  -3  -2   8 31.3161 6.95239   7
   3   2   8 47.7655 6.54414   5
   3   2   8 40.2392 9.11077   3
  -3   2  -8 50.5849 9.56236   6
   3   2   8 54.3206 7.85973   6
   3  -2  -8 40.1839 8.88291   4
   3   2   8 57.2476 9.87256   1
  -3   2  -8 15.8430 6.85726   1
   3   2   8 49.4788 9.78397   2
  -3  -2   8 24.3463 11.9283  10
  -3  -2   9 93.7712 11.8611   7
   3   2   9 109.202 12.6706   6
  -3   2  -9 39.7153 13.0056   6
   3  -2  -9 93.6682 13.9460   4
   3   2   9 85.9247 14.0728   3
   3   2   9 96.4982 14.4567   2
  -3   2  -9 106.357 13.6867   1
   3   2   9 97.3129 14.3103   1
   3   2  10 63.8624 9.93720   6
  -3  -2  10 46.9111 8.92076   7
   3   2  10 47.1155 11.3173   2
  -3   2 -10 45.3499 9.78307   1
   3   2  10 58.6176 11.8319   1
   3   2  10 58.4205 11.8242   3
   3   2  11 246.122 27.7408   6
   3   2  11 276.838 30.5700   1
  -3  -2  11 190.832 25.7708   7
   3   2  11 264.448 31.5398   3
   3   2  12 3.36089 7.13726   1
   3   2  12 11.7493 8.90645   3
   3   2  13 7.29315 8.09640   1
   3   2  13-8.52777 8.07351   3
   3   2  14-9.81876 10.5218   1
   3   2  14 2.30529 8.46250   3
   3   2  15-2.09945 9.52544   1
   3   2  15 2.48929 9.12093   3
   3   2  16 6.71190 9.26518   1
   3   2  16 5.33182 9.13324   3
   3   2  17-7.15518 11.0603   1
   3   2  17-5.68374 9.70107   3
  -3  -2  18 34.0280 18.8782   6
  -3  -2  18-6.13688 11.2509   3
   3   2  18 12.0710 12.4515   3
   3   2  18 2.54395 11.0371   1
  -3  -2  19-9.72467 13.0142   3
   3   2  19 12.7320 12.7792   3
  -3  -2  20 17.2723 20.2159   6
   3  -3  19-3.26100 11.5424   3
  -3   3  19 6.47163 13.3427   3
  -3   3  19-2.62604 13.8313   1
  -3   3  18-3.07890 11.2814   3
  -3   3  18 7.46534 12.6777   1
   3  -3  17 4.71551 10.7014   6
  -3   3  17 2.91710 10.6924   3
  -3   3  17 2.35381 9.96312   1
   3  -3  16-2.23231 10.9778   6
  -3   3  16 2.74449 10.7097   3
  -3   3  16 11.1765 11.3920   1
   3  -3  15 16.6261 10.8261   6
  -3   3  15 7.72218 8.15317   3
  -3   3  15 12.6018 10.7578   1
   3  -3  14 23.3716 11.6716   6
  -3   3  14 40.8520 13.0701   3
  -3   3  14 37.3464 12.3444   1
   3  -3  13 45.4523 12.8528   6
  -3   3  13 31.2296 11.6002   3
  -3   3  13 40.2324 11.7064   1
   3  -3  12 62.4735 15.0116   6
  -3   3  12 76.2750 16.9630   3
   3  -3  11 129.411 21.8449   6
  -3   3  11 145.988 23.4786   3
  -3   3  11 195.572 23.9147   1
  -3   3  11 175.034 20.2523   5
   3   3 -10 368.910 37.7043   4
  -3   3  10 296.257 32.7630   5
  -3   3  10 260.193 35.8822   3
   3  -3  10 320.932 36.2447   6
   3   3 -10 356.447 35.6916   1
  -3   3  10 270.578 35.0804   1
  -3   3  10 236.449 34.7703   2
   3   3  -9 249.981 27.8154   4
  -3   3   9 195.685 23.8796   5
  -3  -3  -9 202.993 22.9592   5
   3  -3   9 239.645 27.2746   6
  -3   3   9 213.764 26.4698   1
   3   3  -9 239.844 26.1700   1
  -3   3   9 184.433 26.7709   3
  -3   3   9 190.135 26.4676   2
   3   3  -8 225.065 29.4481   4
   3  -3   8 210.879 29.1861   6
  -3   3   8 275.843 27.6763   5
  -3  -3  -8 275.808 26.8223   5
  -3   3   8 146.371 32.7314   4
  -3   3   8 223.524 29.9172   3
  -3   3   8 299.735 30.9438   2
   3   3  -8 237.988 28.6259   1
   3   3  -7 77.5360 12.0564   1
   3  -3   7 70.3153 12.1590   6
  -3   3   7 76.1120 11.2215   5
  -3  -3  -7 83.3986 10.4116   5
  -3   3   7 100.926 16.8695   4
   3   3  -7 115.880 14.0521   4
  -3   3   7 71.4992 12.9476   3
   3   3  -7 93.0410 11.9422   7
  -3   3   6 295.598 31.3085   5
  -3   3   6 273.748 33.3585   3
  -3  -3  -6 298.587 30.9788   5
   3   3  -6 308.522 32.0628   7
  -3   3   6 415.218 38.5098   4
   3  -3   6 321.007 33.7636   6
  -3  -3  -6 286.045 33.8124   2
   3   3  -6 308.736 32.3205   1
   3   3  -5 613.008 64.1047   1
  -3  -3  -5 628.832 62.0466   9
   3  -3   5 642.117 64.4181   9
  -3   3   5 575.684 63.3213   5
  -3  -3  -5 657.720 65.4252   3
  -3   3   5 590.506 65.3442   3
  -3  -3  -5 546.330 62.2781   8
   3   3  -5 692.632 64.4878   7
   3   3  -5 675.091 64.6931   4
  -3   3   5 682.726 66.5878   4
   3  -3   5 557.114 65.2096   6
  -3  -3  -5 663.959 62.8304   6
  -3  -3  -5 605.351 63.1947   5
  -3  -3  -5 657.127 65.9388   2
  -3  -3  -4 861.268 88.0715   5
   3   3  -4 882.419 88.9297   7
   3  -3   4 817.652 89.9940   6
  -3  -3  -4 928.537 87.1968   6
  -3  -3  -4 845.081 89.5023   3
   3  -3   4 840.276 88.9841   9
  -3   3   4 825.303 88.0523   5
   3   3  -4 849.063 88.6388   4
  -3   3   4 910.092 90.8245   4
  -3  -3  -4 929.791 90.3897   2
   3  -3   3 183.594 25.3315   6
  -3  -3  -3 236.752 23.4274   6
   3   3  -3 202.562 24.2376   4
  -3   3   3 254.931 26.8808   4
  -3  -3  -3 276.102 26.0121   3
  -3   3   3 224.519 24.1580   5
  -3  -3  -3 236.500 24.3049   5
   3  -3   3 210.944 24.8961   9
   3   3  -3 233.803 25.0229   7
  -3  -3  -3 203.488 23.2927   7
  -3  -3  -2 261.339 29.4028   5
  -3   3   2 273.285 29.2145   5
  -3   3   2 277.808 30.5291   9
   3  -3   2 284.397 30.4483   9
   3  -3   2 251.206 30.8672   6
  -3  -3  -2 287.418 29.0255   6
  -3   3   2 263.642 31.1012   6
  -3  -3  -2 267.300 28.6951   7
   3   3  -2 334.308 30.6935   7
  -3   3   1 2011.95 211.761   5
   3  -3   1 2076.53 213.149   9
  -3   3   1 2130.27 213.339   9
  -3   3   1 2100.22 213.923   6
   3  -3   1 1960.30 213.810   6
  -3  -3  -1 2113.54 211.670   7
   3   3  -1 2692.42 213.555   7
  -3   3   0 463.755 49.1770   5
   3  -3   0 467.036 50.6447   9
  -3   3   0 484.346 50.7177   9
  -3   3   0 473.270 51.2338   6
   3  -3   0 419.578 51.2453   6
  -3  -3   0 482.102 49.4042   7
   3   3   0 589.515 50.3703   7
  -3  -3   1 2015.18 203.326   4
  -3   3  -1 1949.65 203.077   5
  -3   3  -1 1995.24 204.759   9
  -3   3  -1 1994.28 205.433   6
  -3  -3   1 1959.15 203.749   7
   3   3   1 2499.83 204.301   7
  -3  -3   2 299.719 30.9952   4
  -3   3  -2 261.422 31.8245   9
  -3  -3   2 385.804 33.6302  10
  -3   3  -2 280.171 30.1825   5
   3   3   2 346.763 31.2413   7
  -3  -3   2 258.630 30.9922   7
  -3   3  -2 288.563 32.5087   6
  -3  -3   3 159.250 24.1183   4
  -3   3  -3 229.440 24.8290   6
   3  -3  -3 259.365 24.8947   3
  -3  -3   3 233.449 25.6560  10
  -3   3  -3 200.797 22.1606   5
  -3  -3   3 184.872 23.2981   7
   3   3   3 251.323 23.2483   7
   3  -3  -3 265.698 25.2632   2
   3   3   4 814.120 89.2527   6
  -3   3  -4 919.420 91.2121   6
   3  -3  -4 910.475 91.3720   3
  -3  -3   4 854.108 92.7234  10
  -3   3  -4 852.042 88.3107   5
   3  -3  -4 925.846 91.7662   2
  -3  -3   4 815.982 89.9800   7
   3   3   4 1146.32 89.8510   7
   3  -3  -5 657.174 66.9360   2
  -3  -3   5 622.175 65.0474   7
   3   3   5 713.690 63.8406   7
   3   3   5 584.512 64.1437   6
   3  -3  -5 566.696 66.5884   4
  -3   3  -5 687.300 66.1223   6
   3  -3  -5 621.471 66.3375   3
  -3   3  -5 626.846 62.7700   5
  -3   3  -5 622.189 65.3163   1
  -3  -3   5 568.605 68.6899  10
   3   3   6 308.785 32.1492   5
   3   3   6 312.831 30.9217   7
  -3  -3   6 291.131 32.7909   7
   3  -3  -6 242.551 33.9524   4
   3   3   6 289.624 32.0668   6
  -3   3  -6 342.253 33.9314   6
   3   3   6 290.708 34.5301   3
  -3   3  -6 296.318 33.1810   1
   3  -3  -6 299.206 34.8178   2
  -3   3  -7 65.6001 9.75959   8
  -3  -3   7 83.4630 11.4269   7
  -3   3  -7 91.9870 12.4112   1
   3   3   7 93.6716 10.9630   6
  -3   3  -7 90.1108 12.5925   6
   3   3   7 87.6004 10.6810   5
   3  -3  -7 88.0162 13.3468   4
   3   3   7 115.748 14.4423   3
   3   3   8 243.349 26.8814   5
  -3  -3   8 240.193 27.5632   7
   3  -3  -8 216.496 29.2558   4
   3   3   8 274.674 27.8351   6
  -3   3  -8 248.887 30.0448   6
  -3   3  -8 234.726 28.4976   1
   3   3   8 271.187 30.9935   3
   3   3   8 262.079 30.2725   2
   3   3   9 215.618 24.4384   6
  -3   3  -9 192.878 28.0738   6
   3   3   9 200.305 27.0897   3
   3  -3  -9 188.227 26.2650   4
  -3  -3   9 225.181 24.5105   7
   3   3   9 238.428 27.2045   1
   3   3   9 170.706 26.0227   2
  -3   3  -9 246.301 26.3241   1
   3   3  10 264.184 34.2029   2
   3   3  10 287.466 32.1245   6
  -3  -3  10 352.183 32.4895   7
  -3   3 -10 339.145 34.3149   1
   3   3  10 306.254 34.9902   1
   3   3  10 281.706 35.2993   3
  -3  -3  11 150.422 19.2127   7
   3   3  11 155.211 22.2997   1
   3   3  11 155.250 23.5161   3
   3   3  12 94.4453 17.1133   1
   3   3  12 92.6313 18.2094   3
   3   3  13 39.7536 12.1386   1
   3   3  13 32.7508 11.8591   3
   3   3  14 18.2894 11.8893   1
   3   3  14 32.9921 11.7272   3
   3   3  15 2.17204 9.90613   1
   3   3  15 15.1715 11.2652   3
   3   3  16 2.31273 10.0443   1
   3   3  16 8.10944 12.5422   3
  -3  -3  16 13.8296 16.9005   6
  -3  -3  17 49.4299 21.4184   6
   3   3  17 17.2329 11.9789   3
   3   3  17 9.78840 11.9399   1
  -3  -3  18 19.9426 15.5669   6
   3   3  18-3.03782 11.1441   3
   3   3  18 7.73223 12.9139   1
  -3  -3  19 46.7487 20.9891   6
  -3  -3  19 3.26364 12.3817   3
   3   3  19 9.59387 12.1339   3
   3   3  19 2.72063 12.8994   1
  -3  -3  20 10.0542 20.3242   6
  -3   4  19 6.52139 14.1352   3
  -3   4  19-5.32460 13.3265   1
  -3   4  18 3.11029 11.4328   3
  -3   4  18 17.8250 13.2262   1
   3  -4  17 9.93185 11.0180   6
  -3   4  17 8.84260 12.1548   3
  -3   4  17-7.28487 9.74694   1
   3  -4  16 9.41647 11.1838   6
  -3   4  16 8.37159 10.9343   3
  -3   4  16 13.8070 10.4922   1
   3  -4  15 6.58909 9.10758   6
  -3   4  15 2.62426 9.00241   3
  -3   4  15 28.2859 12.0404   1
   3  -4  14 16.5075 11.0430   6
  -3   4  14-4.92424 8.39901   3
  -3   4  14 2.03663 8.61730   1
   3  -4  13 19.3038 10.7585   6
  -3   4  13 16.0751 9.59343   3
  -3   4  13 13.3447 8.01001   1
   3  -4  12 46.7726 13.1641   6
  -3   4  12 79.7022 15.1947   1
  -3   4  12 66.1861 15.6595   3
  -3   4  11 258.292 41.7325   3
  -3   4  11 338.342 38.4703   5
   3  -4  11 464.290 44.1560   6
  -3   4  11 401.605 42.9966   1
   3   4 -10 320.886 36.0772   4
   3  -4  10 262.174 34.5942   6
  -3   4  10 317.125 32.0727   5
  -3   4  10 212.776 34.1678   3
   3   4 -10 297.118 33.8123   1
   3   4  -9 120.655 18.4415   7
  -3   4   9 74.7988 25.1520   4
   3  -4   9 136.224 20.4541   6
  -3  -4  -9 191.930 18.1804   5
  -3   4   9 179.796 19.0164   5
   3   4  -9 136.566 20.8392   4
  -3   4   9 116.556 20.7665   3
   3   4  -9 168.300 20.2292   1
   3   4  -8 9.87988 5.58289   7
   3   4  -8 8.01600 5.18593   1
   3  -4   8 10.8012 6.32371   6
   3   4  -8 12.1736 5.93472   4
  -3   4   8 2.93608 8.38258   4
  -3   4   8 4.56444 5.64906   3
  -3  -4  -8 19.2800 7.80378   2
  -3   4   8 6.79869 5.02422   5
  -3  -4  -8 10.6272 3.92383   5
   3   4  -7 178.043 16.1949   7
   3   4  -7 145.487 17.0010   4
   3  -4   7 135.842 16.8608   6
   3   4  -7 141.955 15.8695   1
  -3   4   7 120.755 19.1059   4
  -3  -4  -7 72.1518 15.3175   2
  -3  -4  -7 85.4189 12.9784   5
  -3   4   7 89.7046 13.5488   5
   3   4  -6 24.4602 7.56977   7
  -3   4   6 62.4042 8.09472   5
   3   4  -6 41.2698 8.29946   4
  -3   4   6 61.3841 11.5114   4
   3  -4   6 26.1119 8.10974   6
  -3  -4  -6 56.8570 7.75970   5
  -3  -4  -6 72.5855 10.9835   3
  -3  -4  -6 76.1894 11.2958   2
  -3  -4  -5 99.0061 10.1275   8
   3   4  -5 154.333 13.8496   7
  -3  -4  -5 135.435 14.9393   2
   3   4  -5 99.9247 11.9235   4
   3  -4   5 86.0064 12.8972   6
  -3   4   5 107.618 11.3923   5
  -3  -4  -5 23.6550 9.25962   6
  -3  -4  -5 63.4913 9.52385  10
  -3  -4  -5 131.667 14.1352   3
  -3   4   5 113.858 14.0982   4
  -3  -4  -5 101.802 11.2527   5
  -3  -4  -4 1370.23 133.044   2
  -3  -4  -4 1135.57 129.709   8
   3   4  -4 1656.49 131.905   7
   3  -4   4 1343.26 132.927   6
  -3  -4  -4 1329.19 128.608   6
  -3  -4  -4 1341.29 132.460   3
  -3   4   4 1245.78 130.181   5
  -3  -4  -4 1195.81 130.293   5
  -3   4   4 1174.46 131.213   9
  -3  -4  -4 1194.19 129.489  10
   3  -4   4 1422.12 131.710   9
  -3   4   4 1323.28 133.011   4
   3   4  -4 1458.74 130.783   4
   3   4  -3 1191.95 113.517   4
  -3   4   3 1096.96 115.923   4
  -3   4   3 1060.19 114.624   9
   3  -4   3 1221.25 114.927   9
  -3  -4  -3 1176.22 113.461  10
  -3   4   3 1078.39 113.397   5
   3   4  -3 1324.89 114.514   7
  -3  -4  -3 1021.07 113.503   5
  -3  -4  -3 1099.82 112.081   6
   3  -4   3 1117.77 115.874   6
   3  -4   2 1043.25 108.406   9
  -3  -4  -2 1123.38 107.746  10
  -3   4   2 1023.05 108.503   9
  -3   4   2 1083.86 107.251   5
   3   4  -2 1111.27 107.796   7
  -3  -4  -2 1005.34 107.639   5
   3  -4   2 955.199 109.127   6
  -3  -4  -2 1108.26 106.578   6
  -3   4   2 1071.39 109.312   6
  -3  -4  -1 142.753 15.4634  10
   3  -4   1 107.059 15.1285   9
  -3   4   1 111.496 14.9579   9
  -3   4   1 123.603 14.0620   5
  -3   4   1 113.423 15.5692   6
   3  -4   1 114.053 15.8999   6
  -3  -4  -1 121.448 14.0186   7
   3   4  -1 124.336 14.3520   7
  -3  -4  -1 129.339 14.7210   5
  -3   4   0 468.563 45.8297   5
   3  -4   0 422.400 48.1133   6
  -3   4   0 437.127 47.8510   6
   3   4   0 494.774 46.3459   7
  -3  -4   0 420.987 45.9792   7
   3  -4   0 435.313 47.3408   9
  -3  -4   0 455.880 47.9376  10
  -3   4   0 413.943 47.0788   9
  -3   4  -1 141.739 16.3636   9
   3  -4  -1 121.462 16.1982   9
  -3  -4   1 137.314 17.5793  10
  -3   4  -1 136.994 14.7427   5
   3  -4  -1 106.955 16.5650   6
  -3   4  -1 142.763 17.0069   6
  -3  -4   1 140.328 14.1944   4
  -3  -4   1 114.603 15.0153   7
   3   4   1 140.438 15.2060   7
  -3  -4   2 913.209 104.710  10
  -3   4  -2 1011.61 100.860   5
  -3   4  -2 1087.19 103.648   6
  -3  -4   2 996.731 101.917   7
   3   4   2 1159.95 101.627   7
  -3  -4   2 840.268 102.159   4
  -3   4  -3 1182.27 117.029   6
   3  -4  -3 1204.41 117.202   3
  -3   4  -3 1189.23 114.334   5
   3   4   3 1180.33 114.859   7
  -3  -4   3 1094.30 115.574   7
  -3  -4   3 876.216 118.606  10
   3   4   4 1082.86 124.706   6
  -3   4  -4 1450.86 128.048   6
   3  -4  -4 1297.20 128.167   3
   3  -4  -4 1373.58 128.778   2
  -3   4  -4 1348.51 124.736   5
  -3  -4   4 1329.42 126.569   7
   3   4   4 1379.85 125.359   7
  -3  -4   5 117.260 14.0802   7
   3   4   5 124.013 12.6745   7
   3   4   5 112.787 12.5563   6
  -3   4  -5 128.244 15.1828   6
   3  -4  -5 119.301 16.0024   2
   3  -4  -5 108.521 15.2939   3
  -3   4  -5 109.973 11.9050   5
   3   4   5 106.239 13.7839   5
   3   4   6 56.9702 8.13392   5
  -3   4  -6 32.7851 8.35003   6
   3  -4  -6 68.2045 10.7356   2
   3  -4  -6 55.5550 9.83024   3
   3  -4  -6 49.4942 9.88673   4
  -3  -4   6 26.6280 7.15730   7
   3   4   6 58.5075 6.56943   7
   3   4   6 60.7853 7.11987   6
   3  -4  -7 76.3448 14.3413   4
   3   4   7 75.6391 12.1773   5
   3   4   7 81.1154 11.5915   6
  -3   4  -7 135.951 15.4865   6
  -3  -4   7 139.003 13.8181   7
   3   4   7 92.6028 10.8719   7
  -3   4  -7 120.329 12.4855   8
  -3   4  -7 128.703 14.8154   1
   3  -4  -7 92.0047 14.7736   2
   3   4   8 9.08321 4.17146   5
   3  -4  -8 10.8817 5.91086   2
   3   4   8 7.35598 6.09414   3
  -3  -4   8 8.79164 4.78678   7
  -3   4  -8 14.8284 6.10177   6
   3   4   8 4.63774 3.10819   6
   3  -4  -8 2.58662 4.27780   4
  -3   4  -8-2.01044 4.78998   1
  -3  -4   9 143.818 18.3297   7
  -3   4  -9 114.422 20.6495   6
   3  -4  -9 170.552 21.0310   4
  -3   4  -9 124.793 18.9039   1
   3   4  10 258.852 34.8071   3
  -3   4 -10 291.295 33.3628   1
  -3  -4  10 285.042 31.8252   7
   3   4  11 301.659 45.0700   3
   3   4  11 388.312 45.7348   1
  -3  -4  11 445.295 43.1828   7
   3   4  12 71.6975 15.6179   1
   3   4  12 76.9229 15.8317   3
  -3  -4  13-4.99428 15.0080   6
   3   4  13 13.8436 9.27545   1
   3   4  13 26.8951 11.5063   3
  -3  -4  14 4.84656 16.5363   6
   3   4  14 6.34021 9.38741   1
   3   4  14 2.40759 9.40063   3
  -3  -4  15 39.7865 18.7737   6
   3   4  15 15.7943 11.4127   1
   3   4  15 10.3071 10.4708   3
   3   4  16 7.18655 11.3479   1
   3   4  16-2.73562 10.0423   3
  -3  -4  17 19.3013 15.9183   6
   3   4  17 2.52119 10.9307   1
   3   4  17-2.90463 10.9921   3
  -3  -4  18 41.9767 19.3355   6
   3   4  18 13.2214 12.5695   1
   3   4  18 3.06414 11.6616   3
  -3  -4  19 16.3864 18.8652   6
   3   4  19 2.76560 13.0913   1
   3   4  19 3.22245 12.2045   3
  -3   5  19 10.9779 13.7802   1
   3  -5  18 32.9465 15.8349   6
  -3   5  18 5.25396 12.9576   1
  -3   5  18 3.16813 12.0361   3
   3  -5  17-7.79365 11.2628   6
  -3   5  17 2.50730 9.78046   1
  -3   5  17 6.01952 10.2666   3
   3  -5  16-4.89638 11.1068   6
  -3   5  16 11.9005 10.5606   1
  -3   5  16-2.84949 9.33768   3
   3  -5  15 2.31503 10.9561   6
  -3   5  15 6.74784 9.28207   1
  -3   5  15 2.68950 8.44626   3
   3  -5  14 15.2584 12.5171   6
  -3   5  14 38.2959 12.3888   1
  -3   5  14 10.1210 9.76089   3
   3  -5  13 59.2689 15.7656   6
  -3   5  13 61.6109 14.9073   1
  -3   5  13 35.5997 13.0560   3
   3  -5  12 24.8371 11.5247   6
  -3   5  12 22.2022 10.0195   1
  -3   5  12 24.3946 10.7450   3
   3  -5  11 355.003 38.8380   6
  -3   5  11 256.624 37.8828   3
   3   5 -10 680.164 82.9209   4
  -3   5  10 750.930 79.1207   5
   3  -5  10 905.722 84.2119   6
  -3  -5  -9 332.017 43.7820   2
   3  -5   9 393.935 43.1860   6
   3   5  -9 401.100 40.6694   7
  -3   5   9 279.565 50.0482   4
   3   5  -9 413.497 44.8518   4
  -3  -5  -9 338.142 38.8683   5
  -3   5   9 367.697 39.4285   5
   3   5  -9 367.532 41.3970   1
  -3  -5  -8 263.107 31.8194   2
   3   5  -8 291.749 28.7597   7
   3   5  -8 230.399 30.3955   4
   3  -5   8 253.228 30.2912   6
  -3   5   8 248.221 34.8705   4
   3   5  -8 263.968 28.8531   1
  -3  -5  -8 199.848 26.2800   5
  -3   5   8 233.735 26.9257   5
   3   5  -7 11.3998 5.77066   7
  -3  -5  -7 4.07368 4.99397   3
  -3  -5  -7 1.58321 5.81677   2
   3  -5   7 9.56832 6.21654   6
  -3   5   7 2.00157 3.86368   5
  -3   5   7 1.76526 3.56900   9
  -3   5   7 3.86729 5.80073   4
   3   5  -7 12.5304 5.70136   4
  -3  -5  -7 3.88475 3.49192   5
   3   5  -6 276.548 28.7761   7
  -3   5   6 258.194 30.9901   4
   3   5  -6 255.888 29.3484   4
   3  -5   6 249.008 30.1424   6
  -3  -5  -6 261.806 30.3822   3
  -3   5   6 233.319 28.2302   9
  -3   5   6 234.275 27.3489   5
  -3  -5  -6 290.719 31.8800   2
  -3  -5  -6 225.555 27.3021   5
  -3  -5  -5 222.871 23.6332   8
   3   5  -5 198.473 24.4152   7
   3   5  -5 202.915 24.8122   4
  -3   5   5 275.555 28.3044   4
   3  -5   5 173.249 25.6975   6
  -3  -5  -5 258.952 27.4633   3
  -3   5   5 222.964 25.4538   9
  -3   5   5 230.622 24.4382   5
  -3  -5  -5 257.819 28.1708   2
  -3  -5  -5 195.966 24.3547   5
   3   5  -4 809.864 83.6171   7
   3  -5   4 713.471 85.3005   6
  -3   5   4 874.219 86.3270   4
   3   5  -4 808.392 83.1066   4
  -3  -5  -4 985.031 86.6998   3
   3  -5   4 754.865 81.8763   5
  -3   5   4 874.785 83.3117   5
  -3  -5  -4 849.220 83.7471   5
   3  -5   4 815.922 84.4930   9
  -3   5   4 789.935 84.3321   9
  -3  -5  -4 858.019 83.2044   8
   3  -5   3 2991.94 308.311   6
  -3   5   3 2875.84 307.544   6
  -3   5   3 3047.67 308.437   4
   3   5  -3 3421.76 305.400   4
  -3   5   3 2867.05 306.771   9
   3  -5   3 3243.73 307.262   9
   3  -5   3 3192.67 304.973   5
  -3   5   3 2923.23 305.560   5
   3   5  -3 3361.04 306.370   7
  -3  -5  -3 2997.81 306.168   5
  -3  -5  -3 2770.37 305.826   8
  -3  -5  -2 1771.55 192.229   8
  -3   5   2 1895.18 193.002   9
   3  -5   2 2018.89 193.277   9
   3  -5   2 2031.55 191.382   5
  -3   5   2 1887.62 191.588   5
   3   5  -2 2109.05 192.256   7
  -3  -5  -2 1820.40 192.314   5
   3  -5   2 1827.01 194.238   6
  -3   5   2 1889.16 193.717   6
   3  -5   1 1409.76 140.207   9
  -3   5   1 1376.48 139.978   9
   3   5  -1 1470.76 139.045   7
  -3  -5  -1 1341.67 139.319   5
   3  -5   1 1310.01 141.078   6
  -3   5   1 1420.85 140.796   6
   3  -5   1 1417.40 138.548   5
  -3   5   1 1329.85 138.413   5
  -3  -5   0 5.26299 3.29000   5
   3  -5   0 10.5689 4.82649   6
  -3   5   0 11.7431 4.99395   6
   3   5   0 18.9436 4.22740   7
  -3   5   0 15.5486 3.61243   5
   3  -5   0 13.0366 4.55196   9
  -3   5   0 11.7399 4.06886   9
   3  -5  -1 1411.14 139.656   5
  -3   5  -1 1383.76 138.761   5
   3  -5  -1 1442.01 141.021   9
   3   5   1 1467.15 139.359   7
  -3  -5   1 1308.69 139.590   7
  -3   5  -1 1355.95 141.073   6
   3  -5  -1 1364.21 141.920   6
   3  -5  -2 1896.60 196.675   9
   3  -5  -2 1906.34 195.680   5
  -3   5  -2 1937.88 194.557   5
  -3   5  -2 2059.01 197.256   6
  -3  -5   2 1807.59 195.635   7
   3   5   2 2153.91 195.209   7
  -3   5  -3 3138.29 315.667   5
   3   5   3 3421.54 316.311   7
  -3  -5   3 3017.23 317.158   7
  -3   5  -3 3150.13 318.231   6
  -3   5  -4 802.465 85.3590   6
  -3   5  -4 750.688 82.5983   5
   3  -5  -4 956.382 86.9947   3
   3   5   4 874.028 84.6264   5
  -3  -5   4 753.294 84.4059   7
   3   5   4 938.488 83.4363   7
  -3   5  -5 162.898 21.0287   5
   3   5   5 218.256 23.3048   5
   3  -5  -5 256.201 26.8865   2
   3  -5  -5 276.931 26.5617   3
   3   5   5 239.500 22.1088   7
  -3  -5   5 192.296 23.2930   7
  -3   5  -5 217.852 24.3276   6
  -3  -5   6 237.312 28.0237   7
   3   5   6 251.481 26.1610   7
   3   5   6 240.316 25.8731   6
  -3   5  -6 277.171 29.1922   6
  -3   5  -6 229.630 25.4607   5
   3   5   6 262.661 27.9068   5
  -3   5  -6 276.448 27.4498   8
   3  -5  -6 295.301 30.7312   3
   3  -5  -6 269.859 30.8425   2
  -3  -5   7 7.11623 4.39606   7
   3   5   7 4.75414 3.89399   5
   3   5   7 3.12334 2.22285   6
  -3   5  -7 11.5459 5.37537   6
   3  -5  -7 5.17028 5.21682   4
   3  -5  -7 4.54512 5.39074   2
   3  -5  -7 5.20021 5.38889   3
  -3   5  -7 11.8320 4.14922   8
   3  -5  -8 210.860 28.4744   4
  -3   5  -8 281.543 29.8859   6
   3  -5  -8 236.358 30.2443   2
   3   5   8 207.513 26.0728   5
  -3  -5   8 242.635 27.2935   7
  -3   5  -8 252.670 28.2176   1
  -3   5  -9 281.878 40.7866   6
  -3   5  -9 402.630 39.6449   1
   3  -5  -9 389.375 42.3605   2
  -3  -5   9 308.136 37.5245   7
   3  -5  -9 334.689 39.6642   4
  -3  -5  10 724.970 75.9983   7
  -3  -5  12 22.7771 24.4374   6
   3   5  12 15.1365 9.07966   3
   3   5  12 19.2702 9.79716   1
  -3  -5  13 46.9471 22.4743   6
   3   5  13 50.9750 14.1611   3
   3   5  13 74.5001 17.1169   1
  -3  -5  14 46.4104 24.4886   6
   3   5  14 27.2339 11.9138   3
   3   5  14 35.4376 13.1422   1
   3   5  15 2.63597 9.98959   3
  -3  -5  15 15.2187 13.9503   6
   3   5  15 9.36527 11.0880   1
   3   5  16 19.5943 11.7080   3
  -3  -5  16 33.4449 16.2286   6
   3   5  16 12.3841 12.5526   1
   3   5  17 2.96299 10.8819   3
   3   5  17 2.60978 10.7877   1
  -3  -5  17 30.4355 16.0130   6
   3   5  18 2.73760 10.7300   1
  -3  -5  18 41.4175 20.9074   6
   3   5  19 2.85875 12.7080   1
  -3  -5  19 19.1912 18.1710   6
  -3   6  19 2.81146 12.5426   1
   3  -6  19 29.7512 15.7242   6
  -3   6  18-2.70272 11.7402   1
   3  -6  18 25.5313 14.7175   6
  -3   6  17 15.5313 13.7400   1
   3  -6  17 18.9692 13.1819   6
  -3   6  16 7.38173 10.1819   1
   3  -6  16 10.2399 11.1304   6
  -3   6  15-2.34614 9.67443   1
   3  -6  15 4.84867 10.5098   6
  -3   6  14 19.8860 11.0786   1
   3  -6  14 25.1626 12.4346   6
  -3   6  13 76.8621 18.5003   1
   3  -6  13 118.327 20.3617   6
   3  -6  12 203.711 29.1448   6
   3  -6  11 56.9788 14.6774   6
  -3  -6 -10 75.1666 10.0987   5
  -3  -6 -10 83.6190 15.9033   2
   3  -6  10 73.0475 13.8097   6
  -3  -6 -10 8.11353 10.9233   4
  -3   6  10-4.92513 12.0347   4
  -3   6   9 12.3120 6.51400   5
  -3  -6  -9 7.54818 5.67647   5
  -3  -6  -9 30.4806 10.9487   2
   3  -6   9 23.3823 9.16548   6
   3   6  -9 19.4436 8.08439   7
  -3   6   9-3.63855 9.81881   4
   3   6  -9 24.3199 8.94109   4
   3   6  -9 14.3671 7.78698   1
  -3  -6  -8 62.9708 13.4077   3
  -3  -6  -8 101.599 15.7433   2
   3  -6   8 60.9271 12.4792   6
   3   6  -8 70.1845 11.7066   7
  -3   6   8 48.9349 14.4137   4
   3   6  -8 25.1398 9.98394   4
  -3   6   8 67.7330 10.6499   9
  -3   6   8 50.9445 9.82791   5
  -3  -6  -8 88.8609 10.4145   5
  -3  -6  -7 8.14080 3.80162   5
  -3   6   7 7.79806 4.52507   5
   3   6  -7 6.73357 4.59997   7
  -3  -6  -7 1.47741 5.43485   3
   3  -6   7 2.95380 4.86434   6
   3   6  -7 11.2085 5.64427   4
  -3   6   7 11.0749 6.31459   4
  -3  -6  -7 1.74016 5.72333   2
  -3   6   7 0.91096 3.58649   9
  -3   6   6 34.4275 7.78131   5
  -3  -6  -6 31.9757 7.30698   5
   3   6  -6 54.3303 8.84765   7
  -3  -6  -6 36.5263 9.45149   3
   3  -6   6 93.0437 12.5452   6
   3  -6   6 57.0646 6.41768   5
  -3  -6  -6 54.2448 11.4466   2
   3   6  -6 89.7431 13.5702  10
  -3   6   6 31.0075 7.97848   9
   3   6  -6 55.8028 9.88210   4
  -3   6   6 56.5471 10.9232   4
  -3   6   5 24.9816 6.74633   9
   3   6  -5 37.9417 7.00674   7
  -3   6   5 30.3144 7.94662   6
   3  -6   5 24.1685 7.72439   6
  -3  -6  -5 30.6772 7.68149   3
   3  -6   5 31.0594 4.92523   5
  -3   6   5 24.9955 6.22037   5
  -3  -6  -5 26.8724 6.25080   5
  -3   6   5 53.6720 9.74911   4
   3   6  -5 46.2184 7.79658   4
   3   6  -5 38.8074 9.45510  10
   3   6  -4 220.330 23.6908   7
  -3   6   4 181.018 25.3234   4
   3   6  -4 265.010 23.6748   4
   3   6  -4 322.019 29.1493  10
  -3   6   4 169.207 23.5200   9
   3  -6   4 250.899 22.5190   5
  -3   6   4 158.475 22.6636   5
  -3   6   4 179.163 24.6849   6
   3  -6   4 195.493 25.6593   6
  -3  -6  -4 192.364 23.5791   5
  -3  -6  -4 189.953 22.9555   8
   3   6  -3 4304.80 393.936   7
  -3   6   3 3608.08 395.046   6
   3  -6   3 3547.02 395.999   6
  -3   6   3 3865.50 396.214   4
   3   6  -3 4044.95 392.518   4
   3   6  -3 4870.34 398.330  10
   3  -6   3 4005.66 395.008   9
  -3   6   3 3720.25 394.364   9
   3  -6   3 4087.25 392.845   5
  -3   6   3 3950.38 393.371   5
  -3  -6  -3 3960.30 393.928   8
  -3  -6  -3 3763.60 394.060   5
   3   6  -2 754.222 59.5916   7
  -3   6   2 610.985 60.7759   6
   3  -6   2 635.205 61.9458   6
  -3  -6  -2 324.487 57.1434   4
  -3  -6  -2 536.354 57.1115   6
   3  -6   2 735.596 58.8068   5
  -3   6   2 593.521 58.4784   5
  -3  -6  -2 568.003 59.3477   5
  -3   6   2 582.819 59.7842   9
   3   6  -2 919.320 64.2571  10
   3  -6   2 709.351 60.9697   9
  -3  -6  -2 568.478 59.4728   8
  -3  -6  -1 293.141 33.8220   8
  -3   6   1 302.798 34.0221   9
   3   6  -1 416.217 36.5310  10
   3  -6   1 308.425 34.1498   9
  -3   6   1 276.212 32.3031   5
   3  -6   1 324.767 32.7783   5
   3   6  -1 304.314 32.8763   7
  -3  -6  -1 297.591 33.3909   5
  -3   6   1 308.129 34.5400   6
   3  -6   1 283.371 35.0821   6
  -3  -6   0 8.14422 4.29706   5
   3  -6   0 6.91905 4.50955   6
  -3   6   0 6.64041 4.45170   6
   3   6   0 17.6297 5.03309  10
   3  -6   0 9.96392 3.96791   5
   3   6   0 19.3183 4.89117   7
  -3  -6   0 13.7912 5.34367   8
  -3   6   0 13.7444 3.97096   5
   3  -6   0 11.4386 5.12226   9
  -3  -6   1 286.144 32.7403   5
   3  -6  -1 308.943 32.5681   5
  -3   6  -1 279.248 31.4463   5
   3  -6  -1 312.806 33.7986   9
   3   6   1 335.519 32.2664   7
  -3   6  -1 302.240 33.8576   6
   3  -6  -1 270.985 34.2041   6
  -3   6  -2 677.751 66.9295   5
   3  -6  -2 594.490 67.7897   5
   3  -6  -2 608.650 68.8811   9
   3   6   2 681.501 67.4009   7
  -3   6  -2 742.626 69.7114   6
   3   6   3 4341.96 400.727   7
  -3   6  -3 4211.11 402.708   6
  -3   6  -3 3844.33 399.969   5
   3  -6  -3 3924.97 401.528   5
  -3   6  -4 236.187 23.1168   5
   3   6   4 216.414 24.6741   5
   3  -6  -4 181.497 24.2860   5
   3   6   4 206.455 23.4413   7
  -3   6  -4 227.803 25.7575   6
   3  -6  -5 26.3858 7.10778   3
  -3   6  -5 44.2376 8.20065   6
   3   6   5 36.8846 7.06557   5
  -3   6  -5 37.2841 5.23335   5
   3   6   5 32.8472 5.71409   7
   3  -6  -5 24.8400 6.59393   5
   3  -6  -6 37.1844 9.43811   3
  -3   6  -6 68.8136 9.82870   6
   3   6   6 46.5336 8.48895   5
  -3   6  -6 54.0557 8.12153   8
   3  -6  -6 40.3201 10.0705   2
   3   6   6 36.7126 6.53355   7
  -3   6  -7 11.1131 5.86759   6
   3  -6  -7-4.22123 6.53374   3
  -3   6  -7 9.04125 4.57655   8
   3  -6  -7 1.65476 5.87141   2
   3   6   7 9.85652 4.72107   5
  -3   6  -8 70.3751 13.7911   6
   3  -6  -8 53.3331 12.5673   4
   3  -6  -8 93.2201 14.5599   3
   3  -6  -8 82.6448 15.5825   2
   3   6   8 76.6018 11.4892   5
   3  -6  -9 11.6926 7.62514   2
  -3   6  -9 14.5356 6.90197   1
  -3  -6  10 3.97156 14.8229   6
   3  -6 -10 50.5979 13.9618   2
  -3  -6  11 56.7651 20.6981   6
  -3  -6  12 169.860 33.3701   6
   3   6  13 115.053 21.4841   1
  -3  -6  13 121.919 30.4397   6
   3   6  14 16.1462 11.1185   1
  -3  -6  14 36.3337 17.6563   6
   3   6  15 4.89840 10.1948   1
  -3  -6  15 36.3224 15.6803   6
   3   6  16 2.56879 12.4411   1
  -3  -6  16 26.0455 16.0422   6
   3   6  17 13.5076 13.3953   1
  -3  -6  17 24.6296 16.5686   6
   3   6  18-2.82606 13.8916   1
  -3  -6  18 6.20989 16.6156   6
   3   6  19 20.5646 15.8702   1
  -3  -6  19 24.1152 18.3876   6
   3  -7  19 6.17699 15.7453   6
  -3   7  18 13.9386 14.9804   1
   3  -7  18 55.9674 18.7210   6
  -3   7  17 2.66976 11.8459   1
   3  -7  17-2.81860 10.6654   6
  -3   7  16-5.13013 10.8815   1
   3  -7  16-10.6654 9.47196   6
  -3   7  15 4.86357 10.5782   1
   3  -7  15 12.6574 10.1976   6
  -3   7  14 2.30480 10.7047   1
   3  -7  14 14.3705 9.90132   6
   3  -7  13 29.3453 12.9588   6
   3  -7  12 32.0502 11.3323   6
   3  -7  11 172.277 26.8266   6
  -3  -7 -11 225.820 31.2520   2
   3  -7  10 600.708 69.7673   6
  -3  -7 -10 672.422 66.1139   5
  -3  -7 -10 840.376 75.4866   2
  -3  -7  -9 324.242 42.5610   2
   3  -7   9 348.546 41.2966   6
  -3   7   9 262.051 44.9751   4
  -3  -7  -9 299.694 37.0201   5
   3   7  -9 427.491 39.1551   7
  -3   7   8 118.176 15.0986   9
  -3  -7  -8 132.194 19.0329   3
   3   7  -8 60.4122 13.9323   7
   3   7  -8 98.4555 18.6821  10
  -3  -7  -8 136.926 15.2568   5
  -3   7   8 137.107 21.8587   4
   3  -7   8 59.1385 15.0945   6
  -3   7   8 132.218 15.4708   5
  -3  -7  -8 136.977 20.0174   2
   3   7  -7 217.272 28.4103   7
  -3   7   7 322.449 34.8008   4
   3  -7   7 216.710 30.8022   6
  -3  -7  -7 298.596 33.0933   3
  -3   7   7 273.036 28.6637   5
  -3  -7  -7 243.554 28.7058   5
  -3  -7  -7 298.071 34.4627   2
   3   7  -7 268.728 33.0508  10
  -3   7   7 230.465 28.5493   9
  -3   7   6 66.2181 9.90747   9
   3   7  -6 71.4739 10.1353   7
  -3   7   6 62.6691 11.1209   6
  -3  -7  -6 66.8712 12.8542   3
   3  -7   6 59.3356 12.1339   6
   3  -7   6 73.6182 8.17429   5
   3   7  -6 59.3782 12.8990  10
   3   7  -6 37.9657 9.72515   4
  -3  -7  -6 31.3003 10.0005   4
  -3   7   6 59.4369 11.9773   4
  -3  -7  -6 54.0548 9.41271   5
  -3   7   6 76.2780 10.1960   5
   3   7  -5 113.720 15.2366   7
  -3   7   5 113.671 16.3281   6
   3  -7   5 115.300 17.7219   6
  -3  -7  -5 74.1376 14.8056   4
   3   7  -5 104.195 15.6861   4
  -3   7   5 144.828 18.1971   4
  -3   7   5 120.942 15.6014   9
   3   7  -5 129.437 18.9885  10
  -3   7   5 124.776 15.0370   5
   3  -7   5 121.803 13.7365   5
  -3  -7  -5 169.599 19.7738   3
  -3  -7  -5 128.186 15.7968   5
   3   7  -4 57.4409 9.64306   7
  -3  -7  -4 69.2187 10.2551   5
  -3   7   4 52.9212 10.3382   6
   3  -7   4 55.9422 11.1455   6
   3   7  -4 69.3555 9.16783   4
  -3  -7  -4 49.3917 9.16136   4
  -3   7   4 59.7140 11.3580   4
   3  -7   4 72.3193 8.64169   5
  -3   7   4 59.8686 9.49504   5
   3   7  -4 74.9079 14.9224  10
  -3  -7  -4 53.9192 9.24585   8
  -3   7   4 67.9110 10.0234   9
   3  -7   3 1399.79 156.886   6
  -3   7   3 1490.50 156.005   6
  -3  -7  -3 1455.12 152.963   4
   3   7  -3 1539.08 152.846   4
   3  -7   3 1569.06 155.861   9
   3   7  -3 1736.19 159.217  10
  -3   7   3 1534.63 155.310   9
  -3   7   3 1448.65 154.024   5
   3  -7   3 1626.87 153.796   5
   3   7  -3 1561.36 154.443   7
  -3  -7  -3 1623.34 155.353   5
  -3  -7  -3 1584.39 154.828   8
  -3  -7  -2 185.969 22.1126   8
   3   7  -2 247.033 22.3316   7
   3  -7   2 251.923 25.3789   6
  -3   7   2 186.193 22.8564   6
  -3  -7  -2 177.395 18.9519   6
   3  -7   2 252.578 23.8530   9
   3   7  -2 269.868 26.4518  10
  -3   7   2 159.356 20.8713   5
   3  -7   2 243.089 21.6433   5
  -3  -7  -2 147.376 18.9028   4
  -3  -7  -2 197.315 22.2594   5
   3  -7   1 4177.85 458.159   6
  -3   7   1 4307.35 457.096   6
  -3  -7  -1 4441.43 456.800   8
  -3  -7  -1 4939.38 454.477   6
   3   7  -1 5301.25 459.997  10
   3  -7   1 4523.88 456.982   9
  -3   7   1 4384.81 455.178   5
   3  -7   1 4649.39 455.562   5
  -3  -7  -1 4352.17 456.298   5
   3   7  -1 4774.97 455.748   7
  -3   7   0 415.940 46.7600   6
   3  -7   0 401.743 47.7093   6
  -3  -7   0 419.552 47.0718   8
  -3  -7   0 363.741 45.7676   6
   3  -7   0 456.231 46.9389   9
   3  -7   0 433.529 45.4802   5
  -3   7   0 414.147 44.7879   5
  -3  -7   0 387.347 45.7880   5
   3   7   0 495.712 45.8232   7
   3   7   1 4862.73 426.288   7
   3  -7  -1 4374.88 429.064   6
  -3   7  -1 4565.76 427.909   6
  -3   7  -1 4395.58 425.444   5
   3  -7  -1 4548.45 426.528   5
  -3  -7   1 4161.42 426.768   5
  -3  -7   1 4056.65 427.660   8
   3   7   1 5740.82 429.634  10
   3  -7  -1 4606.10 427.832   9
  -3  -7   2 187.996 23.7289   8
  -3   7  -2 234.810 24.0370   6
   3  -7  -2 207.112 23.4456   9
  -3   7  -2 230.839 21.5199   5
   3  -7  -2 184.766 22.1964   5
  -3  -7   2 204.148 22.7681   5
   3   7   2 205.437 21.8596   7
   3   7   3 1627.75 139.636   7
   3   7   3 1622.37 140.837   5
  -3   7  -3 1581.48 141.587   6
  -3  -7   3 1476.27 141.866   8
   3  -7  -3 1505.34 140.549   5
  -3  -7   3 1378.69 140.308   5
  -3   7  -3 1401.53 138.629   5
   3  -7  -3 1675.47 141.809   9
  -3   7  -4 72.4940 10.9015   6
  -3  -7   4 71.5302 12.6051   8
   3   7   4 63.9081 9.00429   7
  -3   7  -4 47.7909 7.94391   5
   3   7   4 59.4793 9.81112   5
   3  -7  -4 65.5823 9.96919   5
  -3  -7   4 40.8587 16.5404   6
   3  -7  -5 168.306 19.0046   3
  -3   7  -5 118.023 15.8036   6
   3   7   5 124.675 14.1251   7
  -3   7  -5 113.570 13.2175   5
   3   7   5 124.280 15.3427   5
   3  -7  -5 112.751 15.1841   5
   3   7   6 76.0385 9.07887   7
   3   7   6 75.9710 10.5490   5
   3  -7  -6 73.1983 13.1034   3
  -3   7  -6 78.9307 11.5327   6
  -3   7  -6 53.8327 9.61441   8
   3  -7  -6 56.7865 10.0784   5
   3  -7  -6 66.2175 13.2676   2
   3  -7  -7 284.966 31.1439   2
  -3   7  -7 216.611 26.9973   6
   3  -7  -7 256.784 29.0774   3
  -3   7  -7 206.346 24.9647   8
   3   7   7 240.195 25.7625   5
  -3  -7   8 59.7391 14.6282   8
   3  -7  -8 141.756 18.4146   3
  -3  -7   8 41.7706 17.9966   6
   3   7   8 99.8986 14.0190   5
   3  -7  -8 161.365 20.0403   2
  -3  -7   9 360.529 37.9804   8
   3  -7  -9 343.628 40.2197   2
  -3  -7  10 643.361 67.7930   8
  -3  -7  10 465.143 71.4744   6
   3  -7 -10 713.558 71.8993   2
  -3  -7  11 192.308 34.6576   6
   3  -7 -11 199.549 30.1409   2
  -3  -7  11 184.813 28.0935   8
  -3  -7  12 51.7147 18.0289   6
  -3  -7  13 102.196 23.8026   6
   3   7  14 19.3121 11.9409   1
  -3  -7  14 37.8403 14.2395   6
   3   7  15-2.54680 10.5169   1
  -3  -7  15 26.4519 14.7230   6
   3   7  16 8.04550 11.9042   1
  -3  -7  16-2.96225 14.0152   6
   3   7  17 19.5546 13.5265   1
  -3  -7  17 3.00032 14.7953   6
   3   7  18 26.2437 16.3545   1
  -3  -7  18 35.0970 18.5898   6
  -3   8  18-2.87019 13.8537   1
   3  -8  18-6.10605 12.2635   6
  -3   8  17 2.77685 12.0498   1
   3  -8  17 8.77937 13.2876   6
  -3   8  16-7.95111 12.2835   1
   3  -8  16 11.1807 12.1179   6
  -3   8  15-2.52727 10.9587   1
   3  -8  15-2.63686 9.66416   6
   3  -8  14 27.4950 12.3564   6
   3  -8  13 57.1667 15.4854   6
  -3  -8 -12 130.081 24.2113   2
   3  -8  12 109.978 21.2346   6
  -3  -8 -11 34.5470 14.3825   2
   3  -8  11 48.5419 13.1423   6
   3  -8  10 95.8606 18.7901   6
  -3  -8 -10 145.192 23.9536   2
  -3  -8 -10 126.922 16.4410   5
   3   8  -9 94.1833 18.3522  10
  -3   8   9 86.2296 20.6435   4
   3  -8   9 43.4732 12.8246   6
  -3  -8  -9 45.3822 10.4586   5
  -3  -8  -9 85.0282 16.8224   2
   3   8  -8 151.764 21.3671  10
  -3   8   8 131.163 21.8876   4
   3  -8   8 110.083 18.8193   6
  -3  -8  -8 97.0770 15.4449   5
  -3  -8  -8 109.406 20.2348   2
  -3   8   7 310.323 36.8405   4
   3  -8   7 249.405 34.2928   6
  -3  -8  -7 298.893 36.0329   3
   3   8  -7 266.933 36.7908  10
  -3   8   7 279.129 31.5048   9
  -3  -8  -7 254.014 31.4925   5
   3   8  -7 285.988 31.6375   7
  -3  -8  -7 320.150 37.6152   2
  -3   8   6 59.5087 9.79649   9
   3   8  -6 62.0362 10.2506   7
  -3   8   6 51.3556 10.4971   6
   3  -8   6 68.7429 12.8069   6
  -3   8   6 50.6862 11.5345   4
  -3  -8  -6 49.4740 12.5454   3
   3   8  -6 68.8882 14.3563  10
  -3  -8  -6 52.2764 9.64342   5
  -3   8   6 48.5460 9.13432   5
   3  -8   5 259.813 34.0225   6
  -3   8   5 281.134 32.8353   6
   3   8  -5 318.455 37.2419  10
  -3   8   5 262.010 31.3106   9
   3  -8   5 274.770 29.7914   5
  -3   8   5 266.360 30.8742   5
  -3  -8  -5 296.306 31.9964   5
   3   8  -5 282.394 31.2368   7
  -3   8   5 296.100 34.1869   4
  -3  -8  -4 18.4478 5.87170   5
  -3   8   4 20.6697 6.94301   6
   3  -8   4 24.1834 8.13108   6
  -3   8   4 24.1792 7.56849   4
   3  -8   4 22.5258 5.02162   5
   3   8  -4 24.3251 6.52163   7
  -3   8   4 21.3591 5.85394   5
   3   8  -4 26.7459 9.38700  10
  -3   8   3 522.900 55.8436   6
   3  -8   3 480.054 56.9042   6
  -3   8   3 540.317 57.2021   4
   3  -8   3 516.243 55.9164   9
   3   8  -3 471.065 58.7031  10
   3  -8   3 498.698 53.4830   5
  -3   8   3 514.923 53.9549   5
   3   8  -3 509.785 54.3392   7
  -3  -8  -3 530.575 55.2103   5
  -3  -8  -3 562.041 54.9324   8
   3   8  -2 1575.28 140.137   7
  -3  -8  -2 1309.84 137.304   6
   3   8  -2 1552.36 145.660  10
   3  -8   2 1545.89 141.629   9
   3  -8   2 1541.86 139.645   5
  -3   8   2 1272.44 139.107   5
  -3   8   2 1314.73 140.985   6
   3  -8   2 1441.38 143.057   6
  -3  -8  -2 1325.07 140.401   5
  -3  -8  -2 1325.99 140.268   8
   3   8  -1 305.738 32.1773   7
  -3   8   1 269.871 33.0043   6
   3  -8   1 264.234 34.2880   6
  -3  -8  -1 303.098 30.2838   6
   3   8  -1 308.001 36.6969  10
   3  -8   1 283.842 33.2668   9
  -3   8   1 269.654 31.3937   5
   3  -8   1 272.960 31.6627   5
  -3  -8  -1 315.745 33.5298   8
  -3  -8  -1 303.512 32.9907   5
  -3   8   0 1595.98 160.920   6
   3  -8   0 1655.44 162.631   6
  -3  -8   0 1493.21 160.712   8
  -3  -8   0 1655.96 158.470   6
   3   8   0 1709.77 163.709  10
   3  -8   0 1602.81 160.939   9
  -3   8   0 1483.96 158.760   5
   3  -8   0 1566.74 159.499   5
  -3  -8   0 1525.98 160.158   5
   3   8   0 1643.12 159.480   7
   3   8   1 340.539 31.5908   7
   3  -8  -1 283.455 33.6693   6
  -3   8  -1 299.767 32.6070   6
  -3  -8   1 276.250 30.9358   6
   3   8   1 346.633 34.8502  10
   3  -8  -1 283.737 32.4863   9
  -3   8  -1 262.772 30.3854   5
   3  -8  -1 276.788 31.3388   5
  -3  -8   1 234.717 32.2444   8
  -3  -8   1 244.931 31.2500   5
   3   8   2 1381.57 143.294   7
   3  -8  -2 1335.27 146.364   6
  -3   8  -2 1536.76 145.277   6
  -3  -8   2 1419.95 145.161   6
  -3  -8   2 1294.64 145.306   8
   3  -8  -2 1349.77 143.984   5
  -3   8  -2 1518.03 143.020   5
  -3  -8   2 1357.95 144.246   5
   3   8   2 1693.37 146.052  10
   3  -8  -2 1378.55 144.996   9
   3  -8  -3 602.848 57.2038   9
  -3   8  -3 566.604 56.7054   6
  -3  -8   3 350.576 55.7851   6
   3   8   3 547.636 54.9540   7
   3  -8  -3 541.336 55.9139   5
   3   8   3 560.193 56.0102   5
  -3   8  -3 506.171 54.1853   5
  -3  -8   3 453.113 55.3993   5
  -3  -8   3 450.703 56.7497   8
  -3   8  -4 12.3556 6.45444   6
  -3  -8   4 6.76045 5.78251   6
   3   8   4 19.5687 5.35297   7
   3  -8  -4 19.5463 6.00830   5
  -3  -8   4 19.0909 7.31418   8
  -3  -8   4 21.8945 6.02303   5
   3   8   4 22.0969 6.14154   5
  -3   8  -4 15.4193 4.68935   5
  -3   8  -5 300.828 31.6994   6
  -3  -8   5 208.242 32.8991   6
   3   8   5 263.317 29.4048   7
  -3  -8   5 255.145 30.4565   5
   3   8   5 319.398 31.4431   5
  -3  -8   5 261.299 32.4703   8
  -3   8  -5 288.596 30.3765   8
   3  -8  -5 243.007 30.5064   5
   3  -8  -6 59.1024 12.0575   3
  -3  -8   6 53.3795 12.9982   6
  -3   8  -6 36.0854 9.17306   6
  -3  -8   6 44.0232 10.7347   8
  -3   8  -6 50.4272 9.06274   8
   3  -8  -6 48.2753 9.23785   5
   3   8   6 43.3853 9.21717   5
  -3  -8   6 55.3628 9.35983   5
   3  -8  -7 298.841 35.3608   2
  -3  -8   7 200.916 33.6252   6
   3   8   7 280.690 30.4176   5
   3  -8  -7 340.853 34.9246   3
  -3   8  -7 234.278 29.8324   8
  -3  -8   7 236.909 31.9977   8
   3  -8  -7 264.698 30.6522   5
   3   8   8 100.521 15.0745   5
  -3  -8   8 119.851 17.5110   8
  -3  -8   8 88.3246 19.0452   6
   3  -8  -8 88.5276 17.7671   2
  -3  -8   9 53.4168 15.1782   8
  -3  -8   9 73.1572 19.2541   6
   3  -8  -9 89.4614 17.3809   2
  -3  -8  10 120.375 22.6151   6
   3  -8 -10 123.640 21.9645   2
  -3  -8  10 91.5506 18.4539   8
  -3  -8  11 70.6613 15.9903   6
   3  -8 -11 33.0096 13.5770   2
  -3  -8  11 48.6591 13.2593   8
  -3  -8  12 146.819 23.7416   6
   3  -8 -12 75.5132 19.7158   2
  -3  -8  13 68.5762 18.2176   6
  -3  -8  14-2.68106 11.8989   6
  -3  -8  15 5.46830 13.4432   6
   3   8  15-7.97021 11.2437   1
  -3  -8  16 19.4361 14.8582   6
   3   8  16-8.34529 11.4704   1
  -3  -8  17-5.64795 12.8126   6
   3   8  17 14.5620 14.8373   1
  -3  -8  18-2.80388 13.5362   6
   3   8  18 15.0457 14.2438   1
   3  -9  18 22.0965 15.3524   6
  -3   9  18 17.8499 15.2820   1
   3  -9  17 3.03194 13.1467   6
  -3   9  17 2.86258 12.1137   1
   3  -9  16 2.90236 10.9900   6
  -3   9  16 5.48941 11.0234   1
   3  -9  15-2.76687 11.1080   6
   3  -9  14 44.6613 14.9373   6
   3  -9  13 4.98100 10.0168   6
  -3  -9 -13 9.41690 12.9598   2
   3  -9  12 44.6948 13.3586   6
  -3  -9 -12 32.7606 14.8800   2
   3  -9  11 4.48395 9.74669   6
  -3  -9 -11 11.2748 11.0185   2
  -3  -9 -10 176.424 22.2917   5
  -3   9  10 110.420 31.9330   4
  -3  -9 -10 141.702 27.0440   2
   3  -9  10 166.166 26.2181   6
   3   9  -9 129.579 21.6522  10
  -3   9   9 103.133 23.2011   4
   3  -9   9 105.227 19.3868   6
  -3  -9  -9 86.2651 15.1771   5
  -3  -9  -9 131.946 22.6662   2
   3  -9   8 260.873 33.9474   6
  -3   9   8 259.041 36.4422   4
  -3  -9  -8 243.298 30.4593   5
   3   9  -8 289.914 36.7482  10
  -3  -9  -8 284.054 36.9427   2
  -3   9   7 63.1930 14.0383   4
  -3  -9  -7 43.7041 9.51712   5
   3   9  -7 79.8746 15.4691  10
   3  -9   7 58.6344 12.8361   6
   3  -9   6 3.53944 6.49352   6
  -3   9   6 6.55750 6.76912   4
   3   9  -6 23.1377 11.9937  10
  -3  -9  -6 5.58395 7.88236   3
  -3  -9  -6-1.00679 4.48119   5
   3  -9   5 43.8816 11.7035   6
  -3   9   5 60.9703 11.0959   6
  -3   9   5 74.9995 12.7807   4
   3  -9   5 62.6485 9.09373   5
   3   9  -5 62.7245 10.6440   7
   3   9  -5 82.2283 16.5725  10
  -3   9   5 63.1791 10.3902   5
  -3  -9  -5 61.4783 10.7155   5
  -3   9   4 232.101 28.5707   4
   3   9  -4 229.450 32.2041  10
  -3   9   4 201.372 25.2607   5
   3  -9   4 235.952 25.0744   5
   3   9  -4 250.966 26.3135   7
  -3  -9  -4 203.027 26.2830   5
   3  -9   4 214.537 28.5993   6
  -3   9   4 219.960 27.0233   6
  -3   9   3 525.195 61.0492   6
   3  -9   3 580.522 63.3836   6
  -3   9   3 525.004 62.0297   4
   3  -9   3 687.171 62.5680   9
   3   9  -3 524.632 66.0159  10
  -3   9   3 555.922 59.5557   5
   3  -9   3 590.955 59.4721   5
   3   9  -3 631.918 60.3402   7
  -3  -9  -3 510.752 60.5560   5
  -3  -9  -3 566.039 60.3094   8
  -3  -9  -2 251.875 26.9601   8
   3  -9   2 241.566 27.7515   9
   3   9  -2 226.956 31.8966  10
  -3   9   2 230.593 25.7111   5
   3  -9   2 244.779 25.8255   5
   3  -9   2 181.496 27.8765   6
  -3   9   2 251.257 27.5150   6
   3   9  -2 217.706 25.9638   7
  -3  -9  -2 183.724 26.1825   5
   3   9  -1 305.394 27.8518   7
  -3  -9  -1 205.092 24.9625   6
   3   9  -1 239.455 32.1239  10
   3  -9   1 286.970 29.2763   9
  -3   9   1 210.569 26.2396   5
   3  -9   1 301.039 27.6327   5
  -3   9   1 220.289 27.8589   6
   3  -9   1 238.341 29.8187   6
  -3  -9  -1 213.192 27.5195   5
  -3  -9  -1 220.126 27.7939   8
   3   9   0 1302.23 120.492   7
  -3   9   0 1178.60 121.313   6
  -3  -9   0 1179.38 118.866   6
   3  -9   0 1262.92 121.901   9
   3   9   0 1084.10 124.710  10
  -3   9   0 1091.25 119.428   5
   3  -9   0 1208.16 120.387   5
   3  -9   0 1168.65 123.097   6
  -3  -9   0 1180.51 121.122   5
  -3  -9   0 1177.00 121.556   8
   3   9   1 257.605 28.3572   7
   3  -9  -1 201.342 29.8169   6
  -3  -9   1 276.602 27.7253   6
  -3   9  -1 288.890 29.9188   6
   3   9   1 239.924 31.6559  10
   3  -9  -1 218.538 29.1222   9
   3  -9  -1 256.089 28.6796   5
  -3  -9   1 271.588 30.1730   8
  -3   9  -1 219.369 27.4385   5
  -3  -9   1 260.170 29.2047   5
   3   9   2 245.658 26.8151   7
   3  -9  -2 253.283 29.8005   6
  -3   9  -2 245.839 27.8775   6
  -3  -9   2 213.637 26.3192   6
   3   9   2 276.503 30.3497  10
   3  -9  -2 248.989 28.3490   9
   3  -9  -2 233.226 27.0606   5
  -3   9  -2 240.969 26.0134   5
  -3  -9   2 215.807 27.1338   5
  -3  -9   2 180.638 27.5010   8
  -3  -9   3 500.192 62.2987   8
  -3   9  -3 635.473 62.1087   6
  -3  -9   3 585.388 61.5709   6
   3  -9  -3 617.674 62.3513   9
   3   9   3 657.782 62.6613  10
   3  -9  -3 498.505 60.7490   5
   3   9   3 564.111 60.2525   7
  -3  -9   3 592.540 61.3768   5
  -3   9  -3 570.673 59.7416   5
   3   9   3 589.142 61.3608   5
  -3  -9   4 225.941 29.0605   8
  -3   9  -4 224.259 27.5638   6
  -3  -9   4 222.883 28.0535   6
  -3  -9   4 227.481 27.1951   5
  -3   9  -4 227.301 25.7299   5
   3   9   4 235.738 27.4961   5
   3  -9  -4 222.492 27.2710   5
   3   9   4 218.784 26.2214   7
   3  -9  -4 228.456 27.7691   9
   3   9   4 296.144 27.8496  10
  -3  -9   5 75.6835 12.9384   6
  -3   9  -5 55.6514 10.9900   6
   3   9   5 63.6319 10.0776   7
  -3  -9   5 56.5691 12.0739   8
  -3   9  -5 53.9251 10.5229   8
   3  -9  -5 81.8179 11.5584   5
   3   9   5 71.0640 11.4709   5
  -3  -9   5 46.7390 9.97166   5
  -3  -9   6 3.23916 4.33518   6
   3   9   6 0.97878 5.40032   5
  -3  -9   6 6.98535 5.97167   5
  -3  -9   6 1.46193 6.91587   8
  -3   9  -6 2.80700 5.66890   8
   3  -9  -6-5.21447 9.00684   3
   3  -9  -6 1.11151 4.93336   5
  -3  -9   7 85.7756 14.0305   6
  -3  -9   7 60.3454 10.3881   5
   3   9   7 49.5982 10.7847   5
  -3  -9   7 55.8876 12.9263   8
  -3   9  -7 40.2669 10.3075   8
   3  -9  -7 49.7998 10.3669   5
  -3  -9   8 217.310 29.9663   6
  -3  -9   8 204.435 28.4682   8
  -3  -9   8 224.845 26.1294   5
   3  -9  -8 250.980 32.9306   2
   3  -9  -8 196.713 26.6333   5
  -3  -9   9 90.2350 16.5436   8
  -3  -9   9 66.1203 12.8468   5
   3  -9  -9 91.2336 18.7382   2
  -3  -9   9 93.7776 18.0687   6
  -3  -9  10 154.442 25.1139   8
  -3  -9  10 180.311 27.1395   6
   3  -9 -10 182.772 28.7795   2
  -3  -9  11 13.3126 12.8193   8
  -3  -9  11 42.1107 14.2004   6
   3  -9 -11 21.3910 12.1035   2
  -3  -9  12 57.4538 16.9580   6
   3  -9 -12 19.8733 12.7323   2
  -3  -9  13 14.7604 13.1835   6
   3  -9 -13 2.99608 10.6283   2
  -3  -9  14 45.3005 16.7507   6
  -3  -9  15-7.73457 11.9724   6
  -3  -9  16-2.64025 13.4739   6
   3   9  16-11.5455 13.6757   1
  -3  -9  17 2.70763 12.5543   6
   3   9  17 6.01532 15.3269   1
   3   9  18-3.12613 13.5553   1
   3 -10  17 9.41977 12.2480   6
  -3  10  17-5.90912 13.9758   1
   3 -10  16 39.1541 17.4334   6
  -3  10  16 5.69767 14.3849   1
   3 -10  15-5.75086 11.8701   6
  -3 -10 -14-3.44983 12.6486   2
   3 -10  14 13.6969 12.9660   6
  -3 -10 -13 3.29384 11.6718   2
   3 -10  13 7.80653 10.4583   6
  -3 -10 -12 3.13431 12.2356   2
   3 -10  12 7.46678 9.43164   6
  -3 -10 -11-2.99303 11.7003   2
   3 -10  11 7.06176 9.21468   6
   3  10 -11 23.1738 12.9128  10
   3  10 -10 17.8528 11.8196  10
   3 -10  10 17.9615 9.49856   6
  -3  10  10-4.88718 14.6199   4
  -3 -10 -10-4.60358 7.46415   5
  -3 -10 -10-5.71226 11.7772   2
   3 -10   9 61.9556 14.9910   6
  -3 -10  -9 55.4690 11.9100   5
  -3  10   9 84.2488 20.1204   4
   3  10  -9 100.292 20.0244  10
  -3 -10  -9 54.7663 17.3962   2
   3 -10   8 71.7197 16.3493   6
   3  10  -8 78.7209 17.7844  10
  -3  10   8 89.2743 19.2588   4
  -3 -10  -8 93.1242 20.2545   2
  -3 -10  -8 88.5019 13.8046   5
  -3  10   7 103.457 18.8744   4
   3 -10   7 102.253 18.7665   6
   3  10  -7 126.870 23.8079  10
  -3 -10  -7 113.049 16.2198   5
  -3  10   6 18.5869 7.94938   4
  -3 -10  -6 6.56294 5.83032   5
   3 -10   6 15.0827 8.47650   6
   3  10  -6 31.7238 11.5417  10
  -3  10   5 53.6029 11.8916   4
  -3 -10  -5 69.7292 11.1076   5
   3 -10   5 45.2194 8.27487   5
   3 -10   5 36.1833 11.0956   6
   3  10  -5 46.0283 14.1651  10
  -3  10   4 1.53526 5.65443   4
  -3 -10  -4 7.65866 5.69826   5
   3 -10   4 7.28185 4.44849   5
   3 -10   4 5.21399 6.17878   6
  -3  10   3 157.762 20.6123   6
   3 -10   3 114.381 21.1925   6
  -3  10   3 137.485 21.3137   4
  -3  10   3 156.651 19.5527   5
   3 -10   3 148.417 18.8690   5
   3  10  -3 160.321 19.9457   7
  -3 -10  -3 196.463 21.4051   5
   3 -10   3 198.645 22.4948   9
   3  10  -3 145.141 26.2602  10
  -3 -10  -2 98.7705 15.5048   5
   3 -10   2 102.968 17.3528   6
  -3  10   2 111.983 16.0061   6
   3 -10   2 123.562 17.1945   9
  -3 -10  -2 108.809 15.4497   8
   3 -10   2 131.897 15.1844   5
   3  10  -2 128.571 15.7925   7
  -3  10   2 89.7970 14.3489   5
   3  10  -2 92.1218 20.5140  10
   3  10  -1 383.035 37.4024   7
   3 -10   1 359.834 40.4032   6
  -3  10   1 335.372 37.8932   6
  -3 -10  -1 326.288 37.7922   8
  -3  10   1 317.580 36.3119   5
   3 -10   1 316.210 36.7041   5
   3  10  -1 252.044 41.3808  10
   3 -10   1 380.848 39.1410   9
  -3 -10  -1 324.945 37.7631   5
   3  10   0 0.85022 5.51765   7
  -3 -10   0 2.16492 4.46806   5
   3 -10   0 1.55632 5.10404   6
  -3  10   0-2.14404 4.86772   6
   3 -10   0 9.10594 5.02690   5
  -3  10   0 0.75222 4.33318   5
   3 -10   0 2.34131 5.96705   9
  -3 -10   0 6.82031 6.54401   8
   3  10   0-2.30831 7.56696  10
   3  10   1 349.326 36.6807   7
   3 -10  -1 351.361 39.7326   6
  -3 -10   1 319.379 35.5079   6
  -3  10  -1 341.903 37.5185   6
  -3 -10   1 326.570 38.0309   8
   3 -10  -1 335.679 36.9872   5
   3  10   1 236.202 39.3376  10
   3 -10  -1 365.388 38.5051   9
  -3 -10   1 347.235 37.9052   5
  -3  10  -1 323.807 35.9262   5
   3  10   2 114.320 15.9138   7
   3 -10  -2 101.429 17.6008   6
  -3 -10   2 124.247 15.3980   6
  -3  10  -2 145.376 17.5427   6
   3 -10  -2 97.2039 15.8407   5
  -3 -10   2 141.651 17.2027   5
  -3  10  -2 119.921 15.3993   5
   3 -10  -2 121.510 17.5357   9
  -3 -10   2 127.872 17.8296   8
   3  10   2 109.852 18.9056  10
  -3 -10   3 136.085 21.6099   8
  -3 -10   3 140.221 19.4521   6
  -3  10  -3 172.473 21.1825   6
  -3 -10   3 172.984 20.8918   5
  -3  10  -3 145.118 19.0812   5
   3  10   3 177.469 21.0899   5
   3 -10  -3 149.719 20.5279   5
   3 -10  -3 229.731 23.0908   9
   3  10   3 175.569 22.7338  10
   3  10   3 153.441 19.8247   7
  -3 -10   4 5.42801 4.86872   6
  -3  10  -4 11.0453 5.86057   6
  -3  10  -4 12.3022 6.85439   8
  -3 -10   4 4.22234 6.95444   8
   3 -10  -4 6.62678 5.27185   5
  -3 -10   4 5.21926 5.71664   5
   3 -10  -4 7.14129 5.44603   9
  -3  10  -5 32.2850 9.14070   8
  -3 -10   5 36.2602 10.6106   8
   3 -10  -5 51.6628 10.3402   5
  -3 -10   5 47.3068 9.57295   5
  -3 -10   5 53.9575 10.4229   6
  -3  10  -6 9.30455 6.91096   8
  -3 -10   6 21.2497 8.65823   8
   3 -10  -6 14.4052 6.73519   5
  -3 -10   6 25.3747 7.47160   5
  -3 -10   6 18.0823 7.74221   6
  -3 -10   7 101.620 17.1562   8
   3 -10  -7 87.2356 14.6287   5
  -3 -10   7 79.6650 13.6320   5
  -3 -10   7 100.091 16.3565   6
  -3 -10   8 72.8966 15.6132   6
   3 -10  -8 79.9349 19.3870   2
  -3 -10   8 80.5204 15.9932   8
  -3 -10   8 85.6379 13.3804   5
   3 -10  -8 81.6553 14.6626   5
   3 -10  -9 36.0617 15.8647   2
   3 -10  -9 45.8424 11.3382   5
  -3 -10   9 65.9371 14.1685   6
  -3 -10   9 60.3862 14.1445   8
  -3 -10  10-8.39021 10.8865   8
   3 -10 -10-8.08377 11.6847   2
  -3 -10  10 9.79433 9.45320   6
   3 -10 -11 5.66203 11.3760   2
  -3 -10  11 5.09295 10.4228   8
  -3 -10  11 6.31748 9.77523   6
   3 -10 -12 20.8022 13.2147   2
  -3 -10  12 2.18197 9.93764   6
   3 -10 -13 3.13764 11.1090   2
  -3 -10  13 2.32449 9.58862   6
   3 -10 -14-6.57147 12.4330   2
  -3 -10  14 9.58855 11.1092   6
  -3 -10  15-2.47699 11.9504   6
  -3 -10  16 2.58585 11.9864   6
   3  10  17 3.11188 14.4453   1
  -3 -10  17 13.5282 13.5688   6
   3 -11  16 9.34235 11.8193   6
   3 -11  15-2.98240 10.9307   6
   3 -11  14-2.84593 11.1131   6
  -3 -11 -14-10.7957 14.0460   2
   3 -11  13-5.47904 12.1554   6
  -3 -11 -13 17.2348 13.4444   2
   3 -11  12 2.60084 9.60993   6
  -3 -11 -12 13.1946 13.2975   2
   3  11 -12 30.7579 13.0181  10
   3 -11  11 2.49067 9.75998   6
  -3 -11 -11 16.2956 8.18361   5
   3  11 -11 13.6839 13.2345  10
  -3 -11 -11 6.34021 10.8534   2
   3 -11  10 33.3072 12.7443   6
  -3 -11 -10 54.7527 11.7838   5
  -3  11  10 29.7485 20.2855   4
  -3 -11 -10 27.3401 13.1314   2
   3  11 -10 46.6863 14.5346  10
   3 -11   9 29.4852 11.3725   6
   3  11  -9 25.1641 14.4194  10
  -3  11   9 42.8406 17.6914   4
  -3 -11  -9 23.6329 13.2984   2
  -3 -11  -9 13.4421 8.63301   5
  -3  11   8 28.6101 11.2737   4
  -3 -11  -8 18.1932 7.74584   5
   3  11  -8 34.3751 14.5477  10
   3 -11   8 30.2961 10.7229   6
  -3  11   7 153.510 23.6059   4
  -3 -11  -7 153.568 19.9693   5
   3  11  -7 147.001 27.0711  10
   3 -11   7 110.432 21.6156   6
  -3  11   6 10.3963 7.51933   4
  -3 -11  -6 7.10245 7.26533   5
   3  11  -6-3.02585 10.3263  10
   3 -11   6-1.99722 6.55394   6
  -3  11   5 172.053 22.1157   4
  -3 -11  -5 143.702 19.6902   5
   3  11  -5 127.111 27.5781  10
   3 -11   5 126.841 21.8885   6
  -3  11   4 60.0013 11.7454   4
   3 -11   4 53.5516 12.8591   6
   3 -11   4 43.9602 8.57517   5
  -3 -11  -4 43.5423 10.3059   5
   3  11  -4 41.0694 15.6595  10
  -3  11   3 35.5868 9.97169   4
   3 -11   3 47.8462 8.51673   5
   3  11  -3 29.9894 13.5187  10
  -3 -11  -3 30.5201 8.53985   5
   3 -11   3 39.6050 11.0021   6
   3 -11   2 5.23049 6.41626   6
   3 -11   2 3.59633 4.84901   5
   3  11  -2 12.0912 12.4789  10
  -3 -11  -2 9.37851 5.89921   5
  -3 -11  -1 114.017 15.5209   5
   3 -11   1 83.6652 16.2138   6
  -3  11   1 108.267 14.8751   6
   3 -11   1 90.2397 13.8138   5
   3  11  -1 74.1167 20.2648  10
  -3  11   1 101.231 13.9464   5
  -3 -11  -1 92.6791 14.7243   8
   3 -11   0 485.731 53.9098   6
  -3  11   0 515.633 51.6992   6
   3 -11   0 514.350 52.6539   9
   3  11   0 363.757 55.4980  10
   3 -11   0 436.699 50.6552   5
  -3 -11   0 450.775 51.6008   8
  -3  11   0 472.004 50.2534   5
  -3 -11   0 496.542 51.9541   5
   3 -11  -1 119.065 17.1861   6
  -3 -11   1 84.6497 14.1504   5
  -3  11  -1 84.6635 13.1315   5
  -3  11  -1 115.803 14.9930   6
   3  11   1 60.9769 16.9657  10
   3 -11  -1 81.2307 13.7418   5
   3  11   1 104.493 14.6607   7
  -3 -11   1 91.8834 14.8816   8
   3 -11  -1 88.5944 15.0338   9
   3 -11  -2 6.51554 6.55582   6
   3  11   2 11.8265 5.92025   7
  -3  11  -2 7.74991 6.47473   6
  -3 -11   2 0.85596 3.56340   6
   3 -11  -2 6.29974 6.32590   9
  -3 -11   2 5.24187 6.21775   8
   3 -11  -2-4.34832 5.83789   5
  -3  11  -2 9.59842 5.42583   5
  -3 -11   2 13.8858 6.67647   5
   3  11   2 10.8708 8.97841  10
  -3  11  -3 30.2320 9.00906   6
  -3 -11   3 35.3789 7.95982   6
  -3 -11   3 39.6532 10.1515   8
   3 -11  -3 25.1711 8.02600   5
  -3 -11   3 41.3201 8.88339   5
   3 -11  -3 19.0860 8.37905   9
  -3 -11   4 60.0756 12.1776   8
   3 -11  -4 58.1411 11.1821   5
  -3 -11   4 69.5414 11.5741   5
  -3 -11   4 41.5362 9.60314   6
  -3 -11   5 131.548 19.9307   8
   3 -11  -5 143.770 18.8471   5
  -3 -11   5 130.254 17.9925   5
  -3 -11   5 110.251 17.4834   6
  -3 -11   6-3.07268 7.83463   8
   3 -11  -6 9.01416 6.33987   5
  -3 -11   6 1.12318 5.83054   5
  -3 -11   6 6.59419 5.72832   6
  -3 -11   7 102.872 19.1640   8
   3 -11  -7 121.669 17.7642   5
  -3 -11   7 132.973 17.6000   5
  -3 -11   7 98.2683 17.4454   6
  -3 -11   8 22.5299 8.97643   6
   3 -11  -8-5.40080 12.4172   2
  -3 -11   8 29.7171 10.7841   8
  -3 -11   8 24.8083 8.30417   5
   3 -11  -8 23.4255 8.97562   5
   3 -11  -9 27.7040 13.3514   2
   3 -11  -9 24.2759 9.31899   5
  -3 -11   9 29.9550 11.9524   8
  -3 -11   9 24.4035 10.0855   6
   3 -11 -10 40.0424 15.8069   2
  -3 -11  10 42.2348 12.5468   6
  -3 -11  10 37.5523 14.4409   8
   3 -11 -10 40.0483 11.6489   5
  -3 -11  11 20.5972 11.3110   8
   3 -11 -11 17.9646 12.7214   2
  -3 -11  11 3.93850 9.92760   6
   3 -11 -12 3.13092 11.8529   2
  -3 -11  12 4.20694 9.55005   6
   3 -11 -13 9.83814 12.0774   2
  -3 -11  13 15.5400 13.0038   6
   3 -11 -14 3.42500 11.6849   2
  -3 -11  14 2.34797 9.93676   6
  -3 -11  15 7.43486 11.0205   6
  -3 -11  16 15.6446 12.9088   6
   3 -12  16-3.24865 14.7418   6
  -3 -12 -15-15.5936 15.6499   2
   3 -12  15 18.6946 14.1397   6
  -3 -12 -14-11.2800 15.0936   2
   3 -12  14 14.9029 12.9244   6
  -3 -12 -13-7.22074 13.6620   2
   3 -12  13 2.84636 10.0757   6
   3  12 -12 23.4471 14.4656  10
  -3 -12 -12 6.93963 13.9869   2
   3 -12  12 10.9433 11.9314   6
  -3 -12 -11 29.7082 10.4817   5
   3  12 -11 70.0565 17.4166  10
   3 -12  11 23.4121 12.6065   6
  -3 -12 -11 60.2595 19.0948   2
  -3 -12 -10 45.2662 15.8738   2
   3 -12  10 29.8538 12.7994   6
   3  12 -10 34.6552 15.7344  10
  -3 -12 -10 22.7123 9.49766   5
  -3  12  10 35.0475 22.9062   4
   3 -12   9 64.8822 16.9886   6
  -3 -12  -9 66.5136 19.6691   2
   3  12  -9 79.5114 20.4511  10
  -3  12   9 75.9209 22.4029   4
  -3 -12  -9 65.6582 13.5875   5
  -3  12   8 118.817 21.4684   4
   3  12  -8 142.240 26.2931  10
   3 -12   8 68.9976 18.1517   6
  -3 -12  -8 96.4145 16.3555   5
  -3  12   7 44.3688 12.7576   4
   3  12  -7 46.7989 17.1738  10
   3 -12   7 33.1541 12.9601   6
  -3 -12  -7 37.3598 10.4173   5
  -3  12   6 21.6442 9.84831   4
   3  12  -6 41.3101 21.9330  10
   3 -12   6 16.9435 9.80576   6
  -3 -12  -6 17.8504 8.23649   5
  -3  12   5-1.65753 6.83848   4
   3  12  -5 7.04902 11.0603  10
   3 -12   5 12.2502 8.42190   6
  -3 -12  -5 1.26556 5.99029   5
  -3  12   4 46.9312 11.8064   4
   3  12  -4 57.2346 18.8725  10
   3 -12   4 68.7999 14.8917   6
   3 -12   4 66.0107 10.5865   5
  -3 -12  -4 50.2260 10.9759   5
  -3  12   3 98.5969 15.8048   4
   3  12  -3 68.2647 21.6981  10
  -3 -12  -3 72.9293 13.5823   5
   3 -12   3 77.4808 12.9028   5
   3 -12   3 91.6923 16.4299   6
   3  12  -2 58.3731 18.6972  10
   3 -12   2 95.9821 13.0045   5
  -3 -12  -2 64.9500 13.2330   5
   3 -12   2 77.7388 15.5495   6
   3 -12   1 297.910 31.9200   5
   3 -12   1 271.879 34.6003   6
  -3 -12  -1 311.053 33.3158   5
   3 -12   0 3.23530 6.38432   5
  -3 -12   0 3.72507 7.44033   5
   3  12   0-2.89319 10.2488  10
   3 -12   0 10.5497 7.98755   6
  -3  12  -1 353.540 37.4928   6
   3  12   1 255.051 41.9705  10
   3 -12  -1 337.959 37.3218   5
  -3 -12   1 311.619 37.6086   5
  -3 -12   1 324.350 37.8055   8
   3 -12  -1 315.893 39.5456   6
  -3 -12   2 72.9163 13.3610   5
  -3  12  -2 78.4722 12.0809   5
   3 -12  -2 57.8146 12.1742   5
   3  12   2 64.1362 17.6032  10
  -3 -12   2 67.1958 13.4258   8
   3 -12  -2 79.0048 14.8837   6
   3 -12  -3 68.6827 13.2392   5
  -3 -12   3 80.1393 13.5903   5
  -3 -12   3 79.3258 14.3006   8
   3 -12  -4 46.0910 11.8003   5
  -3 -12   4 71.9676 13.5892   8
  -3 -12   4 63.8833 12.0672   5
  -3 -12   4 54.2780 10.7030   6
   3 -12  -5 6.65549 7.24231   5
  -3 -12   5-4.58197 7.92164   8
  -3 -12   5 8.54521 6.43956   5
  -3 -12   5 3.71752 6.21314   6
   3 -12  -6 16.4908 9.26899   5
  -3 -12   6 9.39560 9.78636   8
  -3 -12   6 12.1375 7.53557   5
  -3 -12   6 10.8196 7.33441   6
   3 -12  -7 21.4171 9.27157   5
  -3 -12   7 40.7710 11.4577   8
  -3 -12   7 28.9630 8.89915   5
  -3 -12   7 25.0413 9.12370   6
   3 -12  -8 116.242 18.2036   5
  -3 -12   8 84.7527 17.5098   6
  -3 -12   8 140.386 21.6056   8
   3 -12  -9 92.7874 16.8661   5
  -3 -12   9 58.5952 15.2366   6
   3 -12  -9 115.871 22.7530   2
  -3 -12   9 119.768 19.4063   8
   3 -12 -10 12.4795 9.53448   5
  -3 -12  10 27.5567 12.4350   8
  -3 -12  10 35.2007 11.4853   6
   3 -12 -10 36.5193 16.2143   2
  -3 -12  11 47.4791 14.4930   8
   3 -12 -11 63.0708 18.3500   2
  -3 -12  11 27.8174 12.1270   6
   3 -12 -12-13.1416 12.4349   2
  -3 -12  12 6.35067 10.2149   6
   3 -12 -13-6.83179 13.7101   2
  -3 -12  13 4.49721 10.4215   6
   3 -12 -14-3.56013 13.0701   2
  -3 -12  14 28.5998 14.4604   6
   3 -12 -15-11.0966 15.6713   2
  -3 -12  15-7.58416 11.5007   6
  -3 -12  16-5.30154 11.7731   6
  -3 -13 -15-4.03591 16.6418   2
   3 -13  15 3.21444 12.5376   6
  -3 -13 -14-3.89995 14.7609   2
   3 -13  14-3.08222 11.2975   6
  -3 -13 -13-7.53228 13.3319   2
   3 -13  13 8.91454 11.2458   6
   3  13 -12 21.6343 14.9652  10
  -3 -13 -12 3.64658 12.9734   2
   3 -13  12 17.0191 13.4802   6
   3  13 -11 73.2967 19.0339  10
   3 -13  11 30.0222 16.3316   6
  -3 -13 -11 74.0931 21.0570   2
  -3 -13 -11 34.5818 12.1770   5
   3  13 -10 3.02788 11.0943  10
  -3 -13 -10-3.43529 13.3996   2
   3 -13  10-2.62037 10.8057   6
  -3 -13 -10-1.42139 9.31665   5
   3  13  -9 23.0474 15.5786  10
  -3 -13  -9-3.37638 12.7826   2
   3 -13   9 2.51655 10.6544   6
  -3 -13  -9 4.20957 8.40522   5
   3 -13   8 41.1986 15.2162   6
  -3 -13  -8 55.6344 13.0501   5
   3  13  -7 42.2874 20.0439  10
   3 -13   7 37.2412 12.7711   6
  -3 -13  -7 34.3978 10.3770   5
   3  13  -6-7.27272 13.7603  10
   3 -13   6-6.70851 8.72288   6
  -3 -13  -6 4.08781 6.94268   5
   3  13  -5 3.73359 14.1363  10
   3 -13   5 2.14494 7.33281   6
  -3 -13  -5 9.42567 8.46397   5
   3  13  -4 17.8712 16.6735  10
   3 -13   4 20.7971 10.2111   6
  -3 -13  -4 18.7980 8.35344   5
   3  13  -3 119.898 31.1562  10
   3 -13   3 84.8170 13.0852   5
  -3 -13  -3 77.3877 14.7393   5
   3 -13   3 64.6213 15.7237   6
   3  13  -2 96.8601 26.5835  10
   3 -13   2 186.788 20.5280   5
  -3 -13  -2 130.422 20.1948   5
   3 -13   2 136.992 22.7746   6
   3  13  -1 13.9792 14.4529  10
   3 -13   1 2.24022 6.62475   5
  -3 -13  -1 27.8061 9.27068   5
   3 -13   1 11.4733 10.1321   6
   3 -13   0 750.591 75.0429   5
  -3 -13   0 757.942 75.8092   5
   3 -13   0 750.468 78.0547   6
   3 -13  -1 7.31758 8.41939   5
   3  13   1 20.5016 13.8652  10
  -3 -13   1-2.62707 7.97773   5
   3 -13  -1 9.09797 8.27564   6
   3 -13  -2 124.817 19.8879   5
  -3 -13   2 154.627 21.0610   8
  -3 -13   2 140.176 20.9373   5
   3 -13  -3 63.3483 13.7629   5
  -3 -13   3 83.9099 15.5780   8
  -3 -13   3 79.7517 14.4857   5
   3 -13  -4 21.9220 8.70753   5
  -3 -13   4 15.4355 9.76037   8
  -3 -13   4 19.5380 8.20681   5
   3 -13  -5 8.55291 7.87531   5
  -3 -13   5 2.59170 6.50161   5
  -3 -13   5 3.16006 8.06117   8
   3 -13  -6 2.93155 7.72026   5
  -3 -13   6-1.62906 8.58030   8
  -3 -13   6 5.18638 7.56101   5
  -3 -13   6-2.86158 6.76752   6
   3 -13  -7 31.7869 10.7114   5
  -3 -13   7 25.0071 12.0742   8
  -3 -13   7 18.0238 7.86516   5
  -3 -13   7 13.8835 8.49468   6
  -3 -13   8 83.4752 18.2950   8
   3 -13  -8 54.6789 13.8094   5
  -3 -13   8 49.8243 13.9243   6
   3 -13  -9 6.42300 9.61832   5
  -3 -13   9 15.9964 9.34527   6
  -3 -13   9 26.1105 12.8536   8
   3 -13  -9 25.3026 13.8027   2
   3 -13 -10 13.2139 9.88627   5
  -3 -13  10 9.53740 10.2114   6
  -3 -13  10-10.6615 10.3658   8
   3 -13 -10 3.22720 12.2148   2
  -3 -13  11 16.2933 11.3641   6
  -3 -13  11 19.7459 12.7422   8
   3 -13 -12 30.9394 17.0508   2
  -3 -13  12 19.4977 11.8148   6
   3 -13 -13 7.13198 13.5044   2
  -3 -13  13 4.61732 10.2581   6
   3 -13 -14-7.40901 14.9189   2
  -3 -13  14-14.6225 12.8952   6
   3 -13 -15 15.3334 16.6301   2
  -3 -13  15 2.57363 12.1900   6
  -3 -14 -14 24.2875 18.3723   2
   3 -14  14-16.0023 13.8845   6
   3 -14  13 3.06928 11.2832   6
  -3 -14 -13 3.93209 15.3646   2
   3  14 -13 32.5947 16.9138  10
   3  14 -12 48.2415 18.6071  10
   3 -14  12 5.92931 12.3771   6
  -3 -14 -12 30.5511 18.1665   2
   3  14 -11 54.1667 18.7730  10
  -3 -14 -11 27.5171 11.8181   5
   3 -14  11 51.4662 16.9400   6
  -3 -14 -11 51.9048 18.9919   2
  -3 -14 -10 6.03807 8.21621   5
   3 -14  10 2.74963 9.74348   6
  -3 -14 -10-7.28374 13.7883   2
   3  14  -9 24.1237 15.6505  10
  -3 -14  -9 11.9657 8.97618   5
   3 -14   9 5.27324 10.6052   6
  -3 -14  -9-7.16599 13.1460   2
   3 -14   8 42.9384 14.7580   6
   3  14  -8 60.6231 21.0901  10
  -3 -14  -8 78.3914 15.1303   5
   3 -14   7 4.86233 9.54335   6
   3  14  -7 14.8087 20.4494  10
  -3 -14  -7 16.1230 8.83510   5
   3 -14   6 51.5127 14.6198   6
   3  14  -6 61.2328 23.4854  10
  -3 -14  -6 52.1745 12.7529   5
   3 -14   5 9.03641 10.0360   6
   3  14  -5 11.8117 14.9064  10
  -3 -14  -5 1.43616 7.93738   5
   3 -14   4 28.5855 11.2214   6
  -3 -14  -4 31.2460 10.6674   5
   3  14  -4 37.7622 24.4150  10
   3 -14   3 177.538 21.8242   5
   3 -14   3 144.414 24.7671   6
  -3 -14  -3 169.539 23.5531   5
   3  14  -3 138.597 31.8475  10
   3 -14   2 176.584 22.6977   5
   3 -14   2 198.882 26.6592   6
  -3 -14  -2 174.272 23.6104   5
   3 -14   1 61.2481 12.6295   5
   3 -14   1 76.2275 14.8050   6
  -3 -14  -1 56.1478 12.9502   5
   3  14  -1 26.0531 17.0955  10
  -3 -14   0-2.79556 9.16418   5
   3 -14   0 12.6081 8.60414   5
   3  14   0-3.32362 13.3414  10
  -3 -14   1 62.7832 14.2948   5
   3 -14  -1 77.3631 14.2467   5
   3 -14  -2 176.234 23.8062   5
  -3 -14   2 166.799 23.6146   5
   3 -14  -3 231.696 27.2770   5
  -3 -14   3 168.302 25.5957   5
   3 -14  -4 39.5164 11.6687   5
  -3 -14   4 20.5816 9.76406   5
   3 -14  -5 4.55923 8.17128   5
  -3 -14   5 24.9530 10.8177   8
  -3 -14   5 2.72787 7.67448   5
   3 -14  -6 57.7060 13.8746   5
  -3 -14   6 56.0330 15.4217   8
  -3 -14   6 56.9969 13.0962   5
  -3 -14   7 13.8679 10.5707   8
   3 -14  -7 11.2534 9.33062   5
  -3 -14   8 35.3907 13.8470   8
  -3 -14   8 45.1577 13.1221   6
   3 -14  -9-3.38432 9.19912   5
  -3 -14   9 5.54469 8.20461   6
  -3 -14   9 5.40956 10.6556   8
   3 -14  -9 3.36026 12.3138   2
   3 -14 -10 10.4336 10.2748   5
  -3 -14  10-7.90917 10.5828   6
  -3 -14  10-5.50927 12.4077   8
   3 -14 -10-3.41844 12.9365   2
   3 -14 -11 28.6043 12.5763   5
  -3 -14  11 31.5895 12.3417   6
  -3 -14  11 24.2770 12.2423   8
   3 -14 -11 52.3226 18.3326   2
   3 -14 -12 7.19338 13.1774   2
  -3 -14  12-4.47325 10.3653   6
   3 -14 -13 7.42434 15.7046   2
  -3 -14  13-2.36398 11.4029   6
   3 -14 -14-3.83964 16.2438   2
  -3 -14  14 2.51256 11.6441   6
   3 -15  13 6.38556 14.3056   6
   3  15 -13 43.8981 18.7322  10
  -3 -15 -13 20.4282 16.5178   2
  -3 -15 -12-3.98297 16.0097   2
   3  15 -12 36.7065 20.2319  10
   3 -15  12 6.17221 12.7558   6
  -3 -15 -11 19.4286 15.7088   2
  -3 -15 -11 12.9979 11.1371   5
   3  15 -11 43.0225 15.7665  10
   3 -15  11 11.8241 12.6471   6
  -3 -15 -10 3.83556 14.0603   2
   3 -15  10 5.68693 11.1003   6
   3  15 -10 27.7873 16.4355  10
  -3 -15 -10-1.59310 9.42294   5
   3 -15   9 10.9842 11.3879   6
  -3 -15  -9 7.93247 8.96125   5
   3 -15   8 2.63574 11.4854   6
   3  15  -8 14.8932 14.5690  10
  -3 -15  -8 18.7381 11.1154   5
   3 -15   7 20.3334 12.5798   6
   3  15  -7 34.8665 18.1736  10
  -3 -15  -7 32.5269 10.7373   5
   3 -15   6-7.32831 10.0802   6
   3  15  -6 4.01325 16.1117  10
  -3 -15  -6-1.53333 7.95435   5
   3 -15   5 21.3046 11.4261   6
   3  15  -5 53.7688 20.9488  10
  -3 -15  -5 38.0188 11.7696   5
   3 -15   4 41.4124 13.6141   6
   3  15  -4 59.6566 25.8056  10
  -3 -15  -4 34.5883 10.7708   5
   3 -15   3 44.4599 13.5227   6
  -3 -15  -3 44.6598 11.8412   5
   3  15  -3 44.6777 23.4668  10
  -3 -15  -2 19.2599 9.07230   5
   3  15  -2 15.5433 17.4625  10
   3 -15   2 45.2999 10.6742   5
  -3 -15  -1 28.0357 9.83262   5
   3 -15   1 49.9462 11.0207   5
   3 -15   0 1.36452 8.06311   5
  -3 -15   0-4.42731 8.72018   5
   3 -15  -1 36.6630 10.5773   5
  -3 -15   1 29.2712 10.3099   5
   3 -15  -2 24.7843 9.17639   5
  -3 -15   2 35.0794 10.9092   5
  -3 -15   3 50.7856 12.0030   5
   3 -15  -3 36.1141 11.2806   5
  -3 -15   4 33.1478 11.0517   5
   3 -15  -4 45.1325 12.1948   5
  -3 -15   5 28.7512 10.3107   5
   3 -15  -5 36.7781 11.2624   5
  -3 -15   6-8.52945 8.30090   5
   3 -15  -6 1.65156 9.12007   5
   3 -15  -7 27.1936 11.1122   5
   3 -15  -8 26.1361 11.9353   5
   3 -15  -9 12.4742 10.4640   5
   3 -15 -10-3.60116 13.2039   2
   3 -15 -10 12.7998 11.3545   5
  -3 -15  11 4.39068 10.4130   6
   3 -15 -11 14.6135 13.4078   2
   3 -15 -11 7.50312 10.0681   5
   3 -15 -12 7.49651 14.6366   2
  -3 -15  12 6.97093 11.6527   6
   3 -15 -13-3.86168 15.0648   2
  -3 -15  13-2.45080 12.7017   6
  -3 -15  14 5.15001 14.0023   6
  -3 -16 -12-4.13026 16.5911   2
   3  16 -12 24.1339 19.3075  10
   3 -16  12 9.49059 12.7156   6
  -3 -16 -11 28.4126 18.8940   2
   3  16 -11 27.4220 18.9904  10
   3 -16  11 12.2225 13.0482   6
  -3 -16 -11 15.3462 11.5430   5
  -3 -16 -10-20.1034 17.0229   2
  -3 -16 -10 3.35474 10.4268   5
   3 -16  10-11.7808 12.7852   6
   3  16 -10 21.6248 16.0058  10
  -3 -16  -9 11.6839 10.0776   5
   3 -16   9 25.5089 13.0258   6
   3  16  -9 48.5261 19.7702  10
  -3 -16  -8 32.8775 13.1632   5
   3 -16   8 19.1751 12.1418   6
   3  16  -8 27.1465 19.5767  10
  -3 -16  -7 24.4750 10.5613   5
   3 -16   7 13.1863 11.6204   6
   3  16  -7 40.4043 25.4386  10
  -3 -16  -6 30.7755 10.8179   5
   3 -16   6 30.7007 12.9296   6
   3  16  -6 29.3421 19.6569  10
  -3 -16  -5 36.8794 11.9163   5
   3 -16   5 32.1893 12.3897   6
   3  16  -5 28.3255 17.8483  10
  -3 -16  -4 15.8846 9.45259   5
   3  16  -4 33.3557 19.4143  10
  -3 -16  -3 37.7045 11.1602   5
   3  16  -3 28.0478 17.7092  10
   3 -16   2 1.36261 7.51668   5
  -3 -16  -2 1.55459 8.18853   5
   3  16  -2-12.2705 16.8658  10
   3 -16   1 8.40115 7.50275   5
  -3 -16  -1-1.54993 8.30309   5
   3  16  -1 3.91289 16.9669  10
  -3 -16   0 7.72189 8.13905   5
   3 -16   0-1.45243 7.65510   5
  -3 -16   1 7.68089 9.09968   5
   3 -16  -1 5.99529 8.53326   5
  -3 -16   2 21.4652 9.47805   5
   3 -16  -2 4.64217 8.74498   5
  -3 -16   3 36.5113 11.3551   5
   3 -16  -3 36.6707 11.4564   5
  -3 -16   4 9.08134 9.28312   5
   3 -16  -4-1.64664 7.79324   5
  -3 -16   5 39.0760 11.2029   5
   3 -16  -5 18.7448 11.5326   5
   3 -16  -6 10.4520 10.3423   5
   3 -16  -7 32.1976 12.1438   5
   3 -16  -8 32.9366 13.6849   5
   3 -16  -9 14.9638 12.2196   5
   3 -16 -10 13.4046 11.6466   5
   3 -16 -10 7.54537 12.4074   2
   3 -16 -11 27.2266 13.4855   5
   3 -16 -11 3.81314 15.8019   2
   3 -16 -12 27.3334 18.2947   2
  -3 -17 -11 25.3378 21.3181   2
   3  17 -11 63.6259 24.2701  10
   3 -17  11 18.8499 15.6873   6
  -3 -17 -11 25.0349 13.8114   5
  -3 -17 -10 12.5593 18.5710   2
  -3 -17 -10 56.3697 15.3262   5
   3 -17  10 30.3701 17.6822   6
   3  17 -10 59.9707 22.2348  10
  -3 -17  -9 10.4550 10.1634   5
   3 -17   9-2.92833 11.7546   6
   3  17  -9-7.73111 19.6932  10
  -3 -17  -8 27.6637 11.6729   5
   3 -17   8 25.4253 15.3749   6
   3  17  -8 36.1830 19.9594  10
  -3 -17  -7 15.3676 10.7324   5
   3 -17   7 41.1731 14.6497   6
   3  17  -7 23.4135 15.8393  10
  -3 -17  -6 23.7545 11.7889   5
   3  17  -6 20.3223 18.1725  10
  -3 -17  -5 8.41206 9.99448   5
   3  17  -5 25.2996 25.2493  10
  -3 -17  -4 24.9984 11.2246   5
   3  17  -4 32.5411 24.1689  10
  -3 -17  -3 49.5669 13.3360   5
   3  17  -3 50.2736 22.2518  10
  -3 -17  -2 19.6110 10.0343   5
   3  17  -2 8.05247 17.1121  10
   3 -17   1-4.50077 9.83386   5
  -3 -17  -1 1.61859 8.52657   5
   3 -17   0 83.6326 16.1907   5
  -3 -17   0 69.3992 15.4991   5
   3 -17  -1 3.19660 8.82396   5
  -3 -17   1-9.61252 9.47182   5
   3 -17  -2 4.90378 9.14798   5
  -3 -17   2-3.17902 8.50590   5
   3 -17  -3 53.8301 13.9303   5
  -3 -17   3 42.6868 12.4027   5
   3 -17  -4 12.1732 9.03765   5
  -3 -17   4 3.14037 8.29977   5
   3 -17  -5 5.37451 9.58691   5
  -3 -17   5-3.11753 9.20874   5
   3 -17  -6 12.8038 11.0156   5
   3 -17  -7 18.7579 11.6469   5
   3 -17  -8 17.2342 12.2694   5
   3 -17  -9 3.90689 10.6224   5
   3 -17 -10 55.8826 16.5914   5
   3 -17 -10 62.9818 22.4574   2
   3 -17 -11 42.5163 15.1847   5
   3 -17 -11 43.6313 19.9490   2
  -3 -18 -10 17.3604 20.5371   2
   3 -18  10 3.10836 14.4178   6
  -3 -18 -10 5.53927 11.2004   5
  -3 -18  -9 29.0288 13.2303   5
   3  18  -9 41.1675 21.4780  10
  -3 -18  -8 3.61890 9.98279   5
   3  18  -8-3.88232 19.7785  10
  -3 -18  -7-7.13669 11.0801   5
   3  18  -7 8.07451 23.2370  10
  -3 -18  -6 12.4079 10.7916   5
   3  18  -6 8.42011 14.9412  10
  -3 -18  -5-1.76016 9.12282   5
   3  18  -5-4.07673 16.3633  10
  -3 -18  -4 31.3660 12.1298   5
   3  18  -4 25.3651 19.4008  10
  -3 -18  -3 18.9860 10.7850   5
   3  18  -3 28.5186 19.3824  10
  -3 -18  -2-3.42505 8.73054   5
  -3 -18  -1 16.9394 10.2753   5
   3 -18   1 17.5156 10.5726   5
  -3 -18   0 10.0741 9.26137   5
   3 -18   0-6.52539 9.25934   5
  -3 -18   1 20.0105 11.3697   5
   3 -18  -1 11.7688 10.6610   5
  -3 -18   2 13.2202 10.7288   5
   3 -18  -2-1.72958 10.0983   5
  -3 -18   3 29.5317 11.7686   5
   3 -18  -3 19.6072 12.6313   5
  -3 -18   4 32.5621 12.3048   5
   3 -18  -4 20.0554 12.3479   5
   3 -18  -5-5.62392 10.6546   5
   3 -18  -6 1.91555 9.76009   5
   3 -18  -7 17.6138 12.4022   5
   3 -18  -8-1.99570 9.99169   5
   3 -18  -9 20.3214 14.5239   5
   3 -18 -10 28.5578 19.5000   2
  -3 -19  -8 3.74615 10.6379   5
   3  19  -8 3.98980 17.2999  10
  -3 -19  -7-9.30347 11.1391   5
   3  19  -7 15.5432 18.3835  10
  -3 -19  -6-1.84012 10.7305   5
   3  19  -6 8.07394 21.6029  10
  -3 -19  -5 5.48671 11.7804   5
   3  19  -5-42.1067 24.8970  10
  -3 -19  -4 21.7701 12.2402   5
   3  19  -4-8.14924 27.3024  10
  -3 -19  -3 37.7207 13.0262   5
  -3 -19  -2 17.8110 12.6177   5
  -3 -19  -1-7.05753 9.89871   5
  -3 -19   0 41.9716 12.9531   5
   3 -19   0 20.6650 12.1262   5
  -3 -19   1-3.45739 9.53914   5
   3 -19  -1-1.77152 10.7338   5
  -3 -19   2 25.6638 12.5997   5
   3 -19  -2 27.4091 12.4986   5
  -3 -19   3 13.5903 11.7293   5
   3 -19  -3 24.2794 12.8686   5
  -3 -19   4 10.0957 10.7654   5
   3 -19  -4 19.2132 12.5358   5
   3 -19  -5 27.3973 14.2340   5
   3 -19  -6 7.96804 11.6426   5
   3 -19  -7-6.09997 11.3953   5
   3  20  -6 30.9963 27.1059  10
   3  20  -5 44.2483 24.7514  10
  -3 -20  -4 30.0405 13.0237   5
  -3 -20  -3-9.32427 12.3828   5
  -3 -20  -2 36.9330 14.3337   5
  -3 -20  -1 34.7677 13.0580   5
  -3 -20   0 5.44069 10.0178   5
   3 -20  -1 9.31243 11.2975   5
  -3 -20   1 3.58681 10.3371   5
   3 -20  -2 39.8894 14.3055   5
  -3 -20   2 19.5028 12.4084   5
   3 -20  -3 9.70276 11.9085   5
  -3 -20   3 1.75175 10.8793   5
   3 -20  -4 7.97334 11.9517   5
   3 -20  -5 4.05984 13.0300   5
   3 -21  -1 17.4038 12.7889   5
   3 -21  -2-1.97133 12.7870   5
  -3 -21   2 7.31158 11.4725   5
  -3 -21   3 23.4774 12.1798   5
  -4   0   0 108.630 14.5142   6
  -4   0  -1 2932.00 292.335   6
   4   0   2 34.0820 6.45821   6
  -4   0  -2 41.1696 6.48376   6
   4   0   2 22.1629 3.92292   3
  -4   0   2 27.9453 4.18216   2
   4   0   2 27.3518 3.97762   2
  -4   0  -2 21.7448 5.21492   9
   4   0   3 425.061 51.5174   6
  -4   0  -3 498.307 51.6413   6
  -4   0  -3 511.231 51.3748   9
  -4   0   3 526.561 50.4520   2
   4   0   3 467.691 50.0915   2
  -4   0   3 476.445 49.7785   1
   4   0   3 489.942 49.7244   1
  -4   0   3 532.723 52.6026   4
   4   0   4 0.85158 3.23005   6
  -4   0  -4 2.84443 3.09077   6
  -4   0   4 6.64816 2.86738   2
   4   0   4 2.26798 2.84697   2
  -4   0   4 6.67574 2.67797   1
   4   0   4 0.47504 2.21284   1
  -4   0   4-0.96589 3.03867   4
  -4   0  -4 0.61521 2.91847   9
  -4   0   5 238.385 26.1791   2
   4   0   5 186.846 25.4595   2
   4   0   5 245.499 26.8894   6
  -4   0  -5 254.387 26.0779   6
  -4   0   5 244.524 28.0265   4
   4   0  -5 224.141 27.2034   4
  -4   0   5 222.259 25.4244   1
   4   0   5 248.389 25.8295   1
  -4   0   6 22.9592 6.17544   2
   4   0   6 28.7404 6.42826   2
  -4   0   6 33.8151 6.85562   7
   4   0   6 16.1734 5.56076   6
  -4   0  -6 24.6969 5.71859   6
   4   0   6 24.6550 5.42564   9
  -4   0   6 43.0961 9.69888   4
   4   0  -6 32.9714 7.77163   4
  -4   0  -6 33.9613 4.41949   5
  -4   0   6 32.1866 6.39946   1
   4   0   6 22.0905 5.88259   1
  -4   0   7 15.2391 5.71599   2
   4   0   7 15.6355 5.27541   2
  -4   0   7 21.8687 5.68520   7
   4   0   7 13.2949 5.05878   6
  -4   0  -7 27.3982 5.69480   6
   4   0   7 14.2398 4.31944   9
   4   0  -7 8.15217 5.48708   4
  -4   0   7 34.0716 12.4859   4
  -4   0   7 10.3410 4.25934   1
   4   0   7 18.2889 5.16017   1
  -4   0  -7 13.5210 2.87265   5
  -4   0   8 740.312 66.4614   7
   4   0  -8 635.419 67.0807   4
   4   0   8 615.501 66.2781   6
  -4   0  -8 666.704 65.9147   6
   4   0   8 645.225 64.5081   9
  -4   0   8 625.800 66.0002   1
   4   0   8 657.411 66.1854   1
   4   0   8 636.841 66.6592   2
  -4   0   8 666.594 66.9713   2
  -4   0   9 20.8016 7.20191   7
  -4   0   9 16.5707 6.86980   2
   4   0   9 25.9423 7.71796   2
  -4   0  -9 30.7243 8.36051   6
   4   0   9 10.5915 5.98317   6
  -4   0   9 47.1564 9.97085  10
   4   0  -9 18.0961 7.06569   4
   4   0   9 6.84396 5.81787   1
  -4   0   9 25.7899 7.05023   1
  -4   0  10 295.934 30.2982  10
   4   0  10 233.032 26.6834   6
  -4   0  10 246.982 27.8637   2
   4   0  10 213.126 26.9429   2
  -4   0  10 198.520 26.3030   1
   4   0  10 215.254 26.4535   1
  -4   0  10 258.530 27.0895   7
   4   0  11 5.48271 6.80351   6
  -4   0  11 13.3193 8.05213   7
   4   0  11 12.8522 8.16023   1
  -4   0  11 12.5775 7.30240   1
   4   0  11 5.23406 7.79875   3
   4   0  12 32.5477 10.2934   6
  -4   0  12 44.6515 11.0496   1
   4   0  12 36.3116 11.1992   1
  -4   0  12 49.3023 13.1906   3
   4   0  12 30.7715 11.3906   3
  -4   0  13 8.61324 8.43845   3
   4   0  13 16.8270 9.98234   3
   4   0  13 4.80103 6.29530   6
   4   0  14 2.28073 7.78503   3
  -4   0  14-6.99891 9.10455   3
  -4   0  15 2.50474 9.78935   3
   4   0  15 9.82222 9.31256   3
   4   0  16 10.5339 9.34530   3
  -4   0  16 2.68111 9.84579   3
  -4   0  17 11.4072 12.2078   3
   4   0  17 28.0693 13.4066   3
  -4   0  18 6.49955 23.0059   6
  -4   0  18 24.0278 14.2069   3
   4   0  18-8.92800 11.6085   3
  -4   0  19 3.16707 13.0878   3
   4   0  19 6.27302 13.6243   3
   4  -1  19-9.48703 13.7132   3
  -4   1  19 6.36234 12.7721   3
   4  -1  18-3.00597 10.6439   3
  -4   1  18-3.01864 12.4507   3
   4  -1  17 2.82988 11.3577   3
  -4   1  17-2.84025 11.0782   3
   4  -1  16-7.97035 10.6726   3
  -4   1  16 2.67575 9.13778   3
  -4   1  15 7.52284 10.1390   3
   4  -1  15 12.3679 9.72594   3
  -4   1  15 17.8406 10.3443   1
   4  -1  14 7.28540 8.09251   6
   4  -1  14 4.57028 9.43214   3
  -4   1  14 11.6820 9.64329   3
  -4   1  14-1.83147 8.49822   1
   4  -1  13 56.4754 13.2294   6
  -4   1  13 43.1995 13.1830   3
  -4   1  13 27.0366 10.5943   1
   4  -1  12 14.2831 8.98000   6
  -4   1  12 19.8766 9.97336   3
  -4   1  12 28.0389 9.75749   1
   4  -1  11 159.626 26.5939   6
  -4   1  11 217.926 29.2492   3
  -4   1  11 218.109 28.1535   1
  -4   1  11 274.279 27.5495   7
  -4   1  10 1246.86 122.065   7
   4   1 -10 1205.74 123.328   4
   4  -1  10 1232.60 123.553   6
  -4   1  10 1081.66 123.896   3
   4  -1  10 1275.00 123.880   2
  -4   1  10 1090.16 123.080   2
  -4   1  10 1180.67 122.941   1
  -4   1   9 41.1183 19.8502   4
  -4   1   9 157.456 19.1327   2
  -4   1   9 163.025 18.5300   1
   4  -1   9 94.9949 17.0895   6
   4   1  -9 133.357 18.1626   4
  -4   1   9 181.512 20.4680   3
  -4   1   9 171.300 18.0404   7
  -4  -1  -9 78.2689 17.5104   6
   4   1  -8 8.23357 5.90184   4
  -4   1   8 5.99771 8.66439   4
  -4   1   8 25.6237 6.77391   1
   4  -1   8 17.9335 6.09738   6
  -4  -1  -8 26.1186 6.57874   6
   4  -1   8 11.2984 4.81337   9
  -4   1   8 17.0223 6.52183   3
  -4   1   8 23.1066 6.66696   2
   4  -1   7 91.0687 10.8369   9
  -4  -1  -7 68.1250 7.87691   7
  -4   1   7 74.9843 11.2189   1
   4  -1   7 59.4194 11.3220   6
  -4  -1  -7 93.1448 10.9184   6
  -4   1   7 73.3576 15.1196   4
   4   1  -7 64.0174 11.9243   4
  -4  -1  -7 78.9210 9.03155   5
  -4   1   7 74.1018 11.5831   2
  -4   1   7 68.7662 11.9745   3
  -4  -1  -6 23.4059 3.48862   7
  -4  -1  -6 26.0454 4.19175   5
   4  -1   6 16.8816 5.31260   6
  -4  -1  -6 30.3214 5.62402   6
   4  -1   6 7.56407 4.27533   9
   4   1  -6 7.27302 4.86164   4
  -4   1   6 42.8542 8.89842   4
  -4   1   6 25.6099 5.96411   3
  -4   1   6 27.8601 6.36030   2
  -4   1   6 28.9713 6.04683   1
   4   1  -5 33.1929 7.79025   1
  -4   1   5 87.2291 9.62486   1
  -4  -1  -5 91.9567 9.60934   6
   4  -1   5 33.7704 8.56958   6
   4  -1   5 36.9730 8.12752   9
  -4  -1  -5 85.9153 9.04523   9
   4   1  -5 25.4427 8.40143   4
  -4   1   5 83.1133 11.2869   4
  -4  -1  -5 74.5013 8.13712   5
  -4  -1  -5 68.1111 7.66200   7
  -4   1   5 82.0388 10.2597   3
  -4   1   5 88.7682 10.2634   2
  -4   1   4 173.520 19.6647   4
  -4  -1  -4 172.421 17.7595   6
   4  -1   4 116.285 18.0179   6
   4  -1   4 111.895 16.8973   9
  -4  -1  -4 185.963 17.7104   9
  -4   1   4 163.126 17.7667   3
  -4  -1  -4 146.285 16.1865   7
  -4   1   4 166.538 17.2035   1
   4   1  -4 117.105 16.3590   1
  -4   1   4 154.526 17.4623   2
  -4  -1  -3 8762.23 855.744   6
   4  -1   3 7886.12 856.492   6
  -4   1   3 8404.16 857.096   4
  -4  -1  -3 8804.52 855.538   9
  -4  -1  -3 8358.26 854.351   7
  -4   1   3 8794.66 854.344   1
   4   1  -3 8704.74 854.278   1
  -4   1   3 8816.58 855.082   3
  -4   1   3 9154.97 855.071   2
   4   1  -2 657.254 60.0425   1
   4  -1   2 558.225 62.6581   6
  -4  -1  -2 545.790 61.8215   6
  -4  -1  -2 556.743 60.7264   7
  -4  -1  -1 164.890 17.8668   2
  -4  -1  -1 171.480 20.4938   6
   4  -1   1 157.915 20.6701   6
   4   1  -1 183.963 17.7123   1
  -4  -1  -1 163.964 19.1206   7
  -4  -1   0 61.3232 8.32527   7
  -4   1   0 58.6591 9.67178   6
  -4   1  -1 152.377 19.7759   9
  -4   1  -1 176.711 20.6547   6
  -4   1  -1 169.504 17.2679   1
  -4  -1   1 175.433 19.4581   7
  -4   1  -2 625.401 63.4414   9
  -4  -1   2 587.976 62.7843   7
   4   1   2 568.497 63.0161   6
  -4   1  -2 663.464 64.0844   6
  -4   1  -2 609.624 60.9821   1
  -4  -1   3 8686.16 832.155   4
  -4   1  -3 8242.24 831.535   9
   4   1   3 8392.40 830.521   3
  -4  -1   3 8331.91 831.443   7
   4   1   3 8840.68 830.129   1
  -4   1  -3 8283.89 829.869   1
   4   1   3 7885.20 831.414   6
  -4   1  -3 8612.26 832.099   6
   4   1   4 162.120 16.9374   2
  -4  -1   4 119.914 16.7049   7
   4   1   4 137.578 16.9904   6
  -4   1  -4 157.319 17.5539   6
  -4   1  -4 108.467 16.3561   9
   4   1   4 156.668 16.8424   3
   4   1   4 178.471 16.5846   1
  -4   1  -4 123.797 15.6752   1
  -4  -1   4 118.512 17.0349   4
   4   1   5 87.6537 9.70531   6
  -4   1  -5 46.5366 7.98685   6
   4   1   5 64.2768 8.94725   3
  -4  -1   5 30.4118 8.12509   4
   4   1   5 66.9159 8.80957   2
  -4   1  -5 33.6014 6.82586   1
   4   1   5 76.6292 8.67438   1
  -4  -1   5 31.7758 7.44007   7
  -4  -1   6 17.0186 5.37376   7
   4   1   6 24.6332 5.71486   6
  -4   1  -6 29.7971 6.07562   6
   4  -1  -6 23.2211 6.35258   4
  -4  -1   6 14.4928 7.27227   4
   4   1   6 23.9775 5.92571   2
   4   1   6 17.9421 5.13568   1
   4   1   6 19.5533 5.41637   3
  -4   1  -6 12.4590 2.84418   5
  -4   1  -7 82.9133 9.00147   5
   4   1   7 74.0916 11.7708   1
  -4  -1   7 90.1884 12.4939   7
  -4   1  -7 105.853 12.4984   6
   4   1   7 90.9900 12.3629   6
   4   1   7 82.8896 12.7342   3
   4   1   7 78.9105 12.3943   2
  -4  -1   7 42.3147 17.1845   4
   4  -1  -7 82.8777 13.5794   4
  -4  -1   8 9.39537 5.88843   7
   4   1   8 21.9325 6.10436   6
  -4   1  -8 15.8439 6.26275   6
   4   1   8 20.0598 6.86088   3
   4   1   8 16.7138 5.97383   2
   4  -1  -8 20.4474 7.39047   4
  -4  -1   8 31.7619 8.41786  10
   4   1   8 23.1096 6.08594   1
  -4  -1   9 164.829 20.3588   7
   4   1   9 160.731 20.3555   6
  -4   1  -9 136.773 20.7066   6
   4   1   9 136.270 20.9968   3
   4   1   9 189.550 21.9747   2
   4  -1  -9 125.324 20.7221   4
  -4  -1   9 182.668 23.6624  10
   4   1   9 191.023 21.6629   1
  -4  -1  10 1442.26 119.080   7
   4   1  10 1125.20 118.777   6
  -4   1 -10 815.320 120.534   6
  -4  -1  10 1241.50 120.589   2
   4   1  10 1106.21 119.572   2
   4   1  10 1141.93 119.586   1
  -4  -1  10 1261.09 124.371  10
   4   1  10 1076.71 120.334   3
   4   1  11 237.360 28.9677   3
   4   1  11 208.182 26.2610   6
  -4  -1  11 124.856 29.7641  10
  -4  -1  11 213.481 24.9533   7
   4   1  11 220.028 27.1446   1
   4   1  12 34.6858 11.4689   3
   4   1  12 16.0541 9.27297   1
   4   1  13 58.9769 14.6219   3
   4   1  13 41.8608 12.6235   1
   4   1  14 4.55775 8.08163   3
   4   1  14 5.68154 8.60646   1
   4   1  15 4.90032 9.29498   3
  -4  -1  15 17.5629 11.1523   3
   4   1  15 2.05205 8.48753   1
  -4  -1  16 13.4497 10.8168   3
   4   1  16 2.62624 8.63229   3
  -4  -1  17 22.9036 14.5847   3
   4   1  17-8.40487 11.2443   3
  -4  -1  18 9.08349 11.8223   3
   4   1  18-2.98363 11.9871   3
  -4  -1  18 25.3929 24.0274   6
  -4  -1  19-6.38072 13.4977   3
   4   1  19-3.14579 11.5262   3
  -4  -1  20 42.1172 28.9872   6
   4  -2  19 3.19899 13.2047   3
  -4   2  19 9.60909 14.2249   3
   4  -2  18 12.1491 12.2366   3
  -4   2  18 9.12579 14.1377   3
   4  -2  17 8.56796 11.5167   3
  -4   2  17 11.4950 11.5876   3
  -4   2  17 13.7363 10.8861   1
  -4   2  16 2.70586 10.8837   3
  -4   2  16 10.7085 9.31224   1
  -4   2  15-6.01662 9.85830   1
  -4   2  15 7.59788 9.87836   3
   4  -2  15 2.07326 9.19932   6
  -4   2  14 18.6993 10.1716   1
  -4   2  14-2.35495 8.04477   3
   4  -2  14 3.89282 8.24664   6
  -4   2  13 1.74143 8.40795   1
  -4   2  13 4.35988 9.22965   3
   4  -2  13 5.45391 7.88950   6
  -4   2  12 81.9994 15.8761   1
  -4   2  12 64.3685 15.9676   3
  -4   2  11 209.895 34.3116   3
  -4   2  11 274.892 31.9796   5
  -4   2  11 290.400 32.9612   7
  -4   2  11 296.132 34.9923   1
   4  -2  10 115.258 15.2906   6
  -4   2  10 72.0293 14.2192   3
   4   2 -10 87.6597 13.8686   4
  -4   2  10 62.9029 12.8311   1
  -4   2  10 59.7827 13.6525   2
  -4   2  10 68.4991 11.4412   5
  -4   2   9 3.90183 9.39803   4
   4  -2   9 34.7178 8.59568   6
  -4   2   9 27.9559 6.87488   5
   4   2  -9 15.6616 6.74869   4
  -4   2   9 28.7412 8.12179   3
  -4   2   9 34.0327 8.95406   2
   4   2  -9 33.1160 7.88455   1
  -4   2   9 31.3021 8.29694   1
   4   2  -8 88.6325 15.2341   1
  -4   2   8 154.178 17.5696   1
   4  -2   8 96.3665 16.3548   6
  -4  -2  -8 105.052 16.3741   6
  -4  -2  -8 146.082 14.0723   5
  -4   2   8 141.969 18.0371   3
  -4   2   8 158.544 18.2641   2
   4  -2   8 104.880 15.0065   9
   4   2  -8 84.6325 15.5623   4
  -4   2   8 120.912 22.0302   4
  -4  -2  -7 30.6958 5.08173   5
  -4   2   7 32.3992 7.41054   3
   4  -2   7 23.3409 6.91045   6
  -4  -2  -7 39.3073 6.72772   6
   4   2  -7 15.8054 6.24765   4
  -4   2   7 40.7636 9.97036   4
   4   2  -7 15.7882 5.97185   1
  -4   2   7 33.3715 7.75422   2
  -4   2   7 39.6498 7.36843   1
   4  -2   7 20.7255 5.79687   9
  -4   2   6 541.916 62.2241   1
   4   2  -6 676.272 62.5419   1
  -4  -2  -6 534.804 59.5600   7
   4  -2   6 639.259 64.3006   6
  -4  -2  -6 636.816 61.2548   6
   4  -2   6 697.879 62.7773   9
  -4   2   6 562.443 63.3139   3
  -4  -2  -6 566.580 60.7900   5
   4   2  -6 720.274 64.0216   4
  -4   2   6 680.895 65.9681   4
  -4   2   6 618.418 63.2520   2
  -4  -2  -5 429.969 47.6923   7
   4  -2   5 523.230 52.0601   6
  -4  -2  -5 498.735 49.1147   6
   4  -2   5 508.871 50.3755   9
  -4  -2  -5 471.974 48.8442   9
  -4   2   5 467.107 50.7314   3
  -4  -2  -5 430.872 48.6301   5
   4   2  -5 531.190 51.3248   4
  -4   2   5 524.178 52.4819   4
   4   2  -5 521.139 49.8519   1
   4   2  -4 1578.08 149.254   1
  -4  -2  -4 1421.15 148.032   7
   4  -2   4 1509.51 151.609   6
  -4  -2  -4 1513.10 149.173   6
  -4  -2  -4 1545.65 149.344   9
   4  -2   4 1600.67 150.427   9
  -4   2   4 1411.05 150.003   3
  -4  -2  -4 1385.87 148.801   5
  -4  -2  -4 1538.48 150.246   2
  -4   2   4 1542.78 152.034   4
   4  -2   3 582.263 65.7012   6
  -4  -2  -3 650.813 64.1053   6
  -4   2   3 609.354 66.0166   4
  -4  -2  -3 668.109 64.1999   2
  -4  -2  -3 626.530 63.8210   3
  -4  -2  -3 643.143 63.1179   7
   4   2  -3 581.973 63.0444   1
   4  -2   3 602.979 64.6684   9
  -4  -2  -2 403.162 43.7035   2
  -4  -2  -2 428.378 43.7840   7
  -4  -2  -2 415.806 43.6178   3
  -4  -2  -2 460.076 44.8092   6
   4  -2   2 409.704 45.8773   6
   4  -2   1 610.606 72.7882   6
  -4  -2  -1 700.077 72.0634   6
  -4   2   1 675.133 73.1843   6
  -4  -2  -1 773.907 71.6631   7
  -4   2   0 9.21723 3.31470   9
  -4   2   0 3.79272 3.73938   6
  -4  -2   0 3.69554 3.13231   7
  -4  -2   1 758.363 72.4558   7
  -4   2  -1 660.131 73.1843   6
  -4   2  -1 677.943 72.7615   9
  -4  -2   2 370.887 44.2062   4
   4  -2  -2 397.728 43.4692   2
  -4  -2   2 464.190 45.0801   7
   4  -2  -2 439.509 43.5346   3
  -4   2  -2 477.656 46.1211   6
  -4   2  -2 414.257 45.0102   9
  -4  -2   3 583.155 64.4386   4
   4  -2  -3 643.620 64.1298   2
  -4  -2   3 689.815 65.2689   7
  -4   2  -3 608.828 63.2186   1
  -4   2  -3 660.537 65.6555   6
   4   2   3 617.772 64.2601   6
  -4   2  -3 588.841 64.7045   9
  -4   2  -4 1624.58 156.524   6
  -4  -2   4 1958.58 157.349   7
   4  -2  -4 1448.57 155.552   2
  -4   2  -4 1515.69 154.704   1
   4   2   4 1284.45 154.913   6
  -4  -2   4 1776.52 157.095   4
  -4   2  -5 493.213 51.8981   6
  -4  -2   5 606.275 52.9370   7
  -4   2  -5 524.320 51.0380   1
   4   2   5 411.126 50.7469   6
   4   2   5 408.984 51.3990   3
  -4  -2   5 599.511 55.7871   4
   4   2   6 577.847 63.7028   3
  -4  -2   6 701.176 63.6468   7
   4   2   6 543.845 62.3762   6
  -4   2  -6 762.387 63.9663   6
   4   2   6 539.929 63.1198   2
  -4  -2   6 435.582 66.5181   4
   4   2   6 570.626 62.8842   1
  -4   2  -6 647.097 62.7542   1
  -4  -2   7 16.8120 5.76814   7
   4   2   7 31.1323 6.20615   6
  -4   2  -7 21.4204 6.13314   6
   4   2   7 22.8968 6.77933   3
   4  -2  -7 20.4348 7.16464   4
  -4   2  -7 24.6829 6.27688   1
   4   2   7 38.3615 7.55411   2
   4   2   7 31.2860 7.05025   1
  -4  -2   7 24.8768 8.39717  10
  -4  -2   8 109.458 18.7020  10
   4  -2  -8 120.297 17.6112   4
  -4   2  -8 109.847 15.8513   6
  -4  -2   8 92.4516 14.9136   7
   4   2   8 134.776 15.8781   6
   4   2   8 138.276 17.4402   2
   4   2   8 157.256 17.5065   1
  -4   2  -8 87.9234 14.8563   1
   4   2   8 129.833 17.2317   3
   4   2   9 14.5164 6.93608   3
   4   2   9 22.4585 6.70958   6
  -4   2  -9 46.4074 9.55960   6
   4   2   9 19.0108 7.73349   2
   4   2   9 18.6870 7.14610   1
  -4   2  -9 33.9250 7.84068   1
   4  -2  -9 37.7361 9.13982   4
  -4  -2   9 23.2971 10.1469  10
  -4  -2   9 34.3363 7.26505   7
   4   2  10 51.6530 12.4092   3
  -4   2 -10 74.6683 14.8536   6
   4   2  10 40.6481 9.79517   6
   4   2  10 65.1193 12.5513   1
   4   2  10 55.3103 12.3938   2
  -4  -2  10 54.3579 17.7387  10
  -4  -2  10 66.2280 10.9596   7
   4   2  11 276.185 36.7812   1
   4   2  11 245.618 37.0085   3
   4   2  12 118.967 19.4331   3
   4   2  12 80.0146 16.7272   1
   4   2  13 6.37922 8.30318   3
   4   2  13 1.80721 8.02836   1
   4   2  14-4.60626 8.43929   3
   4   2  14 3.91259 9.61710   1
   4   2  15-7.43215 9.68291   3
   4   2  15-4.17195 8.84693   1
   4   2  16 15.9055 11.3543   3
   4   2  16 20.0763 11.1075   1
  -4  -2  17 30.7547 24.0037   6
  -4  -2  17 11.5195 12.2086   3
   4   2  17 5.65242 11.3698   3
   4   2  17 2.38469 11.0791   1
  -4  -2  18 16.8404 25.5779   6
  -4  -2  18 18.3253 14.0592   3
   4   2  18 32.9571 14.6467   3
  -4  -2  19 9.65059 12.5611   3
   4   2  19-3.15955 11.5911   3
  -4   3  19-2.59081 12.0085   1
   4  -3  19 9.71949 13.3609   3
  -4   3  19 3.22389 12.2008   3
  -4   3  18-7.35583 11.1262   1
   4  -3  18 9.19059 13.5949   3
  -4   3  18 9.21121 12.9915   3
  -4   3  17 6.94792 10.2777   1
  -4   3  17-2.91180 10.6697   3
  -4   3  16-4.38359 9.50222   1
  -4   3  16-2.74317 10.3806   3
   4  -3  16 4.61814 9.26809   6
  -4   3  15 4.13298 9.17179   1
  -4   3  15-2.57791 9.12731   3
   4  -3  15 6.54738 9.68621   6
  -4   3  14 1.93575 8.97813   1
  -4   3  14 4.82307 8.54330   3
   4  -3  14 4.10583 8.90672   6
  -4   3  13 45.0358 12.5659   1
  -4   3  13 24.6445 11.0495   3
   4  -3  13 28.8730 11.2180   6
  -4   3  12 4.99986 8.43766   1
  -4   3  12 18.6695 9.89263   3
   4  -3  12 19.9298 10.0734   6
  -4   3  11 153.105 22.5904   1
  -4   3  11 110.776 21.9012   3
  -4   3  10 36.7451 10.9320   3
   4  -3  10 6.38618 7.07497   6
  -4   3  10 40.7439 10.3386   1
  -4   3  10 38.7945 11.1343   2
   4   3 -10 11.5772 7.32198   1
   4   3 -10 20.5901 8.43349   4
  -4   3  10 28.4392 8.21836   5
  -4   3  10 14.4027 13.7864   4
  -4   3   9 6.37043 6.57332   3
   4  -3   9 5.97596 6.00298   6
  -4   3   9 0.75873 5.13378   5
  -4   3   9-3.53758 8.85862   4
   4   3  -9 7.10387 5.93358   4
  -4   3   9 4.15326 6.00840   2
  -4   3   9-2.53847 6.01026   1
   4   3  -9 3.19149 5.23714   1
   4  -3   9 7.25808 4.78721   9
  -4  -3  -8 26.9709 5.75323   5
  -4   3   8 33.9683 7.33757   5
   4   3  -8 43.5754 8.92258   4
  -4   3   8 70.0045 14.4390   4
  -4   3   8 30.2309 8.37830   3
   4  -3   8 35.2007 8.54558   6
   4  -3   8 46.5267 8.19677   9
   4   3  -8 43.1879 8.53681   1
  -4   3   8 38.7491 8.41563   1
  -4  -3  -7 294.412 31.4389   8
  -4  -3  -7 310.558 32.8216   5
  -4   3   7 368.266 39.1794   4
   4   3  -7 294.490 34.5618   4
   4  -3   7 336.632 36.5996   6
  -4  -3  -7 297.552 33.6627   6
  -4   3   7 347.317 36.5409   3
  -4   3   7 287.306 33.2457   5
   4  -3   7 288.224 34.0393   9
   4   3  -7 347.780 34.6971   1
   4  -3   6 53.9112 9.13095   9
  -4   3   6 54.0112 9.76128   3
  -4  -3  -6 58.9427 10.2777   2
  -4  -3  -6 38.8798 7.33774   5
   4  -3   6 73.4306 11.0185   6
  -4  -3  -6 52.3791 7.22015   6
  -4   3   6 35.7493 8.05759   5
  -4  -3  -6 55.0262 6.86623   9
   4   3  -6 78.8904 10.3023   4
  -4   3   6 54.6312 10.8337   4
   4   3  -6 59.8068 9.06256   1
   4   3  -5 627.818 58.8119   1
  -4  -3  -5 502.867 57.6587   5
  -4  -3  -5 485.899 56.5625   7
   4  -3   5 591.559 61.1080   6
  -4  -3  -5 572.477 57.2950   6
  -4  -3  -5 616.493 57.6842   9
   4  -3   5 660.599 59.7818   9
  -4   3   5 525.914 58.0048   5
  -4  -3  -5 593.326 60.2198   2
   4   3  -5 606.496 59.6537   4
  -4   3   5 615.379 61.6914   4
  -4  -3  -4 319.596 34.2461   5
  -4  -3  -4 307.851 33.1207   7
   4   3  -4 311.357 35.0980   7
  -4  -3  -4 340.515 33.8836   6
  -4  -3  -4 362.931 35.7724   3
   4  -3   4 301.078 36.5530   6
  -4  -3  -4 335.713 35.8735   2
   4  -3   4 289.202 35.1074   9
  -4   3   4 354.007 37.6106   4
   4   3  -4 316.719 35.1983   4
  -4  -3  -3 153.434 19.7524   5
  -4  -3  -3 186.289 20.7274   3
  -4  -3  -3 171.954 20.7345   2
   4   3  -3 202.783 21.1748   7
  -4  -3  -3 173.005 19.1271   7
   4  -3   3 188.894 22.5111   6
  -4  -3  -3 160.156 19.6130   6
   4  -3   3 219.889 21.8648   9
   4   3  -2 1541.05 144.941   7
  -4  -3  -2 1395.78 143.441   7
  -4  -3  -2 1557.99 144.541   6
   4  -3   2 1345.07 146.320   6
  -4   3   2 1468.17 146.752   6
  -4   3   2 1344.00 145.613   9
   4  -3   2 1397.98 145.315   9
  -4  -3  -1 934.712 98.4269   7
   4   3  -1 1068.55 99.6537   7
  -4   3   1 982.232 101.146   6
   4  -3   1 954.356 101.252   6
   4  -3   1 1006.40 100.278   9
  -4   3   1 945.131 100.391   9
   4  -3   0 7.72468 4.36469   6
   4   3   0 12.0336 3.85966   7
  -4  -3   0 16.2728 3.66286   7
  -4   3   0 13.0276 5.17468   6
  -4   3   0 14.1210 4.20074   9
  -4   3  -1 987.556 104.427   9
   4   3   1 1061.82 103.342   7
  -4  -3   1 1007.43 103.173   7
  -4   3  -1 1025.54 105.242   6
   4  -3  -2 1550.82 148.962   3
  -4   3  -2 1479.44 150.612   6
  -4   3  -2 1458.12 149.970   9
   4   3   2 1620.87 148.795   7
  -4  -3   2 1414.76 148.938   7
  -4  -3   2 1386.26 148.576   4
  -4  -3   3 227.112 22.1290   4
  -4   3  -3 247.295 23.8640   6
   4  -3  -3 157.063 21.2328   3
   4  -3  -3 158.832 21.4037   2
  -4   3  -3 206.351 22.6548   9
  -4  -3   3 193.045 21.6807   7
   4   3   3 183.370 20.8817   7
  -4  -3   4 322.844 34.6142   7
   4   3   4 286.800 33.6978   6
  -4   3  -4 342.232 35.7076   6
   4  -3  -4 332.213 34.9403   3
   4  -3  -4 338.398 35.5460   2
  -4  -3   4 365.284 36.5805   4
  -4   3  -4 307.194 32.5160   5
  -4  -3   5 858.782 70.4182  10
  -4   3  -5 641.468 62.4943   5
  -4  -3   5 606.672 64.7605   7
   4   3   5 530.720 63.9113   6
  -4   3  -5 681.203 66.0970   6
  -4   3  -5 632.514 64.6320   1
   4  -3  -5 584.591 65.6673   2
  -4  -3   5 608.000 73.3113   4
  -4  -3   6 57.7298 8.95960   7
  -4  -3   6 70.3941 12.6752  10
  -4   3  -6 59.0880 6.14565   5
  -4   3  -6 68.3458 10.1663   6
  -4   3  -6 53.6116 8.75927   1
   4  -3  -6 44.5806 9.76555   2
   4   3   6 40.4111 9.40720   3
   4   3   6 45.0088 7.87215   6
  -4  -3   7 309.396 33.6021   7
   4   3   7 298.457 33.1802   6
  -4   3  -7 310.414 34.3162   6
  -4  -3   7 322.247 38.7292  10
   4   3   7 286.507 35.2594   3
  -4   3  -7 304.248 33.8944   1
   4  -3  -7 306.155 36.0172   4
  -4  -3   8 55.7092 8.16021   7
   4   3   8 30.9245 6.44474   6
  -4   3  -8 53.5990 9.40119   6
   4   3   8 39.7939 8.83113   3
   4  -3  -8 20.8791 8.12842   4
  -4  -3   8 30.7299 12.4739  10
  -4   3  -8 27.7455 7.29271   1
   4   3   8 19.0234 7.23427   1
  -4  -3   9 5.01124 5.12753   7
   4   3   9 0.87471 3.80157   6
  -4   3  -9 11.6311 7.23767   6
   4   3   9-1.52712 5.41209   3
   4  -3  -9 7.23395 6.84853   4
  -4   3  -9 8.49923 5.77971   1
   4   3   9-1.32382 5.46542   1
  -4  -3   9 2.82113 11.9380  10
  -4  -3  10 12.0641 7.19259   7
   4   3  10 42.5007 10.7718   1
   4   3  10 13.0064 8.90569   2
  -4   3 -10 19.6872 8.03497   1
  -4   3 -10 20.0713 8.89038   6
   4   3  10 43.6928 10.9911   3
   4   3  11 131.555 21.8952   1
   4   3  11 90.3683 21.0994   3
   4   3  12 6.96038 8.74972   1
   4   3  12 10.0438 9.15094   3
   4   3  13 16.9119 10.4196   1
   4   3  13 26.1203 11.4669   3
   4   3  14 4.04010 10.4706   1
   4   3  14 2.34686 7.69600   3
   4   3  15 6.47843 9.13618   1
   4   3  15-2.51555 7.89290   3
   4   3  16-2.29040 10.1641   1
   4   3  16-2.68811 9.51626   3
  -4  -3  16 6.14507 19.2807   6
   4   3  17-7.28817 10.2842   1
   4   3  17-2.85385 10.1079   3
  -4  -3  17 5.86808 20.0180   6
   4   3  18 2.56805 12.6291   1
   4   3  18-3.01627 11.0577   3
   4   3  19-28.4975 13.7791   3
  -4  -3  19 6.48677 13.0728   3
   4   3  19-5.43357 11.8388   1
  -4   4  19 13.0078 13.4705   3
  -4   4  19 13.0863 12.9289   1
  -4   4  18 9.30521 11.4412   3
  -4   4  18 19.9866 14.2420   1
   4  -4  17 2.56397 11.6352   6
  -4   4  17 8.83564 11.1477   3
  -4   4  17-2.39074 10.3674   1
   4  -4  16 7.31051 10.0499   6
  -4   4  16-2.78850 9.13981   3
  -4   4  16-6.78704 9.80916   1
   4  -4  15-2.30767 7.87097   6
  -4   4  15 7.86905 10.2308   3
  -4   4  15-2.13528 8.56984   1
   4  -4  14 13.0620 9.87674   6
  -4   4  14 2.46855 8.41996   3
  -4   4  14-8.02204 8.48468   1
   4  -4  13 30.6732 11.6787   6
  -4   4  13 25.3647 10.9371   3
  -4   4  13 16.8368 10.2783   1
   4  -4  12 233.695 29.2975   6
  -4   4  12 173.081 28.4979   3
  -4   4  12 202.660 27.8883   1
  -4   4  11 143.150 20.5194   1
  -4   4  11 168.488 22.7145   3
  -4   4  10 65.7652 13.4591   3
   4  -4  10 37.3969 11.0058   6
   4   4 -10 46.0669 10.7324   4
  -4   4  10 84.0221 13.7167   1
  -4   4  10 56.2304 10.6675   5
   4  -4   9 52.3036 9.30303   9
  -4   4   9 13.4439 7.92784   3
   4  -4   9 46.7861 10.2700   6
  -4   4   9 22.6113 7.50819   5
   4   4  -9 56.9264 10.1190   1
  -4   4   9 30.8836 14.2120   4
   4   4  -9 51.2020 9.92909   4
   4  -4   8 362.793 37.6455   6
  -4   4   8 287.105 36.1817   3
   4   4  -8 333.630 34.8645   1
  -4   4   8 283.383 33.2752   5
  -4  -4  -8 275.210 32.5331   5
   4  -4   8 304.922 34.5158   9
  -4   4   8 336.200 40.4560   4
   4   4  -8 311.134 34.8119   4
   4  -4   7 212.622 28.5199   9
  -4   4   7 262.639 28.1128   5
  -4  -4  -7 283.764 28.0763   5
   4   4  -7 248.228 28.7900   7
  -4   4   7 309.427 33.6968   4
   4   4  -7 216.279 28.3684   4
   4  -4   7 212.142 30.1304   6
  -4  -4  -7 287.111 31.8635   2
   4   4  -7 251.151 28.8455   1
   4   4  -6 206.039 22.9348   1
  -4  -4  -6 200.845 20.3969   9
   4  -4   6 210.053 23.4199   9
  -4   4   6 189.383 21.9364   5
  -4  -4  -6 203.933 24.0774   3
  -4  -4  -6 167.924 20.7566   8
   4   4  -6 199.261 22.9962   7
   4  -4   6 192.386 24.7816   6
   4   4  -6 190.658 22.7358   4
  -4   4   6 190.389 25.1053   4
  -4  -4  -6 188.845 20.9985   6
  -4  -4  -6 188.413 21.7899   5
  -4  -4  -6 175.071 24.0914   2
  -4  -4  -5 440.013 47.0096   5
   4   4  -5 484.745 48.2526   7
   4  -4   5 443.057 50.0133   6
  -4  -4  -5 468.846 45.6282   6
  -4  -4  -5 416.362 48.4913   3
   4  -4   5 447.542 48.2170   9
  -4   4   5 408.218 46.8478   5
   4   4  -5 439.058 47.6574   4
  -4   4   5 476.201 50.5526   4
  -4  -4  -5 447.396 49.4203   2
   4  -4   4 76.1737 14.9731   9
  -4  -4  -4 156.985 17.9844   2
   4   4  -4 86.0637 15.1849   7
  -4  -4  -4 169.249 14.4094   6
   4  -4   4 90.2407 16.1937   6
   4   4  -4 75.4325 14.4440   4
  -4  -4  -4 169.702 17.6125   3
  -4   4   4 149.059 17.3988   9
  -4   4   4 152.595 15.7372   5
  -4   4   4 166.153 19.1776   4
  -4  -4  -4 154.633 15.8443   5
  -4  -4  -3 286.010 33.6958   5
  -4  -4  -3 348.307 35.3720   3
  -4   4   3 346.203 33.8041   5
  -4  -4  -3 340.176 33.1403   6
   4  -4   3 272.402 35.8264   6
  -4   4   3 304.079 36.0698   6
  -4   4   3 297.467 35.1734   9
   4  -4   3 279.666 34.6148   9
   4   4  -3 347.791 34.9242   7
  -4  -4  -3 302.253 32.8980   7
  -4   4   2 659.316 69.5365   5
  -4  -4  -2 788.656 70.0211   6
   4  -4   2 636.741 72.1960   6
  -4   4   2 687.774 72.3040   6
  -4   4   2 679.023 71.6293   9
   4  -4   2 635.398 71.0277   9
  -4  -4  -2 657.783 69.1829   7
   4   4  -2 698.936 70.7534   7
  -4   4   1 723.689 74.4919   5
  -4   4   1 774.572 77.4290   6
   4  -4   1 653.406 77.1592   6
   4  -4   1 766.998 76.5773   9
  -4   4   1 727.449 76.6035   9
  -4  -4  -1 650.740 74.2610   7
   4   4  -1 946.593 76.6765   7
  -4   4   0 577.897 61.1430   5
  -4   4   0 544.902 63.6439   6
   4  -4   0 569.396 64.3311   6
   4  -4   0 576.590 63.0707   9
  -4   4   0 590.488 63.2314   9
  -4  -4   0 602.217 61.6160   7
   4   4   0 759.050 63.2728   7
  -4  -4   1 756.899 78.4564   4
  -4   4  -1 746.884 78.3827   5
  -4   4  -1 773.701 81.2774   6
  -4   4  -1 751.624 80.4855   9
  -4  -4   1 759.170 79.0966   7
   4   4   1 945.658 80.4786   7
  -4  -4   2 679.984 69.6720   4
  -4   4  -2 666.124 72.2154   6
  -4   4  -2 627.902 69.1876   5
  -4  -4   2 660.063 70.2834   7
   4   4   2 899.064 71.4083   7
  -4  -4   2 783.613 72.6617  10
  -4   4  -2 614.326 71.2979   9
  -4  -4   3 299.381 35.2668   4
  -4   4  -3 328.854 36.5861   6
   4  -4  -3 365.761 36.1997   3
  -4   4  -3 312.118 33.5658   5
  -4  -4   3 283.097 34.7655   7
   4   4   3 419.316 35.5636   7
  -4  -4   3 310.218 36.8151  10
   4  -4  -4 168.692 16.4840   2
  -4  -4   4 49.3809 15.9232   4
  -4   4  -4 88.9465 13.9323   6
   4  -4  -4 184.435 16.3669   3
  -4   4  -4 76.9774 11.1773   5
  -4  -4   4 81.2547 13.0486   7
   4   4   4 201.901 14.3864   7
  -4  -4   4 111.606 18.3908  10
   4   4   5 388.031 45.0731   6
  -4   4  -5 488.877 48.0750   6
   4  -4  -5 468.418 47.8640   3
  -4   4  -5 443.162 44.1975   5
   4  -4  -5 453.066 48.2407   2
   4   4   5 474.007 45.5312   7
  -4  -4   5 411.753 46.3635   7
  -4  -4   5 404.471 50.0490  10
  -4   4  -6 227.828 24.1508   6
   4   4   6 209.089 21.2748   7
  -4  -4   6 185.212 22.5907   7
   4  -4  -6 190.276 24.4080   2
   4   4   6 167.514 21.3355   6
  -4   4  -6 215.012 23.2046   1
  -4  -4   6 180.001 29.0463  10
  -4   4  -7 282.011 29.2683   6
  -4  -4   7 225.725 27.8200   7
   4  -4  -7 289.510 31.1053   2
  -4   4  -7 235.283 28.2481   1
   4   4   7 276.299 27.2840   6
  -4   4  -8 298.771 32.0027   6
  -4   4  -8 290.458 31.4762   1
   4  -4  -8 263.572 32.7898   4
  -4  -4   8 321.601 31.1063   7
   4   4   9 12.8866 7.61285   3
  -4   4  -9 31.8957 8.61069   1
  -4  -4   9 35.8817 7.75493   7
   4   4  10 75.5026 14.2521   3
  -4  -4  10 31.1251 10.0707   7
   4   4  10 105.384 15.4401   1
  -4   4 -10 62.3458 11.8373   1
   4   4  11 152.673 21.0786   3
   4   4  11 175.517 21.1566   1
   4   4  12 187.878 29.3940   3
   4   4  12 252.853 30.9447   1
   4   4  13 28.9910 11.6442   3
   4   4  13 23.5392 10.4797   1
   4   4  14-9.57240 8.78552   3
   4   4  14 4.20852 9.56285   1
   4   4  15 7.67542 9.07398   3
   4   4  15 8.98083 11.2534   1
  -4  -4  15-5.88368 15.7530   6
   4   4  16-2.71954 9.27763   3
   4   4  16-2.38206 10.0792   1
  -4  -4  16 5.64407 23.2737   6
   4   4  17-2.88639 10.2173   3
   4   4  17-7.52583 11.8662   1
   4   4  18 28.9994 15.8273   1
   4   4  18-3.04635 11.2381   3
   4   4  19 2.75594 11.9487   1
  -4  -4  19 20.1001 19.3919   6
   4   4  19-9.61016 13.2104   3
  -4   5  19 13.4063 13.9550   1
   4  -5  18 45.1035 16.4236   6
  -4   5  18 30.9272 15.6700   1
   4  -5  17 29.6647 13.3332   6
  -4   5  17 2.46037 11.9539   1
  -4   5  16 18.7076 11.5273   1
   4  -5  16 7.62857 9.95599   6
  -4   5  16 2.85977 9.79255   3
  -4   5  15 28.7097 12.6506   1
   4  -5  15 24.1144 11.7564   6
  -4   5  15 5.39996 10.0384   3
  -4   5  14 22.9623 11.3202   1
   4  -5  14 29.6377 12.4941   6
  -4   5  14 30.5148 12.3259   3
  -4   5  13 3.91481 9.45471   1
   4  -5  13-2.16891 8.22198   6
  -4   5  13 19.1067 10.8467   3
   4  -5  12 156.890 24.3637   6
  -4   5  12 158.422 23.8751   1
   4  -5  11 167.707 28.9127   6
  -4   5  11 272.278 30.3377   1
   4  -5  10 768.741 77.5659   6
   4   5 -10 756.083 75.2307   4
  -4  -5  -9 45.6974 9.19167   5
   4   5  -9 78.8300 12.6071   7
   4   5  -9 52.3987 11.2373   1
   4  -5   9 65.2496 13.2931   6
   4  -5   9 93.8196 13.1169   9
  -4   5   9 62.1284 16.9498   4
   4   5  -9 82.7549 12.6762   4
  -4   5   9 51.2222 10.6081   5
  -4  -5  -9 62.4177 14.2599   2
  -4  -5  -8 65.6251 9.26832   5
   4   5  -8 46.6569 9.77130   7
   4   5  -8 40.7003 9.46027   1
   4  -5   8 50.5440 11.3332   6
  -4   5   8 61.4157 13.7187   4
   4   5  -8 61.6784 10.4465   4
  -4  -5  -8 50.0899 11.5298   2
  -4   5   8 45.3785 9.41345   5
   4  -5   8 51.1073 10.3098   9
   4  -5   7 62.5479 10.6630   9
  -4  -5  -7 47.4840 8.63152   5
   4   5  -7 53.2682 10.1073   7
   4  -5   7 71.9568 12.5662   6
  -4   5   7 56.7071 12.3184   4
   4   5  -7 73.8786 10.6338   4
   4   5  -7 54.2163 10.0261   1
  -4   5   7 53.0703 9.23886   5
  -4  -5  -7 53.8136 11.2456   3
  -4  -5  -7 53.4557 11.3240   2
  -4  -5  -6 53.4602 8.12675   8
   4  -5   6 55.6743 10.3648   9
  -4  -5  -6 71.2909 11.6264   3
   4   5  -6 95.2107 11.8104   7
   4  -5   6 47.4444 11.6665   6
  -4   5   6 79.2953 12.9183   4
   4   5  -6 74.2752 10.1537   4
  -4  -5  -6 74.6863 12.7010   2
  -4   5   6 56.5231 9.35972   5
  -4  -5  -6 51.0755 8.95780   5
  -4   5   6 51.7868 9.98783   9
   4  -5   5 47.4347 9.88109   9
  -4  -5  -5 72.2687 9.68873   8
  -4  -5  -5 64.1655 11.4307   3
   4   5  -5 55.8761 10.2390   7
  -4  -5  -5 74.7832 7.48304   6
   4  -5   5 53.9564 10.9217   6
  -4   5   5 62.5771 11.7703   4
   4   5  -5 51.6363 9.01077   4
  -4  -5  -5 48.4374 9.21071  10
  -4   5   5 73.1143 11.1358   9
  -4   5   5 53.6914 9.12356   5
  -4  -5  -5 71.4989 9.88108   5
  -4  -5  -5 75.7988 12.6469   2
  -4   5   4 801.161 92.4174   9
  -4  -5  -4 833.514 90.9573  10
   4  -5   4 954.187 92.7971   9
  -4   5   4 817.616 90.7703   5
   4   5  -4 1303.68 94.4842   7
   4  -5   4 917.802 94.3323   6
  -4   5   4 826.969 93.3602   6
  -4  -5  -4 922.224 89.1851   6
  -4  -5  -4 988.870 93.8668   3
  -4  -5  -4 851.669 91.3479   5
  -4  -5  -4 810.270 90.8430   8
   4   5  -4 935.072 91.2886   4
  -4   5   4 861.612 94.1305   4
  -4  -5  -3 342.876 42.1411   5
   4   5  -3 509.234 44.1655   7
  -4   5   3 390.569 41.9942   5
  -4   5   3 394.996 44.4733   6
  -4  -5  -3 405.909 40.8369   6
   4  -5   3 351.776 44.6097   6
  -4  -5  -3 384.069 43.1681  10
  -4   5   3 407.339 43.9735   9
   4  -5   3 415.426 43.7810   9
  -4  -5  -2 1268.44 133.247   5
  -4   5   2 1248.59 132.326   5
  -4   5   2 1360.31 135.341   6
   4  -5   2 1247.96 135.693   6
  -4  -5  -2 1443.71 132.366   6
   4  -5   2 1418.38 134.660   9
  -4   5   2 1265.27 134.266   9
  -4  -5  -2 1391.70 133.692  10
   4   5  -2 1613.19 134.100   7
  -4  -5  -2 1106.52 132.013   7
   4   5  -1 1467.80 124.496   7
  -4  -5  -1 1161.61 123.140   7
  -4   5   1 1190.26 123.023   5
  -4   5   1 1204.21 125.850   6
   4  -5   1 1230.67 126.555   6
  -4  -5  -1 1182.32 124.645  10
   4  -5   1 1343.11 125.707   9
  -4   5   1 1225.86 125.086   9
[truncated: 348,632 more chars]
