# Supplementary material for: Crystal structure and Hirshfeld surface analysis of 3-acetyl-11-keto-β-boswellic acid
Source: Acta Crystallogr E Crystallogr Commun. 2026 May 29;82(Pt 6):738–42. doi: 10.1107/S2056989026005360 (PMC13238990; doi:10.1107/S2056989026005360)
Supplement: Supplementary file 2 [file e-82-00738-Isup3.hkl]

data_I                                                                          
_shelx_title ' GSH089a_auto in P21212 No18' 
_shelx_refln_list_code          4                                               
_shelx_F_calc_maximum      284.28                                               
_exptl_crystal_F_000      1120.00                                               
_reflns_d_resolution_high  0.7549                                               
                                                                                
loop_                                                                           
 _space_group_symop_operation_xyz                                               
 'x, y, z'                                                                      
 '-x, -y, z'                                                                    
 'x+1/2, -y+1/2, -z'                                                            
 '-x+1/2, y+1/2, -z'                                                            
                                                                                
_cell_length_a    11.8995                                                       
_cell_length_b    16.3460                                                       
_cell_length_c    15.7065                                                       
_cell_angle_alpha  90.000                                                       
_cell_angle_beta   90.000                                                       
_cell_angle_gamma  90.000                                                       
                                                                                
_shelx_F_squared_multiplier     1.000                                           
                                                                                
loop_                                                                           
 _refln_index_h                                                                 
 _refln_index_k                                                                 
 _refln_index_l                                                                 
 _refln_F_squared_calc                                                          
 _refln_F_squared_meas                                                          
 _refln_F_squared_sigma                                                         
 _refln_observed_status                                                         
   4   0   0        137.35        120.34        16.08 o                         
   6   0   0        448.98        557.06        61.42 o                         
   8   0   0         75.32         99.20        17.77 o                         
  10   0   0         66.75         57.73        13.91 o                         
  12   0   0        190.47        193.20        21.21 o                         
  14   0   0         24.14         35.99        11.04 o                         
   1   1   0       2791.84       2527.17       112.47 o                         
   2   1   0        666.02        615.36        36.48 o                         
   3   1   0         22.16         28.96         3.63 o                         
   4   1   0         73.36         66.69         6.99 o                         
   5   1   0        718.42        665.41        49.21 o                         
   6   1   0        311.27        321.19        21.36 o                         
   7   1   0        276.23        272.31        19.27 o                         
   8   1   0         45.46         43.12         7.73 o                         
   9   1   0        264.73        225.19        21.17 o                         
  10   1   0        204.55        211.74        20.85 o                         
  11   1   0        624.17        672.26        55.40 o                         
  12   1   0         14.16          5.22         6.20 o                         
  13   1   0          4.19          6.78         6.04 o                         
  14   1   0          0.42         -0.02         6.62 o                         
  15   1   0         16.82         26.60        14.06 o                         
   0   2   0        604.57        460.57        20.61 o                         
   1   2   0      80817.26     111237.48      3313.04 o                         
   2   2   0        555.82        601.41        23.15 o                         
   3   2   0        128.85        104.02         5.84 o                         
   4   2   0          7.40          6.20         2.15 o                         
   5   2   0         17.25         10.29         3.04 o                         
   6   2   0        232.62        268.42        18.52 o                         
   7   2   0          0.05         -3.99         4.60 o                         
   8   2   0          0.27         -1.82         3.39 o                         
   9   2   0        222.39        261.96        19.82 o                         
  10   2   0         41.59         43.77         9.30 o                         
  11   2   0        131.40        148.42        32.06 o                         
  12   2   0          7.44         11.30         8.84 o                         
  13   2   0          0.71         -6.23         8.50 o                         
  14   2   0          8.00         11.41         6.76 o                         
  15   2   0          1.65         -7.40        11.33 o                         
   1   3   0       5877.05       5657.54       186.38 o                         
   2   3   0       8145.96       7597.81       250.79 o                         
   3   3   0        538.48        541.30        21.13 o                         
   4   3   0         17.51         14.52         2.06 o                         
   5   3   0        377.67        460.74        28.97 o                         
   6   3   0        190.83        136.18        10.77 o                         
   7   3   0        194.65        257.93        18.47 o                         
   8   3   0         77.43         74.98         7.38 o                         
   9   3   0        204.05        189.60        18.64 o                         
  10   3   0        646.72        739.65        57.04 o                         
  11   3   0        130.30        122.79        15.48 o                         
  12   3   0        157.55        177.35        19.44 o                         
  13   3   0         23.84         25.95         9.56 o                         
  14   3   0         27.88         35.57        10.36 o                         
  15   3   0          2.14          6.67        10.66 o                         
   0   4   0       4378.62       3787.15       167.43 o                         
   1   4   0       5883.22       5260.88       174.13 o                         
   2   4   0        309.43        311.18        11.64 o                         
   3   4   0        534.01        494.25        18.45 o                         
   4   4   0        585.41        676.66        26.36 o                         
   5   4   0        129.10        123.09         6.67 o                         
   6   4   0        162.69        136.09        10.93 o                         
   7   4   0        117.46        120.88        10.36 o                         
   8   4   0        966.62       1031.54        75.70 o                         
   9   4   0       1028.79       1098.73        80.24 o                         
  10   4   0         92.43        108.36        13.52 o                         
  11   4   0         18.34         16.47         7.75 o                         
  12   4   0         76.19         88.92        18.15 o                         
  13   4   0          7.93          9.89         7.43 o                         
  14   4   0          2.94          5.22        10.16 o                         
  15   4   0          0.01          3.38        16.94 o                         
   1   5   0         18.80         19.91         1.39 o                         
   2   5   0        508.09        539.64        17.57 o                         
   3   5   0         16.76         14.22         1.72 o                         
   4   5   0          3.30          3.43         1.44 o                         
   5   5   0        674.32        752.63        33.73 o                         
   6   5   0        937.77        951.88        43.77 o                         
   7   5   0         17.33         21.43         3.81 o                         
   8   5   0        764.62        817.85        79.72 o                         
   9   5   0        236.09        212.92        20.18 o                         
  10   5   0        742.03        787.14        79.37 o                         
  11   5   0         17.79         26.90         7.68 o                         
  12   5   0          0.26         -7.54         7.54 o                         
  13   5   0          2.02         -1.57         7.51 o                         
  14   5   0         11.57          3.19        14.14 o                         
  15   5   0         11.05          3.35        17.06 o                         
   0   6   0         22.48         22.74         2.12 o                         
   1   6   0          3.97          7.63         1.09 o                         
   2   6   0        176.00        172.45         6.42 o                         
   3   6   0         13.84         13.43         1.68 o                         
   4   6   0         64.53         51.88         3.51 o                         
   5   6   0         11.60          9.83         1.95 o                         
   6   6   0        953.74        983.11        38.37 o                         
   7   6   0       1032.73       1077.38        67.40 o                         
   8   6   0       1141.42       1008.14        59.72 o                         
   9   6   0        970.98        980.18        72.72 o                         
  10   6   0        278.46        266.33        24.08 o                         
  11   6   0         20.22         18.72         7.08 o                         
  12   6   0         27.42         28.16         8.28 o                         
  13   6   0         43.36         36.71        10.05 o                         
  14   6   0          1.57          3.13        14.21 o                         
   1   7   0        318.31        315.88        11.52 o                         
   2   7   0       1899.14       1795.73        63.93 o                         
   3   7   0        511.12        470.11        17.08 o                         
   4   7   0        645.39        582.93        23.35 o                         
   5   7   0        281.11        293.68        11.99 o                         
   6   7   0        480.43        508.01        26.37 o                         
   7   7   0       1314.02       1395.59        77.45 o                         
   8   7   0        863.22        936.08        55.96 o                         
   9   7   0        681.47        738.22       147.42 o                         
  10   7   0          2.22          5.95         6.60 o                         
  11   7   0         45.72         32.27         8.28 o                         
  12   7   0          0.15          4.00         7.31 o                         
  13   7   0          3.45          8.28         7.32 o                         
  14   7   0          0.44          6.23        14.15 o                         
   0   8   0        461.08        463.16        22.07 o                         
   1   8   0        159.75        202.76         7.99 o                         
   2   8   0       1182.64       1184.62        40.16 o                         
   3   8   0       1703.61       1774.40        56.44 o                         
   4   8   0         12.96         10.81         2.00 o                         
   5   8   0        338.47        329.01        15.50 o                         
   6   8   0        118.11        121.82         8.20 o                         
   7   8   0        407.75        346.69        19.64 o                         
   8   8   0       1159.77       1091.56       146.73 o                         
   9   8   0        363.99        349.68        33.53 o                         
  10   8   0        223.90        250.76        23.43 o                         
  11   8   0         40.10         48.68        12.64 o                         
  12   8   0         14.46         19.24         8.47 o                         
  13   8   0          7.09          6.14         8.02 o                         
  14   8   0          6.93         -3.10        13.78 o                         
   1   9   0        107.36        118.68         5.13 o                         
   2   9   0         28.50         27.01         2.34 o                         
   3   9   0       1331.65       1318.23        42.58 o                         
   4   9   0         91.64         94.12         4.76 o                         
   5   9   0          0.24         -2.42         2.42 o                         
   6   9   0        254.17        214.43        15.87 o                         
   7   9   0        487.97        547.24        44.29 o                         
   8   9   0        209.25        217.68        20.91 o                         
   9   9   0         81.23         71.69         8.91 o                         
  10   9   0         27.99         18.73         9.18 o                         
  11   9   0         32.04         48.72        10.28 o                         
  12   9   0          0.60          0.50         7.04 o                         
  13   9   0          4.33          8.83        13.39 o                         
   0  10   0        630.78        677.58        31.79 o                         
   1  10   0        120.37        128.69         5.45 o                         
   2  10   0          5.14          4.57         1.81 o                         
   3  10   0          0.25          2.37         1.94 o                         
   4  10   0        524.91        478.33        18.32 o                         
   5  10   0          0.13         -2.13         2.70 o                         
   6  10   0        128.76        127.00        11.92 o                         
   7  10   0        180.92        167.60        14.75 o                         
   8  10   0         36.67         18.50        10.94 o                         
   9  10   0         90.78         73.71        16.06 o                         
  10  10   0         13.88         11.49         9.48 o                         
  11  10   0         77.99         68.92        17.31 o                         
  12  10   0         11.56         22.87         7.17 o                         
  13  10   0          3.48          2.25        11.67 o                         
   1  11   0         20.56         20.13         2.49 o                         
   2  11   0        268.51        270.31        12.10 o                         
   3  11   0        520.33        523.67        20.46 o                         
   4  11   0         14.08         10.89         2.70 o                         
   5  11   0         74.06         79.91         7.50 o                         
   6  11   0        180.26        167.78        14.60 o                         
   7  11   0          5.20         -5.38         5.42 o                         
   8  11   0         70.31         49.16         9.89 o                         
   9  11   0          3.26         -3.70         9.43 o                         
  10  11   0         80.27        130.73        22.18 o                         
  11  11   0          0.81          4.17        10.98 o                         
  12  11   0          0.09          4.39        12.48 o                         
  13  11   0          0.48          4.59        11.91 o                         
   0  12   0         12.25          3.54         7.83 o                         
   1  12   0       2613.57       2623.50       151.83 o                         
   2  12   0        289.90        294.11        20.37 o                         
   3  12   0         11.10          4.41         4.25 o                         
   4  12   0          2.68         12.09         3.95 o                         
   5  12   0          7.41          0.81         4.60 o                         
   6  12   0        201.38        195.49        16.29 o                         
   7  12   0          0.01          0.29         5.68 o                         
   8  12   0         18.87          4.70         6.97 o                         
   9  12   0          0.00         -1.93         7.22 o                         
  10  12   0          0.05          4.28         7.72 o                         
  11  12   0         10.93          1.36         8.40 o                         
  12  12   0         10.27          4.46        12.49 o                         
   1  13   0        585.75        647.14        49.37 o                         
   2  13   0         80.81         70.61         8.42 o                         
   3  13   0        793.37        834.86        48.82 o                         
   4  13   0         20.19         26.94         5.86 o                         
   5  13   0          6.18          2.78         4.34 o                         
   6  13   0         20.67         20.41         6.30 o                         
   7  13   0          4.38          6.69         5.95 o                         
   8  13   0          0.00         -6.19         8.04 o                         
   9  13   0         41.37         34.57        10.18 o                         
  10  13   0          5.33          4.38         7.93 o                         
  11  13   0          9.82         17.17         9.74 o                         
  12  13   0         17.17         36.05        16.06 o                         
   0  14   0       3812.89       3919.18       392.07 o                         
   1  14   0          9.05         13.44        10.04 o                         
   2  14   0       1504.79       1493.26       108.41 o                         
   3  14   0          0.70          3.36         6.28 o                         
   4  14   0          2.39          2.01         5.30 o                         
   5  14   0        127.67        168.84        12.63 o                         
   6  14   0          4.72         -0.23         5.72 o                         
   7  14   0         90.11        107.99        12.32 o                         
   8  14   0         38.22         38.25        12.75 o                         
   9  14   0          2.14          6.39        14.47 o                         
  10  14   0          0.01         -4.55         8.28 o                         
  11  14   0          0.01          1.20         8.95 o                         
   1  15   0        119.91        125.98        14.04 o                         
   2  15   0        135.92        169.05        17.05 o                         
   3  15   0          2.54         -1.57         6.55 o                         
   4  15   0          3.19          6.63         6.23 o                         
   5  15   0         78.32         73.81        11.08 o                         
   6  15   0          2.52          6.95         6.12 o                         
   7  15   0          2.99          9.74         6.29 o                         
   8  15   0          0.35          0.02         7.61 o                         
   9  15   0         13.24         21.96        10.14 o                         
  10  15   0          1.86          9.98         9.30 o                         
   0  16   0          3.69          7.85         8.94 o                         
   1  16   0         20.27         11.84         7.27 o                         
   2  16   0         60.70        105.73        13.09 o                         
   3  16   0          6.97          3.31         6.17 o                         
   4  16   0         18.87         21.99         7.76 o                         
   5  16   0         31.43         40.33         9.07 o                         
   6  16   0          8.07          4.82         7.46 o                         
   7  16   0         11.31         13.82         8.21 o                         
   8  16   0         24.98         29.98        11.59 o                         
   9  16   0         18.23         37.49        11.39 o                         
  10  16   0          0.10         -9.49        14.40 o                         
   1  17   0         51.50         65.36        10.53 o                         
   2  17   0          0.23         -4.02         6.70 o                         
   3  17   0         94.64         85.12        12.40 o                         
   4  17   0          5.49         -2.81         7.18 o                         
   5  17   0         10.37          8.39         7.88 o                         
   6  17   0          2.83         -4.02        12.20 o                         
   7  17   0          5.91          9.23         8.74 o                         
   8  17   0         41.68         44.03        12.09 o                         
   9  17   0         16.61         39.89        16.71 o                         
   0  18   0          9.79         -1.75         9.77 o                         
   1  18   0         48.48         52.13        10.38 o                         
   2  18   0          1.33          3.56         6.56 o                         
   3  18   0          0.31          1.96         9.19 o                         
   4  18   0          0.08          6.66         7.60 o                         
   5  18   0          7.61          5.99        11.82 o                         
   6  18   0          2.73          4.16        11.13 o                         
   7  18   0          7.60         15.02        12.92 o                         
   1  19   0          3.89         -0.98         7.60 o                         
   2  19   0          5.56         -1.55         7.61 o                         
   3  19   0         20.27         34.74        11.79 o                         
   4  19   0          7.77         17.88        14.42 o                         
   5  19   0          0.88          2.05        11.65 o                         
   6  19   0          0.21         -2.12        13.45 o                         
   0  20   0          0.01         -5.75        12.31 o                         
   1  20   0         24.84         32.28         9.86 o                         
   2  20   0          5.90          3.95         8.20 o                         
   3  20   0          0.00          6.02        11.09 o                         
   4  20   0         18.09         26.59        14.19 o                         
   1  21   0          4.64          1.10         8.98 o                         
   2  21   0          3.29          6.25         9.20 o                         
   1   0   1          5.36          4.56         0.49 o                         
   2   0   1       2456.12       2197.79       154.30 o                         
   3   0   1       4548.69       4298.74       301.05 o                         
   4   0   1       3386.45       3290.09       328.04 o                         
   5   0   1       1200.94       1184.29       121.83 o                         
   6   0   1       1000.93       1103.10       114.96 o                         
   7   0   1        398.48        425.77        34.99 o                         
   8   0   1         10.30          1.84         4.76 o                         
   9   0   1          0.05         -5.96         7.54 o                         
  10   0   1          1.32          3.68         4.54 o                         
  11   0   1         72.33         83.43         9.84 o                         
  12   0   1         26.75         19.95         6.87 o                         
  13   0   1          1.75         -2.81         6.10 o                         
  14   0   1          9.00         10.26         8.05 o                         
  15   0   1          0.45         -9.68         9.68 o                         
 -15   1   1          3.11        -16.37        25.86 o                         
 -14   1   1          0.42         -8.19         8.87 o                         
 -13   1   1          9.41          5.60         6.31 o                         
 -12   1   1         21.91         10.39         5.73 o                         
 -11   1   1        282.96        270.65        34.32 o                         
 -10   1   1        458.36        469.67        53.16 o                         
  -9   1   1         64.63         42.81         9.78 o                         
  -8   1   1        149.43        145.44        12.41 o                         
  -7   1   1        592.05        599.84        37.09 o                         
  -6   1   1        865.71        912.57        53.95 o                         
  -5   1   1       1449.91       1442.68        83.91 o                         
  -4   1   1        180.75        187.86         9.44 o                         
  -3   1   1       5161.01       4622.41       204.95 o                         
  -2   1   1       2998.45       2679.94       119.00 o                         
  -1   1   1        908.00        925.20        37.50 o                         
   0   1   1       5654.04       4941.75       243.59 o                         
   1   1   1        908.33        925.85        41.21 o                         
   2   1   1       2998.93       2752.73       135.73 o                         
   3   1   1       5165.76       4645.16       205.90 o                         
   4   1   1        181.35        187.23        10.61 o                         
   5   1   1       1451.62       1414.78        83.13 o                         
   6   1   1        865.60        867.44        52.24 o                         
   7   1   1        592.05        615.05        38.20 o                         
   8   1   1        149.67        150.87        11.13 o                         
   9   1   1         64.44         45.44        18.57 o                         
  10   1   1        458.40        478.59        39.37 o                         
  11   1   1        283.25        331.31        29.84 o                         
  12   1   1         21.88         10.90         6.43 o                         
  13   1   1          9.39         14.11         6.92 o                         
  14   1   1          0.42          1.28         7.59 o                         
  15   1   1          3.10         -1.52         9.21 o                         
 -15   2   1          2.15          0.20        10.59 o                         
 -14   2   1          2.92         -4.51         9.75 o                         
 -13   2   1          4.92         -2.95         5.60 o                         
 -12   2   1          2.46          2.87         8.11 o                         
 -11   2   1        128.05        123.09        15.67 o                         
 -10   2   1        224.02        234.42        22.88 o                         
  -9   2   1         10.10          7.55         4.83 o                         
  -8   2   1         49.69         46.36         6.51 o                         
  -7   2   1        156.46        155.31        12.42 o                         
  -6   2   1        318.44        343.54        16.86 o                         
  -5   2   1        241.67        249.47        12.87 o                         
  -4   2   1        722.65        772.29        40.20 o                         
  -3   2   1        119.87        110.76         5.56 o                         
  -2   2   1       3429.93       3188.51       117.69 o                         
  -1   2   1      11993.29      11777.54       388.49 o                         
   0   2   1       1581.31       1526.70        46.83 o                         
   1   2   1      11993.57      11951.81       441.76 o                         
   2   2   1       3430.67       3214.39       129.33 o                         
   3   2   1        120.50        107.66         6.60 o                         
   4   2   1        721.49        779.06        46.66 o                         
   5   2   1        241.55        243.37        12.35 o                         
   6   2   1        318.46        352.57        17.30 o                         
   7   2   1        156.72        160.53        12.72 o                         
   8   2   1         49.71         54.78        10.99 o                         
   9   2   1         10.05         11.10         5.02 o                         
  10   2   1        223.99        234.30        38.54 o                         
  11   2   1        128.02        132.86        16.63 o                         
  12   2   1          2.45         -8.48         8.48 o                         
  13   2   1          4.94          4.02         8.21 o                         
  14   2   1          2.91         -3.99         8.78 o                         
  15   2   1          2.16          7.65         8.65 o                         
 -15   3   1          5.26         -2.97         9.91 o                         
 -14   3   1          0.68          3.35        15.18 o                         
 -13   3   1          5.59          1.70         9.87 o                         
 -12   3   1         22.12         17.79         7.91 o                         
 -11   3   1        107.97        105.27        14.35 o                         
 -10   3   1         92.49        101.46        13.05 o                         
  -9   3   1        194.43        212.45        20.15 o                         
  -8   3   1         10.85          9.88         4.39 o                         
  -7   3   1         55.86         65.12         6.33 o                         
  -6   3   1         39.04         32.49         6.26 o                         
  -5   3   1        689.62        579.89        27.96 o                         
  -4   3   1       1207.25       1094.11        45.47 o                         
  -3   3   1       2624.24       2438.89        90.15 o                         
  -2   3   1        388.58        332.41        11.07 o                         
  -1   3   1       3338.87       3004.07       105.40 o                         
   0   3   1       3728.09       3650.91       108.14 o                         
   1   3   1       3337.70       3027.56       100.18 o                         
   2   3   1        388.97        336.11        11.82 o                         
   3   3   1       2622.72       2336.46        93.29 o                         
   4   3   1       1207.26       1135.72        57.84 o                         
   5   3   1        689.98        627.89        38.60 o                         
   6   3   1         39.14         39.69         3.95 o                         
   7   3   1         55.76         69.54         9.10 o                         
   8   3   1         10.84          9.90         4.44 o                         
   9   3   1        194.50        189.52        15.64 o                         
  10   3   1         92.34        109.89        13.77 o                         
  11   3   1        108.01        109.43        14.58 o                         
  12   3   1         22.14         20.21         8.03 o                         
  13   3   1          5.59          9.06         7.65 o                         
  14   3   1          0.68          5.19         8.79 o                         
  15   3   1          5.25         18.02        10.10 o                         
 -15   4   1          3.66         24.24        18.10 o                         
 -14   4   1          2.25         16.44        15.32 o                         
 -13   4   1          9.71         -3.11        13.18 o                         
 -12   4   1         38.70         40.60         9.56 o                         
 -11   4   1         28.95         28.92         8.01 o                         
 -10   4   1         13.44         12.41        12.84 o                         
  -9   4   1        388.90        391.97        40.84 o                         
  -8   4   1        127.64        132.92        26.55 o                         
  -7   4   1        373.71        359.30        20.90 o                         
  -6   4   1        312.17        336.36        19.48 o                         
  -5   4   1        437.98        418.40        18.35 o                         
  -4   4   1        827.31        843.07        31.95 o                         
  -3   4   1        147.11        134.93         5.49 o                         
  -2   4   1        494.33        412.81        13.70 o                         
  -1   4   1        527.20        532.20        20.58 o                         
   0   4   1        104.80         94.08         3.46 o                         
   1   4   1        526.15        500.39        14.12 o                         
   2   4   1        494.64        447.25        20.21 o                         
   3   4   1        146.89        147.02         5.82 o                         
   4   4   1        827.66        881.95        36.11 o                         
   5   4   1        437.75        427.27        20.45 o                         
   6   4   1        311.88        322.63        21.65 o                         
   7   4   1        373.62        381.93        25.54 o                         
   8   4   1        127.65        118.70        12.81 o                         
   9   4   1        388.85        404.40        45.59 o                         
  10   4   1         13.40          1.46         5.70 o                         
  11   4   1         28.89         31.28         8.26 o                         
  12   4   1         38.74         47.31         9.93 o                         
  13   4   1          9.70          6.26         8.42 o                         
  14   4   1          2.24         -2.36         7.43 o                         
  15   4   1          3.68          9.88         9.43 o                         
 -14   5   1          1.74         -6.50        14.76 o                         
 -13   5   1          2.68          9.18        12.98 o                         
 -12   5   1         10.65          4.94         6.89 o                         
 -11   5   1          2.81         -5.31         6.96 o                         
 -10   5   1        193.66        188.76        18.72 o                         
  -9   5   1        417.12        429.09        34.52 o                         
  -8   5   1        200.50        159.35        15.84 o                         
  -7   5   1        477.31        489.90        24.60 o                         
  -6   5   1         23.68         22.98         2.98 o                         
  -5   5   1       1069.79       1142.11        43.79 o                         
  -4   5   1       1339.02       1383.06        46.20 o                         
  -3   5   1       1484.98       1542.97        54.95 o                         
  -2   5   1      13254.48      12917.03       409.88 o                         
  -1   5   1        475.52        465.21        16.10 o                         
   0   5   1        721.90        582.30        18.80 o                         
   1   5   1        475.10        465.34        13.90 o                         
   2   5   1      13257.34      12965.58       404.65 o                         
   3   5   1       1484.25       1549.35        58.96 o                         
   4   5   1       1337.65       1402.20        50.53 o                         
   5   5   1       1069.04       1188.83        49.79 o                         
   6   5   1         23.67         19.59         2.88 o                         
   7   5   1        477.84        511.79        27.46 o                         
   8   5   1        200.84        184.58        13.61 o                         
   9   5   1        417.31        403.49        33.12 o                         
  10   5   1        193.49        219.53        21.08 o                         
  11   5   1          2.81         -2.49         6.38 o                         
  12   5   1         10.66         16.28         8.00 o                         
  13   5   1          2.68          6.43         9.62 o                         
  14   5   1          1.74         -8.77         8.77 o                         
  15   5   1          0.80         -6.56        16.71 o                         
 -14   6   1          4.53          6.38        14.79 o                         
 -13   6   1         22.65         30.13        16.64 o                         
 -12   6   1         62.60         61.48        10.63 o                         
 -11   6   1         10.49         11.70         6.88 o                         
 -10   6   1         11.70          7.90         6.09 o                         
  -9   6   1         29.61         22.18         7.11 o                         
  -8   6   1        183.78        206.13        39.73 o                         
  -7   6   1         15.94         15.90         3.44 o                         
  -6   6   1        301.72        295.69        12.93 o                         
  -5   6   1        609.82        636.04        22.18 o                         
  -4   6   1        489.02        505.97        19.60 o                         
  -3   6   1        355.48        347.90        11.88 o                         
  -2   6   1       1089.18       1119.10        36.65 o                         
  -1   6   1        687.57        694.07        22.87 o                         
   0   6   1       2605.20       2617.28        82.05 o                         
   1   6   1        688.28        732.87        22.68 o                         
   2   6   1       1088.95       1124.19        36.47 o                         
   3   6   1        355.05        333.58        13.80 o                         
   4   6   1        488.25        509.50        21.15 o                         
   5   6   1        609.38        603.30        27.46 o                         
   6   6   1        301.15        306.87        14.44 o                         
   7   6   1         15.86         15.85         3.37 o                         
   8   6   1        183.90        149.00        14.50 o                         
   9   6   1         29.62         57.62        15.83 o                         
  10   6   1         11.74          8.40         6.77 o                         
  11   6   1         10.45          5.81        12.15 o                         
  12   6   1         62.62         59.82        11.28 o                         
  13   6   1         22.67         16.46         8.44 o                         
  14   6   1          4.53          2.32         8.31 o                         
 -14   7   1          0.03          3.17        14.05 o                         
 -13   7   1          6.52          5.93        12.57 o                         
 -12   7   1          5.21          3.37         6.48 o                         
 -11   7   1         43.07         44.61         9.19 o                         
 -10   7   1         97.92        108.54        13.25 o                         
  -9   7   1        208.66        203.63        30.49 o                         
  -8   7   1        685.07        696.69        73.35 o                         
  -7   7   1         46.25         46.34         6.02 o                         
  -6   7   1         36.93         38.76         3.63 o                         
  -5   7   1        284.28        325.18        13.12 o                         
  -4   7   1        590.18        574.31        20.29 o                         
  -3   7   1       4913.87       5170.03       162.03 o                         
  -2   7   1       1093.75       1204.22        43.33 o                         
  -1   7   1       6858.11       6967.59       228.62 o                         
   0   7   1        443.38        539.46        17.73 o                         
   1   7   1       6858.35       7210.64       206.38 o                         
   2   7   1       1093.37       1199.71        40.67 o                         
   3   7   1       4912.92       5202.14       159.88 o                         
   4   7   1        589.87        590.60        23.61 o                         
   5   7   1        283.82        303.50        12.93 o                         
   6   7   1         36.85         41.70         4.09 o                         
   7   7   1         46.29         41.42         5.52 o                         
   8   7   1        685.04        701.63        53.00 o                         
   9   7   1        208.64        220.86        20.73 o                         
  10   7   1         97.76         91.63        12.08 o                         
  11   7   1         43.10         33.51         8.67 o                         
  12   7   1          5.22          5.81         6.84 o                         
  13   7   1          6.54          0.33         7.80 o                         
  14   7   1          0.03          7.21         8.46 o                         
 -14   8   1         20.80         25.04        16.67 o                         
 -13   8   1          3.03         -2.96        10.83 o                         
 -12   8   1          7.86          8.28        12.81 o                         
 -11   8   1         58.85         76.46        11.83 o                         
 -10   8   1         72.35         66.49        10.88 o                         
  -9   8   1         23.15         18.97         6.82 o                         
  -8   8   1        381.92        370.31        23.44 o                         
  -7   8   1        162.07        168.72        14.30 o                         
  -6   8   1        213.16        212.67        10.98 o                         
  -5   8   1        173.09        165.47         8.29 o                         
  -4   8   1        416.67        429.82        15.37 o                         
  -3   8   1        298.01        321.94        11.49 o                         
  -2   8   1        114.01         97.39         5.71 o                         
  -1   8   1        485.09        458.03        19.62 o                         
   0   8   1       1045.14       1026.38        33.01 o                         
   1   8   1        485.46        463.33        14.80 o                         
   2   8   1        113.64        110.42         7.07 o                         
   3   8   1        298.45        318.75        11.23 o                         
   4   8   1        417.69        450.01        17.43 o                         
   5   8   1        172.86        169.93        12.10 o                         
   6   8   1        213.36        205.01        16.17 o                         
   7   8   1        161.96        129.34        13.33 o                         
   8   8   1        381.70        403.58        81.09 o                         
   9   8   1         23.18         12.69        10.93 o                         
  10   8   1         72.36         88.85        19.89 o                         
  11   8   1         58.84         57.98        10.78 o                         
  12   8   1          7.88         10.27         7.75 o                         
  13   8   1          3.04          9.70         7.66 o                         
  14   8   1         20.78         27.03        10.21 o                         
 -14   9   1          2.31         -6.83        12.75 o                         
 -13   9   1         10.87         10.51         9.27 o                         
 -12   9   1         12.41         31.61        10.30 o                         
 -11   9   1         10.67         14.38         6.92 o                         
 -10   9   1         52.78         45.19         7.88 o                         
  -9   9   1          5.63         13.39         7.50 o                         
  -8   9   1        118.72        134.78        13.02 o                         
  -7   9   1        144.32        153.09        13.69 o                         
  -6   9   1        255.85        273.39        16.62 o                         
  -5   9   1        120.79        130.32         7.06 o                         
  -4   9   1        364.54        384.34        15.26 o                         
  -3   9   1        243.05        275.01        12.53 o                         
  -2   9   1       1678.53       1690.35        69.72 o                         
  -1   9   1        761.00        795.97        27.69 o                         
   0   9   1         57.35         52.98         3.63 o                         
   1   9   1        760.60        811.74        25.27 o                         
   2   9   1       1678.81       1699.53        57.24 o                         
   3   9   1        243.08        279.03        10.21 o                         
   4   9   1        364.34        366.88        13.65 o                         
   5   9   1        120.80        125.38         6.88 o                         
   6   9   1        255.87        252.04        17.15 o                         
   7   9   1        144.12        154.80        22.20 o                         
   8   9   1        118.74         97.10        21.23 o                         
   9   9   1          5.63         -4.27         7.97 o                         
  10   9   1         52.77         53.70        12.63 o                         
  11   9   1         10.66          7.44         7.74 o                         
  12   9   1         12.41         13.37         7.68 o                         
  13   9   1         10.88          3.23         7.92 o                         
 -13  10   1          7.94         12.92         9.85 o                         
 -12  10   1         17.10         22.66         9.60 o                         
 -11  10   1          4.51          0.66         8.28 o                         
 -10  10   1         19.43         35.54         9.29 o                         
  -9  10   1         36.68         29.75         8.32 o                         
  -8  10   1        269.96        269.46        26.19 o                         
  -7  10   1        259.02        255.59        19.65 o                         
  -6  10   1        263.54        236.24        18.20 o                         
  -5  10   1         11.47          7.43         2.77 o                         
  -4  10   1         12.31          9.57         2.40 o                         
  -3  10   1        400.77        373.91        14.12 o                         
  -2  10   1         65.63         77.66         5.54 o                         
  -1  10   1        256.07        246.71         9.24 o                         
   0  10   1         75.87         71.86         3.74 o                         
   1  10   1        255.58        253.54         9.79 o                         
   2  10   1         65.90         72.99         5.10 o                         
   3  10   1        400.90        369.27        13.16 o                         
   4  10   1         12.34          6.43         2.25 o                         
   5  10   1         11.44          6.43         3.05 o                         
   6  10   1        263.59        240.00        22.09 o                         
   7  10   1        258.89        252.76        32.36 o                         
   8  10   1        270.08        296.17        37.18 o                         
   9  10   1         36.72         12.69        10.92 o                         
  10  10   1         19.44         19.24        11.23 o                         
  11  10   1          4.51          2.36         8.04 o                         
  12  10   1         17.13         13.89         8.38 o                         
  13  10   1          7.93          8.12         9.02 o                         
 -13  11   1          0.24        -11.34        14.59 o                         
 -12  11   1          9.16         -2.17        11.62 o                         
 -11  11   1         21.91         36.94        14.85 o                         
 -10  11   1         27.71         50.72        14.91 o                         
  -9  11   1         12.07         16.18         7.88 o                         
  -8  11   1         39.18         28.48         7.01 o                         
  -7  11   1        126.39        139.57        13.78 o                         
  -6  11   1         37.87         22.35         6.21 o                         
  -5  11   1         76.59         59.05         6.38 o                         
  -4  11   1        264.64        284.97        14.25 o                         
  -3  11   1        101.85        108.32         6.40 o                         
  -2  11   1         30.32         29.95         3.81 o                         
  -1  11   1        132.11        116.19         6.40 o                         
   0  11   1         13.77         16.62         2.32 o                         
   1  11   1        131.88        119.67         5.66 o                         
   2  11   1         30.15         27.08         3.00 o                         
   3  11   1        101.96        104.80         5.71 o                         
   4  11   1        264.44        287.32        12.96 o                         
   5  11   1         76.86         66.87         5.97 o                         
   6  11   1         37.93         24.30         7.40 o                         
   7  11   1        126.21        111.09        28.24 o                         
   8  11   1         39.16         24.44         8.24 o                         
   9  11   1         12.08         18.77        10.81 o                         
  10  11   1         27.69         21.90        11.95 o                         
  11  11   1         21.92         10.51        11.30 o                         
  12  11   1          9.18         -2.21        12.37 o                         
  13  11   1          0.24         -2.31        12.17 o                         
 -12  12   1          5.32         -2.19        12.26 o                         
 -11  12   1          9.37         14.70        11.84 o                         
 -10  12   1          8.12         15.59         8.24 o                         
  -9  12   1          8.60          4.54         7.45 o                         
  -8  12   1         29.42         29.96         7.21 o                         
  -7  12   1        104.56         97.69        13.59 o                         
  -6  12   1        169.48        154.45        14.06 o                         
  -5  12   1        235.56        249.10        16.15 o                         
  -4  12   1        102.13         99.15         7.86 o                         
  -3  12   1        371.52        326.96        21.25 o                         
  -2  12   1         69.81         71.85         7.72 o                         
  -1  12   1        384.54        398.19        26.17 o                         
   0  12   1         28.23         19.19         4.74 o                         
   1  12   1        384.11        404.70        26.15 o                         
   2  12   1         69.79         76.85         6.28 o                         
   3  12   1        371.44        355.99        17.42 o                         
   4  12   1        102.08        104.37        10.30 o                         
   5  12   1        235.47        238.26        15.79 o                         
   6  12   1        169.49        160.56        17.34 o                         
   7  12   1        104.69         98.99        13.49 o                         
   8  12   1         29.40         21.04         8.14 o                         
   9  12   1          8.62          5.04         7.47 o                         
  10  12   1          8.11          5.21         8.55 o                         
  11  12   1          9.36         17.26        13.79 o                         
  12  12   1          5.32          9.02        12.65 o                         
 -12  13   1          9.40         29.01        15.05 o                         
 -11  13   1          5.26          2.15        11.14 o                         
 -10  13   1          7.93          4.99        10.09 o                         
  -9  13   1          1.12         11.01         7.49 o                         
  -8  13   1          1.59         -4.77         6.30 o                         
  -7  13   1        129.13        145.24        16.35 o                         
  -6  13   1        119.78        130.01        12.86 o                         
  -5  13   1         32.15         31.83         5.75 o                         
  -4  13   1        427.68        424.68        25.13 o                         
  -3  13   1          7.53         14.11         5.00 o                         
  -2  13   1        300.78        282.98        19.99 o                         
  -1  13   1         14.09         28.66         6.10 o                         
   0  13   1        254.98        265.17        22.88 o                         
   1  13   1         14.19         33.04         7.94 o                         
   2  13   1        300.54        258.00        28.48 o                         
   3  13   1          7.56          7.90         4.97 o                         
   4  13   1        427.26        448.32        25.65 o                         
   5  13   1         32.12         22.93         5.55 o                         
   6  13   1        119.66        139.18        38.39 o                         
   7  13   1        129.09        134.92        16.08 o                         
   8  13   1          1.60          5.07         7.41 o                         
   9  13   1          1.13          6.38         7.94 o                         
  10  13   1          7.93         11.21         8.55 o                         
  11  13   1          5.28         -2.31         9.16 o                         
  12  13   1          9.37         21.40        11.32 o                         
 -11  14   1         10.59          2.22        13.26 o                         
 -10  14   1          5.08         21.36        13.56 o                         
  -9  14   1         42.88         59.00        13.05 o                         
  -8  14   1          3.19         -0.43         6.49 o                         
  -7  14   1         15.53          1.63         6.25 o                         
  -6  14   1          5.80          1.32         5.71 o                         
  -5  14   1        125.51        129.35        10.61 o                         
  -4  14   1        175.91        182.73        13.57 o                         
  -3  14   1         71.18         65.43         8.83 o                         
  -2  14   1        668.14        689.91        52.51 o                         
  -1  14   1        152.57        116.48        13.51 o                         
   0  14   1        183.33        161.97        40.24 o                         
   1  14   1        152.43        148.97        15.42 o                         
   2  14   1        669.07        748.51        56.59 o                         
   3  14   1         71.15         78.46        11.17 o                         
   4  14   1        175.98        184.96        15.36 o                         
   5  14   1        125.74        130.94        10.89 o                         
   6  14   1          5.80          5.03        11.46 o                         
   7  14   1         15.53         15.74         8.26 o                         
   8  14   1          3.19          2.04         7.57 o                         
   9  14   1         42.87         48.73        11.16 o                         
  10  14   1          5.09         10.30         8.80 o                         
  11  14   1         10.58         13.15         9.88 o                         
  12  14   1          3.07         16.02        17.38 o                         
 -10  15   1          8.12          4.42        12.01 o                         
  -9  15   1         11.96         22.54         9.40 o                         
  -8  15   1         14.37         14.75         7.10 o                         
  -7  15   1         14.06         16.25         7.35 o                         
  -6  15   1          0.79         -0.21         5.82 o                         
  -5  15   1         35.09         24.31         6.61 o                         
  -4  15   1         17.78         23.68         6.82 o                         
  -3  15   1         40.80         44.97        12.13 o                         
  -2  15   1        230.84        264.87        29.66 o                         
  -1  15   1         98.19         82.59        11.26 o                         
   0  15   1         59.51         68.21        11.28 o                         
   1  15   1         98.14         86.63        11.45 o                         
   2  15   1        230.94        245.82        22.99 o                         
   3  15   1         40.82         36.74         8.17 o                         
   4  15   1         17.77         10.87         6.95 o                         
   5  15   1         35.16         29.51         6.83 o                         
   6  15   1          0.80          3.66         9.49 o                         
   7  15   1         14.11         24.40         8.87 o                         
   8  15   1         14.35         26.70         9.44 o                         
   9  15   1         11.96         17.48         9.41 o                         
  10  15   1          8.11         14.96        10.16 o                         
  11  15   1         10.70         12.99        15.20 o                         
  -9  16   1          3.61         15.34        12.53 o                         
  -8  16   1          2.16          6.98         6.93 o                         
  -7  16   1          4.00         -1.07         6.53 o                         
  -6  16   1         80.30         93.40        18.76 o                         
  -5  16   1          8.15          3.74        10.31 o                         
  -4  16   1         39.35         41.41         8.89 o                         
  -3  16   1         11.17          4.12         5.86 o                         
  -2  16   1          8.12         15.28        14.38 o                         
  -1  16   1         10.96         11.57         6.24 o                         
   0  16   1         14.77          7.85         6.09 o                         
   1  16   1         10.92         11.81        11.05 o                         
   2  16   1          8.17          7.88         6.49 o                         
   3  16   1         11.12          7.54         6.89 o                         
   4  16   1         39.40         35.22        11.11 o                         
   5  16   1          8.14          9.03         7.49 o                         
   6  16   1         80.29         81.78        19.51 o                         
   7  16   1          3.99          5.01         8.33 o                         
   8  16   1          2.15         -1.98         8.69 o                         
   9  16   1          3.62         -3.55         9.39 o                         
  10  16   1         12.29          7.39        14.01 o                         
  -8  17   1          6.35         10.59         8.22 o                         
  -7  17   1          0.84         -2.09        12.34 o                         
  -6  17   1         12.60         12.06        11.31 o                         
  -5  17   1         14.75          7.76        10.41 o                         
  -4  17   1         27.13         25.14        10.93 o                         
  -3  17   1          7.80         -1.35         7.13 o                         
  -2  17   1          7.15          2.58         6.94 o                         
  -1  17   1          9.77          5.72         6.52 o                         
   0  17   1          8.32          5.84         6.43 o                         
   1  17   1          9.82          8.60         6.65 o                         
   2  17   1          7.12         10.80        10.20 o                         
   3  17   1          7.86         -3.30         7.15 o                         
   4  17   1         27.13         28.28         8.46 o                         
   5  17   1         14.77          3.62         7.51 o                         
   6  17   1         12.60         12.03        11.90 o                         
   7  17   1          0.85          4.01         8.62 o                         
   8  17   1          6.33          4.38         8.65 o                         
   9  17   1          4.04          2.30        13.74 o                         
  -7  18   1          4.06          4.28        12.65 o                         
  -6  18   1         13.92         10.35        12.58 o                         
  -5  18   1          0.51         -1.99        10.82 o                         
  -4  18   1         12.47         23.20        11.65 o                         
  -3  18   1         17.42         19.07         8.16 o                         
  -2  18   1         14.17         12.31         7.39 o                         
  -1  18   1         15.01         17.52         7.64 o                         
   0  18   1         13.59         15.67         7.64 o                         
   1  18   1         14.99         17.50         7.67 o                         
   2  18   1         14.18          5.37         6.85 o                         
   3  18   1         17.45         17.45         8.61 o                         
   4  18   1         12.49         17.23         8.70 o                         
   5  18   1          0.50         -2.92         8.28 o                         
   6  18   1         13.92         31.07        14.59 o                         
   7  18   1          4.07          8.55        13.75 o                         
   8  18   1          4.44         24.68        14.75 o                         
  -6  19   1         10.84         25.49        15.51 o                         
  -5  19   1          2.82          2.05        11.80 o                         
  -4  19   1          4.22         19.97        12.11 o                         
  -3  19   1          1.94         -7.81        10.96 o                         
  -2  19   1         17.26         14.13         8.43 o                         
  -1  19   1          6.71          0.02         7.94 o                         
   0  19   1          7.19         -0.01         7.42 o                         
   1  19   1          6.70          9.36         7.76 o                         
   2  19   1         17.25         31.90         8.94 o                         
   3  19   1          1.92         -2.95         7.89 o                         
   4  19   1          4.22          4.58         8.33 o                         
   5  19   1          2.80          2.65         9.11 o                         
   6  19   1         10.81          6.34        13.27 o                         
  -4  20   1          1.08          8.26        12.22 o                         
  -3  20   1         16.24         38.49        14.46 o                         
  -2  20   1          2.28         -1.99        12.36 o                         
  -1  20   1          0.63          5.36         9.45 o                         
   0  20   1          7.32          7.13         9.71 o                         
   1  20   1          0.64          2.73         8.26 o                         
   2  20   1          2.29         -4.69        12.86 o                         
   3  20   1         16.24          7.00         8.44 o                         
   4  20   1          1.09          0.99         9.23 o                         
   5  20   1         17.15         18.84        14.13 o                         
  -2  21   1         14.31         22.64        13.67 o                         
  -1  21   1          1.55         10.22        13.72 o                         
   0  21   1         22.49         32.78        10.59 o                         
   1  21   1          1.54         -0.78         8.77 o                         
   2  21   1         14.31         18.78         9.56 o                         
   3  21   1          6.56         19.27        14.16 o                         
   0   0   2         32.15         36.59         2.81 o                         
   1   0   2       4062.26       3817.90       123.31 o                         
   2   0   2        214.51        180.70         7.36 o                         
   3   0   2        936.27        875.84        33.23 o                         
   4   0   2         25.34         31.49         2.72 o                         
   5   0   2        999.59       1056.56        43.12 o                         
   6   0   2          7.00         17.00         6.98 o                         
   7   0   2        251.16        289.88        30.50 o                         
   8   0   2         49.58         72.64         9.86 o                         
   9   0   2         70.49         76.96        11.11 o                         
  10   0   2         32.71         41.07         6.75 o                         
  11   0   2        162.16        158.51        14.29 o                         
  12   0   2         39.92         27.57         9.98 o                         
  13   0   2          0.01         -2.57         7.62 o                         
  14   0   2          2.26          1.54         7.64 o                         
  15   0   2          9.12         20.39        12.04 o                         
 -15   1   2          2.12          7.49        10.89 o                         
 -14   1   2          1.03         -5.22        10.89 o                         
 -13   1   2          0.44          3.68         7.42 o                         
 -12   1   2         16.24         27.25         7.33 o                         
 -11   1   2         26.66         21.69         8.12 o                         
 -10   1   2         53.75         64.43        11.81 o                         
  -9   1   2        111.11        129.40        13.95 o                         
  -8   1   2          0.31         -0.21         3.63 o                         
  -7   1   2        271.17        271.59        18.90 o                         
  -6   1   2         20.08         15.07         1.76 o                         
  -5   1   2        816.05        718.76        33.17 o                         
  -4   1   2        714.78        648.53        34.02 o                         
  -3   1   2       1648.36       1514.93        57.41 o                         
  -2   1   2       5781.31       5677.78       169.75 o                         
  -1   1   2      13453.13      13461.53       422.01 o                         
   0   1   2        831.77        642.90        21.75 o                         
   1   1   2      13450.20      13322.87       412.68 o                         
   2   1   2       5785.37       5673.75       184.55 o                         
   3   1   2       1650.28       1526.80        53.81 o                         
   4   1   2        714.77        679.68        31.20 o                         
   5   1   2        816.32        725.08        37.67 o                         
   6   1   2         20.08         19.55         2.01 o                         
   7   1   2        271.24        297.23        20.40 o                         
   8   1   2          0.32          2.89         3.90 o                         
   9   1   2        111.10        112.53        13.35 o                         
  10   1   2         53.78         49.05         9.77 o                         
  11   1   2         26.67         17.48        13.58 o                         
  12   1   2         16.23          5.88         6.00 o                         
  13   1   2          0.43          7.26         7.83 o                         
  14   1   2          1.03         -0.37         9.49 o                         
  15   1   2          2.13          0.55        10.53 o                         
 -15   2   2          6.32         -8.23        10.54 o                         
 -14   2   2         18.13          6.41        12.86 o                         
 -13   2   2          4.90         12.94         8.72 o                         
 -12   2   2         47.77         40.90         8.78 o                         
 -11   2   2         60.06         67.39        11.81 o                         
 -10   2   2         60.03         50.97        11.99 o                         
  -9   2   2          5.92          7.88         6.50 o                         
  -8   2   2         89.49         92.34         9.23 o                         
  -7   2   2          1.58          0.58         3.14 o                         
  -6   2   2         70.14         69.74         4.89 o                         
  -5   2   2        207.45        231.46        12.63 o                         
  -4   2   2        500.28        470.56        21.99 o                         
  -3   2   2       2418.46       2311.98        93.66 o                         
  -2   2   2       1917.17       1755.53        54.56 o                         
  -1   2   2       1288.23       1218.75        40.84 o                         
   0   2   2       1052.21        952.99        29.92 o                         
   1   2   2       1285.85       1220.76        43.18 o                         
   2   2   2       1916.10       1784.41        60.44 o                         
   3   2   2       2417.32       2335.48        88.05 o                         
   4   2   2        500.12        476.49        20.17 o                         
   5   2   2        208.12        211.51        10.89 o                         
   6   2   2         70.29         65.49         5.11 o                         
   7   2   2          1.56         -1.17         3.03 o                         
   8   2   2         89.47         88.38        12.05 o                         
   9   2   2          5.91         -0.94         5.21 o                         
  10   2   2         60.05         64.47        10.48 o                         
  11   2   2         59.98         59.52        11.07 o                         
  12   2   2         47.67         54.49        11.61 o                         
  13   2   2          4.90          5.34         8.34 o                         
  14   2   2         18.13         20.75        10.03 o                         
  15   2   2          6.32         13.16         9.89 o                         
 -15   3   2          1.61         -3.17        11.91 o                         
 -14   3   2          6.70         20.51        16.93 o                         
 -13   3   2          2.05         -6.39        11.72 o                         
 -12   3   2         20.75          8.34         7.07 o                         
 -11   3   2          8.25          4.78        11.24 o                         
 -10   3   2          4.40         -1.14         6.34 o                         
  -9   3   2        129.75        132.71        14.42 o                         
  -8   3   2        151.20        147.48        28.32 o                         
  -7   3   2        209.69        191.59        11.44 o                         
  -6   3   2        165.78        175.36         8.84 o                         
  -5   3   2        374.24        372.21        18.27 o                         
  -4   3   2       1655.59       1603.99        61.13 o                         
  -3   3   2        314.07        309.81        11.07 o                         
  -2   3   2       1811.37       1615.32        53.76 o                         
  -1   3   2        542.38        508.25        18.28 o                         
   0   3   2       4960.38       4670.14       131.86 o                         
   1   3   2        542.37        511.15        22.38 o                         
   2   3   2       1810.64       1543.67        64.07 o                         
   3   3   2        313.39        340.67        17.20 o                         
   4   3   2       1653.13       1658.28        67.86 o                         
   5   3   2        374.55        389.80        17.24 o                         
   6   3   2        165.66        174.27         9.57 o                         
   7   3   2        209.27        240.21        17.46 o                         
   8   3   2        151.24        178.29        14.45 o                         
   9   3   2        129.65        127.06        14.32 o                         
  10   3   2          4.38          6.81         6.19 o                         
  11   3   2          8.25         16.07         7.84 o                         
  12   3   2         20.73         13.38         8.01 o                         
  13   3   2          2.06          2.62         7.49 o                         
  14   3   2          6.70          5.40         8.73 o                         
  15   3   2          1.61          5.08        10.07 o                         
 -15   4   2         22.66         17.71        16.51 o                         
 -14   4   2          9.43         26.88        17.90 o                         
 -13   4   2          6.44         -3.17        13.10 o                         
 -12   4   2         13.04         23.64        15.23 o                         
 -11   4   2         66.99         47.89         9.26 o                         
 -10   4   2         11.43         10.58         6.16 o                         
  -9   4   2         18.11         15.14         5.65 o                         
  -8   4   2        377.10        388.27        37.93 o                         
  -7   4   2        297.35        268.65        16.73 o                         
  -6   4   2         66.84         77.61         6.22 o                         
  -5   4   2        647.01        620.14        23.07 o                         
  -4   4   2        715.63        758.90        27.78 o                         
  -3   4   2       1120.35       1180.00        40.03 o                         
  -2   4   2         58.24         64.12         2.78 o                         
  -1   4   2       2514.34       2307.91        76.63 o                         
   0   4   2       3958.77       4042.85       119.17 o                         
   1   4   2       2510.96       2286.51        75.69 o                         
   2   4   2         57.77         63.45         3.57 o                         
   3   4   2       1118.83       1126.33        46.50 o                         
   4   4   2        715.88        794.04        37.60 o                         
   5   4   2        647.12        640.53        26.67 o                         
   6   4   2         66.65         90.82         5.96 o                         
   7   4   2        297.48        260.72        16.81 o                         
   8   4   2        377.10        399.75        26.16 o                         
   9   4   2         18.11         13.21         7.67 o                         
  10   4   2         11.44          4.30         6.25 o                         
  11   4   2         66.96         60.97        10.56 o                         
  12   4   2         13.03         17.40         8.26 o                         
  13   4   2          6.45          6.66         7.83 o                         
  14   4   2          9.47         13.97        16.46 o                         
  15   4   2         22.67         26.85        10.85 o                         
 -14   5   2          0.24          3.32        12.97 o                         
 -13   5   2          9.15         21.89        14.95 o                         
 -12   5   2          8.23         -2.92        13.53 o                         
 -11   5   2         25.54         23.22         7.52 o                         
 -10   5   2         63.85         49.12         8.94 o                         
  -9   5   2          1.83         -2.59         6.11 o                         
  -8   5   2        285.55        285.76        21.33 o                         
  -7   5   2        292.09        303.33        15.83 o                         
  -6   5   2       1051.01       1034.35        40.02 o                         
  -5   5   2        473.38        451.33        16.21 o                         
  -4   5   2       1539.68       1500.36        47.04 o                         
  -3   5   2       2196.75       2144.31        71.62 o                         
  -2   5   2       1037.65        980.50        29.96 o                         
  -1   5   2       1042.39       1003.25        35.77 o                         
   0   5   2        203.58        215.07         9.46 o                         
   1   5   2       1042.98       1046.16        30.05 o                         
   2   5   2       1039.25       1047.84        39.78 o                         
   3   5   2       2196.49       2193.35        89.16 o                         
   4   5   2       1540.68       1530.71        62.77 o                         
   5   5   2        474.18        477.84        18.96 o                         
   6   5   2       1051.73       1075.58        44.75 o                         
   7   5   2        292.31        304.80        17.53 o                         
   8   5   2        285.59        285.66        24.41 o                         
   9   5   2          1.82          2.31         5.13 o                         
  10   5   2         63.87         72.49        10.88 o                         
  11   5   2         25.47         16.73         6.66 o                         
  12   5   2          8.21          8.36         7.34 o                         
  13   5   2          9.15          4.44         7.72 o                         
  14   5   2          0.24          3.37         8.09 o                         
  15   5   2          2.00         -5.60         9.47 o                         
 -14   6   2         13.55         -3.25        15.39 o                         
 -13   6   2          2.77          3.07        12.99 o                         
 -12   6   2          3.28        -11.50        13.37 o                         
 -11   6   2          4.18         -0.31         6.12 o                         
 -10   6   2          4.00          1.30         5.18 o                         
  -9   6   2         60.35         64.01         9.49 o                         
  -8   6   2         84.97         91.30        12.14 o                         
  -7   6   2         53.15         53.38         5.57 o                         
  -6   6   2        384.53        373.21        14.38 o                         
  -5   6   2        286.86        324.94        17.60 o                         
  -4   6   2        296.12        308.86        13.16 o                         
  -3   6   2        702.06        723.59        36.45 o                         
  -2   6   2        489.24        546.90        19.24 o                         
  -1   6   2       1757.55       1765.47        66.66 o                         
   0   6   2        696.49        644.51        20.78 o                         
   1   6   2       1758.92       1778.81        50.03 o                         
   2   6   2        490.38        542.95        17.94 o                         
   3   6   2        703.04        737.66        33.80 o                         
   4   6   2        296.69        327.49        20.03 o                         
   5   6   2        287.20        326.41        15.64 o                         
   6   6   2        384.77        401.49        18.01 o                         
   7   6   2         53.18         50.95         4.75 o                         
   8   6   2         85.11         96.22        11.39 o                         
   9   6   2         60.23         37.29         8.12 o                         
  10   6   2          4.00          2.52         5.95 o                         
  11   6   2          4.19         -2.85         6.91 o                         
  12   6   2          3.29          4.50         6.97 o                         
  13   6   2          2.77          2.46         8.59 o                         
  14   6   2         13.57         31.57        10.53 o                         
 -14   7   2          2.05          3.19        13.49 o                         
 -13   7   2         12.75         21.12        14.70 o                         
 -12   7   2          3.69          5.67        11.40 o                         
 -11   7   2         12.42         10.59         6.33 o                         
 -10   7   2          2.17          7.34         6.20 o                         
  -9   7   2        168.31        173.34        17.17 o                         
  -8   7   2         89.04         96.75         9.00 o                         
  -7   7   2        178.10        171.72        11.66 o                         
  -6   7   2        177.11        176.62         8.46 o                         
  -5   7   2         41.53         44.53         3.68 o                         
  -4   7   2        213.22        211.42         8.44 o                         
  -3   7   2        217.77        235.21        13.48 o                         
  -2   7   2         63.81         65.22         3.37 o                         
  -1   7   2       1791.89       1673.60        62.14 o                         
   0   7   2         95.71        107.35         6.29 o                         
   1   7   2       1790.87       1789.92        50.05 o                         
   2   7   2         63.43         63.38         4.28 o                         
   3   7   2        218.04        231.97         9.52 o                         
   4   7   2        213.46        229.39        13.33 o                         
   5   7   2         41.59         50.63         4.46 o                         
   6   7   2        177.23        167.81        17.13 o                         
   7   7   2        177.90        144.16        21.35 o                         
   8   7   2         89.10         76.86        10.22 o                         
   9   7   2        168.31        195.08        18.91 o                         
  10   7   2          2.18         -3.48         5.69 o                         
  11   7   2         12.40         22.44         7.50 o                         
  12   7   2          3.69          1.77         7.51 o                         
  13   7   2         12.78         18.45         8.92 o                         
  14   7   2          2.05          3.61        12.68 o                         
 -14   8   2          0.37         -9.49        14.69 o                         
 -13   8   2          6.34          9.37         9.09 o                         
 -12   8   2         13.05         15.11         8.52 o                         
 -11   8   2          5.33         11.10         7.89 o                         
 -10   8   2         73.37         77.31        14.45 o                         
  -9   8   2         21.90         30.98         5.70 o                         
  -8   8   2         36.57         26.99         5.16 o                         
  -7   8   2        391.83        348.83        24.53 o                         
  -6   8   2        170.87        154.62         9.70 o                         
  -5   8   2        106.91        105.04         6.41 o                         
  -4   8   2        245.77        249.53        10.47 o                         
  -3   8   2       1493.49       1587.15        49.47 o                         
  -2   8   2       1487.82       1549.45        59.69 o                         
  -1   8   2        746.67        749.57        25.64 o                         
   0   8   2        846.21        924.64        28.37 o                         
   1   8   2        746.25        775.31        22.24 o                         
   2   8   2       1487.42       1609.35        54.15 o                         
   3   8   2       1494.70       1595.20        50.87 o                         
   4   8   2        246.30        240.64        10.70 o                         
   5   8   2        107.02        102.51         7.32 o                         
   6   8   2        170.60        150.35        17.87 o                         
   7   8   2        391.80        414.67       107.83 o                         
   8   8   2         36.51         17.69         8.38 o                         
   9   8   2         21.89         18.78         8.62 o                         
  10   8   2         73.36         85.70        11.91 o                         
  11   8   2          5.35         -1.56         7.05 o                         
  12   8   2         13.06          8.31         7.26 o                         
  13   8   2          6.34         16.32         9.24 o                         
  14   8   2          0.37         -3.33         8.94 o                         
 -13   9   2          8.33         20.86         9.74 o                         
 -12   9   2          1.63         10.29         8.33 o                         
 -11   9   2         16.58         15.29         7.81 o                         
 -10   9   2          8.42         14.61         7.36 o                         
  -9   9   2         34.84         40.11         7.85 o                         
  -8   9   2         47.90         50.56         7.90 o                         
  -7   9   2         27.54         18.30         5.47 o                         
  -6   9   2         28.96         30.18         5.02 o                         
  -5   9   2         32.80         32.32         4.08 o                         
  -4   9   2        430.18        483.76        17.64 o                         
  -3   9   2        234.38        252.97        10.02 o                         
  -2   9   2         26.48         29.59         2.64 o                         
  -1   9   2        288.29        330.20        12.22 o                         
   0   9   2        378.13        377.43        12.32 o                         
   1   9   2        288.43        357.65        11.28 o                         
   2   9   2         26.26         31.13         2.54 o                         
   3   9   2        234.49        262.28         9.68 o                         
   4   9   2        430.61        454.42        17.52 o                         
   5   9   2         32.76         36.12         3.81 o                         
   6   9   2         28.88         29.91         7.28 o                         
   8   9   2         47.76         36.22        10.81 o                         
   9   9   2         34.85         36.69        10.91 o                         
  10   9   2          8.40         18.22         8.92 o                         
  11   9   2         16.57         36.97        12.33 o                         
  12   9   2          1.64         -1.68         9.52 o                         
  13   9   2          8.35          7.05        11.08 o                         
  14   9   2          3.96          7.36        11.43 o                         
 -13  10   2          6.58          3.71         8.92 o                         
 -12  10   2          1.69          1.52         9.42 o                         
 -11  10   2         12.53         22.61         9.12 o                         
 -10  10   2         25.56         30.37         8.52 o                         
  -9  10   2          7.88          6.83         6.05 o                         
  -8  10   2         16.89         16.49         5.27 o                         
  -7  10   2          9.51          9.99         5.61 o                         
  -6  10   2        181.19        190.24        15.40 o                         
  -5  10   2         40.31         37.92         4.54 o                         
  -4  10   2         81.16         85.95         5.79 o                         
  -3  10   2        137.65        124.25         5.96 o                         
  -2  10   2        396.73        399.38        19.73 o                         
  -1  10   2        311.94        323.33        12.85 o                         
   0  10   2        234.19        229.07         8.58 o                         
   1  10   2        312.40        344.01        12.12 o                         
   2  10   2        396.36        406.20        14.18 o                         
   3  10   2        137.92        134.90         5.88 o                         
   4  10   2         81.19         90.59         5.06 o                         
   5  10   2         40.30         39.91         5.81 o                         
   6  10   2        181.13        177.06        17.72 o                         
   7  10   2          9.47          1.59         8.51 o                         
   8  10   2         16.91          8.52         9.30 o                         
   9  10   2          7.89         10.89         9.31 o                         
  10  10   2         25.60         16.48        10.11 o                         
  11  10   2         12.56         10.31        10.95 o                         
  12  10   2          1.70          1.80        11.81 o                         
  13  10   2          6.57         -5.61        11.33 o                         
 -13  11   2          4.85          4.44        13.28 o                         
 -12  11   2         16.50         20.97         9.61 o                         
 -11  11   2          4.72          7.38         7.95 o                         
 -10  11   2          5.57         13.39        10.48 o                         
  -9  11   2         30.60         26.42         7.28 o                         
  -8  11   2          7.72          0.04         5.99 o                         
  -7  11   2         13.82         10.50         6.02 o                         
  -6  11   2         10.70          4.04         4.93 o                         
  -5  11   2          2.48          3.60         4.03 o                         
  -4  11   2         44.66         39.56         4.37 o                         
  -3  11   2          9.34          7.45         3.47 o                         
  -2  11   2         25.52         28.46         4.24 o                         
  -1  11   2         20.31         15.97         2.53 o                         
   0  11   2        678.73        672.62        25.26 o                         
   1  11   2         20.29         21.65         2.42 o                         
   2  11   2         25.82         22.95         2.76 o                         
   3  11   2          9.34          6.92         2.01 o                         
   4  11   2         44.73         33.71         5.19 o                         
   5  11   2          2.52         -4.78         4.78 o                         
   6  11   2         10.73          8.43         6.04 o                         
   7  11   2         13.80         12.51         6.90 o                         
   8  11   2          7.68          1.78         8.59 o                         
   9  11   2         30.51         20.80        11.77 o                         
  10  11   2          5.60         10.04        10.27 o                         
  11  11   2          4.74         21.23        12.23 o                         
  12  11   2         16.50          2.23        11.75 o                         
 -12  12   2          2.93          4.33        12.13 o                         
 -11  12   2         10.74         10.40        11.69 o                         
 -10  12   2          8.00         11.90        11.16 o                         
  -9  12   2         13.02         15.67         6.83 o                         
  -8  12   2         25.82         18.70         6.51 o                         
  -7  12   2         24.94         25.38         6.61 o                         
  -6  12   2         58.49         74.21         9.45 o                         
  -5  12   2        129.21        123.84         9.99 o                         
  -4  12   2        153.21        173.23        11.02 o                         
  -3  12   2         98.34         87.93         8.59 o                         
  -2  12   2         57.51         45.12         5.26 o                         
  -1  12   2        674.85        686.86        42.63 o                         
   0  12   2         12.34          5.82         4.89 o                         
   1  12   2        674.99        690.88        32.79 o                         
   2  12   2         57.54         50.15         4.59 o                         
   3  12   2         98.57         78.46         6.14 o                         
   4  12   2        153.38        163.85        12.12 o                         
   5  12   2        129.27        114.27        12.58 o                         
   6  12   2         58.37         57.76        10.57 o                         
   7  12   2         24.97         20.74        13.96 o                         
   8  12   2         25.78         13.56         7.39 o                         
   9  12   2         12.97         13.65         8.44 o                         
  10  12   2          8.02         16.54        12.48 o                         
  11  12   2         10.75          6.51        11.26 o                         
  12  12   2          2.92         -9.12        12.97 o                         
 -12  13   2         10.08         17.71        13.52 o                         
 -11  13   2          7.69         10.69        12.02 o                         
 -10  13   2          0.61        -10.29        13.80 o                         
  -9  13   2          8.96         15.08         7.01 o                         
  -8  13   2         48.10         57.25         9.50 o                         
  -7  13   2          4.48         -1.03         5.71 o                         
  -6  13   2         20.16         24.99         6.79 o                         
  -5  13   2          2.42          4.64         4.54 o                         
  -4  13   2         69.32         79.03         8.98 o                         
  -3  13   2        164.34        165.48        19.40 o                         
  -2  13   2         22.39         16.51         6.61 o                         
  -1  13   2        809.64        793.81        48.88 o                         
   0  13   2          6.49         12.71         4.79 o                         
   1  13   2        809.84        783.91        58.94 o                         
   2  13   2         22.33         14.81         8.01 o                         
   3  13   2        164.47        155.45        13.18 o                         
   4  13   2         69.33         61.67         7.27 o                         
   5  13   2          2.41          5.90         6.04 o                         
   6  13   2         20.19         32.47         9.41 o                         
   7  13   2          4.49          4.92         6.92 o                         
   8  13   2         48.11         39.21         9.97 o                         
   9  13   2          8.98          3.30         7.62 o                         
  10  13   2          0.61         -1.94         8.23 o                         
  11  13   2          7.66         16.21        10.70 o                         
  12  13   2         10.09          7.99        15.14 o                         
 -11  14   2          4.90          4.43        12.91 o                         
 -10  14   2         18.95          6.41        12.30 o                         
  -9  14   2          9.23         19.90        11.16 o                         
  -8  14   2          0.90          1.43         6.11 o                         
  -7  14   2         15.54         18.58         6.90 o                         
  -6  14   2          6.10         -0.49         5.61 o                         
  -5  14   2         76.59         92.15        13.28 o                         
  -4  14   2          5.57          9.28         5.12 o                         
  -3  14   2        203.65        202.10        15.44 o                         
  -2  14   2         16.60         25.07         6.83 o                         
  -1  14   2         10.71          8.68         6.72 o                         
   0  14   2          7.55         16.41         6.46 o                         
   1  14   2         10.79         15.10         7.45 o                         
   2  14   2         16.72         20.04         8.78 o                         
   3  14   2        203.58        190.06        18.57 o                         
   4  14   2          5.55          5.53         5.47 o                         
   5  14   2         76.52         75.10         9.40 o                         
   6  14   2          6.12          0.79         7.04 o                         
   7  14   2         15.51          7.30         7.48 o                         
   8  14   2          0.89         -2.11         7.86 o                         
   9  14   2          9.23         10.22        18.05 o                         
  10  14   2         18.94         15.12         9.24 o                         
  11  14   2          4.90          9.90        12.53 o                         
 -10  15   2          8.23         22.06        14.47 o                         
  -9  15   2          2.07         15.98         9.12 o                         
  -8  15   2         29.65         26.55         7.97 o                         
  -7  15   2          0.06          0.39         6.07 o                         
  -6  15   2         32.42         35.56         9.89 o                         
  -5  15   2         35.31         35.46         9.62 o                         
  -4  15   2         58.83         64.81         8.10 o                         
  -3  15   2         38.49         33.27        10.58 o                         
  -2  15   2         21.96         19.82         7.01 o                         
  -1  15   2          4.25          4.59         5.99 o                         
   0  15   2         90.92         96.93        11.93 o                         
   1  15   2          4.26         13.23        11.65 o                         
   2  15   2         22.01         26.56         8.51 o                         
   3  15   2         38.48         32.85         7.78 o                         
   4  15   2         58.92         54.17         9.81 o                         
   5  15   2         35.22         44.98         7.62 o                         
   6  15   2         32.43         40.07         9.82 o                         
   7  15   2          0.07         -3.05         7.11 o                         
   8  15   2         29.64         34.74        10.07 o                         
   9  15   2          2.07          2.74         8.96 o                         
  10  15   2          8.23          2.37         9.22 o                         
  11  15   2          3.32         13.43        15.08 o                         
  -9  16   2         26.47         32.62        11.46 o                         
  -8  16   2          0.84         13.39         9.23 o                         
  -7  16   2          1.98          9.15         8.48 o                         
  -6  16   2          7.84         -2.51         7.57 o                         
  -5  16   2         16.54         18.66        12.86 o                         
  -4  16   2          5.87         10.61        16.35 o                         
  -3  16   2         16.18         -1.25         5.82 o                         
  -2  16   2         31.20         21.72         7.80 o                         
  -1  16   2         17.47         22.41         7.13 o                         
   0  16   2          4.57          1.57         5.73 o                         
   1  16   2         17.48         16.63         9.17 o                         
   2  16   2         31.13         19.34         7.29 o                         
   3  16   2         16.16         14.08         9.31 o                         
   4  16   2          5.81         -2.51         7.06 o                         
   5  16   2         16.51         28.48         8.79 o                         
   6  16   2          7.82          4.00         7.57 o                         
   7  16   2          1.97         15.69         8.19 o                         
   8  16   2          0.85          5.67         8.01 o                         
   9  16   2         26.42         41.48        11.80 o                         
  10  16   2          4.16        -12.59        14.35 o                         
  -8  17   2          1.93          5.52        12.26 o                         
  -7  17   2          7.44          2.08        11.83 o                         
  -6  17   2          8.20         12.07        11.64 o                         
  -5  17   2          1.31         -1.94        10.69 o                         
  -4  17   2         36.76         59.70        16.09 o                         
  -3  17   2          5.44         16.98         9.58 o                         
  -2  17   2         33.46         43.03         9.36 o                         
  -1  17   2          2.66         11.61         6.83 o                         
   0  17   2         93.33        107.12        20.33 o                         
   1  17   2          2.67         12.50         7.01 o                         
   2  17   2         33.43         53.35        20.57 o                         
   3  17   2          5.40          0.79         6.90 o                         
   4  17   2         36.74         38.18        10.51 o                         
   5  17   2          1.33         -2.88         7.22 o                         
   6  17   2          8.19         29.91         9.03 o                         
   7  17   2          7.42          9.22         9.27 o                         
   8  17   2          1.93         14.68         9.08 o                         
   9  17   2         30.04         38.09        17.84 o                         
  -7  18   2         18.14         10.70        13.01 o                         
  -6  18   2         10.00         12.38        11.78 o                         
  -5  18   2          6.34         12.00        11.57 o                         
  -4  18   2          9.59         15.48        11.82 o                         
  -3  18   2          8.52         -3.79         9.67 o                         
  -2  18   2         10.54         20.44        11.16 o                         
  -1  18   2          2.64          4.34         7.28 o                         
   0  18   2          6.65          3.04         7.00 o                         
   1  18   2          2.62          0.02         7.30 o                         
   2  18   2         10.51         -0.69         7.27 o                         
   3  18   2          8.46          6.11         8.28 o                         
   4  18   2          9.61         25.59        12.07 o                         
   5  18   2          6.37         17.73         8.50 o                         
   6  18   2          9.99         12.38        13.44 o                         
   7  18   2         18.14         25.61        14.78 o                         
   8  18   2          1.81          2.30        12.14 o                         
  -6  19   2         25.25         29.61        15.12 o                         
  -5  19   2         43.03         55.65        16.87 o                         
  -4  19   2         46.65         52.27        16.61 o                         
  -3  19   2         25.63         19.72        13.97 o                         
  -2  19   2          6.43          5.82        10.57 o                         
  -1  19   2          5.35         17.17        12.75 o                         
   0  19   2        100.74        128.07        16.00 o                         
   1  19   2          5.37          0.77         8.26 o                         
   2  19   2          6.43         -2.13         7.82 o                         
   3  19   2         25.71         29.38         9.82 o                         
   4  19   2         46.61         55.95        12.16 o                         
   5  19   2         43.11         47.16        11.62 o                         
   6  19   2         25.26         27.54        14.97 o                         
  -4  20   2          9.00         14.56        13.98 o                         
  -3  20   2         22.74         40.89        15.87 o                         
  -2  20   2         12.66        -10.07        12.96 o                         
  -1  20   2         14.75         37.92        14.97 o                         
   0  20   2          0.02         11.88        13.30 o                         
   1  20   2         14.76         -0.75         8.07 o                         
   2  20   2         12.70         20.69         9.63 o                         
   3  20   2         22.76         32.08        11.29 o                         
   4  20   2          9.02         11.06         9.79 o                         
   5  20   2         10.02          0.50         9.26 o                         
  -1  21   2         23.00         33.04        15.60 o                         
   0  21   2          1.70         -6.18        12.02 o                         
   1  21   2         23.00         45.66        16.10 o                         
   2  21   2          0.11          3.28         9.12 o                         
   3  21   2          0.88          3.23         9.45 o                         
   0   0   3        855.74        783.19        35.26 o                         
   1   0   3       2675.60       2327.39        81.75 o                         
   2   0   3        611.09        587.46        22.19 o                         
   3   0   3       1899.94       1654.60        62.50 o                         
   4   0   3        549.83        546.69        19.95 o                         
   5   0   3         18.95         23.82         1.96 o                         
   6   0   3        526.03        432.32        18.70 o                         
   7   0   3         59.08         58.44         8.33 o                         
   8   0   3         30.93         45.23         8.24 o                         
   9   0   3        101.64        105.02        14.02 o                         
  10   0   3          0.00          4.76         4.70 o                         
  11   0   3         30.62         16.32         6.16 o                         
  12   0   3          9.47         -3.37         6.64 o                         
  13   0   3          1.81         -2.24        11.19 o                         
  14   0   3         27.95         31.25        14.88 o                         
  15   0   3         11.90         10.72        11.84 o                         
 -15   1   3          0.17         -3.65        10.97 o                         
 -14   1   3          4.91          9.57         8.97 o                         
 -13   1   3          2.25          6.70        10.38 o                         
 -12   1   3          3.21          9.26         8.00 o                         
 -11   1   3         56.30         32.61         8.46 o                         
 -10   1   3          9.88         11.29        13.28 o                         
  -9   1   3         24.29         17.03         5.28 o                         
  -8   1   3        100.73        111.02         9.87 o                         
  -7   1   3        461.40        545.12        32.08 o                         
  -6   1   3       2130.62       2263.64        99.35 o                         
  -5   1   3       6651.46       6834.76       275.44 o                         
  -4   1   3       9683.39       9893.75       326.26 o                         
  -3   1   3       4625.54       4364.13       136.43 o                         
  -2   1   3       3973.96       3854.26       109.41 o                         
  -1   1   3       9175.03       8356.46       378.85 o                         
   0   1   3        646.74        589.92        50.81 o                         
   1   1   3       9171.09       8999.43       267.00 o                         
   2   1   3       3974.40       3885.21       134.51 o                         
   3   1   3       4625.90       4295.71       149.81 o                         
   4   1   3       9683.86       9633.77       336.27 o                         
   5   1   3       6647.69       6925.36       281.47 o                         
   6   1   3       2129.85       2329.01       104.74 o                         
   7   1   3        461.27        495.04        27.23 o                         
   8   1   3        100.63        118.22        10.73 o                         
   9   1   3         24.26         15.61         5.64 o                         
  10   1   3          9.90         -0.14         5.92 o                         
  11   1   3         56.35         63.02        12.67 o                         
  12   1   3          3.20         -4.47         7.60 o                         
  13   1   3          2.26          5.30         8.36 o                         
  14   1   3          4.89          2.52        12.84 o                         
  15   1   3          0.18          7.73        14.84 o                         
 -15   2   3         33.81         36.28        13.57 o                         
 -14   2   3          2.75         -5.08         9.69 o                         
 -13   2   3         10.03          0.27         8.42 o                         
 -12   2   3         44.60         35.45        15.70 o                         
 -11   2   3         44.30         56.95        15.59 o                         
 -10   2   3         94.97        120.74        13.99 o                         
  -9   2   3        197.09        229.57        28.36 o                         
  -8   2   3         18.04          9.99         4.58 o                         
  -7   2   3        516.56        514.55        32.90 o                         
  -6   2   3        199.33        204.05        10.73 o                         
  -5   2   3        243.94        261.31        12.70 o                         
  -4   2   3        715.77        690.70        25.23 o                         
  -3   2   3       3154.39       3059.37        96.08 o                         
  -2   2   3       3589.84       3471.81       107.96 o                         
  -1   2   3        807.29        743.00        28.95 o                         
   0   2   3       7096.05       6394.31       207.73 o                         
   1   2   3        807.47        763.47        36.72 o                         
   2   2   3       3589.83       3388.63        94.98 o                         
   3   2   3       3155.29       3144.74       125.81 o                         
   4   2   3        716.08        698.22        27.06 o                         
   5   2   3        244.60        234.13        12.19 o                         
   6   2   3        199.45        206.45        11.26 o                         
   7   2   3        516.03        582.47        31.71 o                         
   8   2   3         17.99         24.46         4.57 o                         
   9   2   3        196.75        185.74        14.90 o                         
  10   2   3         95.11         93.41        12.43 o                         
  11   2   3         44.24         52.34        10.55 o                         
  12   2   3         44.59         57.82        11.69 o                         
  13   2   3         10.03          6.70         8.28 o                         
  14   2   3          2.74         -6.78         8.58 o                         
  15   2   3         33.82         53.84        17.53 o                         
 -15   3   3          7.46          8.76        12.28 o                         
 -14   3   3         35.47         38.26         9.67 o                         
 -13   3   3          0.38         -3.22        13.98 o                         
 -12   3   3          0.40          2.97        12.88 o                         
 -11   3   3          4.15          2.72        10.59 o                         
 -10   3   3         13.36         17.10         6.27 o                         
  -9   3   3         92.70         99.27        15.02 o                         
  -8   3   3         56.62         45.54        13.02 o                         
  -7   3   3        268.00        268.43        16.07 o                         
  -6   3   3        609.07        642.72        25.27 o                         
  -5   3   3       2900.35       3015.39       122.72 o                         
  -4   3   3        188.33        202.49         8.07 o                         
  -3   3   3        207.91        252.82         8.65 o                         
  -2   3   3       4768.90       4957.60       141.02 o                         
  -1   3   3        411.42        405.07        14.14 o                         
   0   3   3         43.51         43.18         3.69 o                         
   1   3   3        411.16        384.23        14.08 o                         
   2   3   3       4771.18       4791.05       186.69 o                         
   3   3   3        207.65        251.72        12.56 o                         
   4   3   3        188.43        220.22        12.10 o                         
   5   3   3       2901.22       3046.37       123.87 o                         
   6   3   3        608.80        633.80        27.26 o                         
   7   3   3        267.79        302.52        17.88 o                         
   8   3   3         56.76         49.09         8.08 o                         
   9   3   3         92.73         82.61         8.95 o                         
  10   3   3         13.33         12.93         6.60 o                         
  11   3   3          4.16         -1.47         6.25 o                         
  12   3   3          0.40          4.35         7.05 o                         
  13   3   3          0.38          5.47         8.17 o                         
  14   3   3         35.47         44.36        12.85 o                         
  15   3   3          7.45         31.37        14.73 o                         
 -15   4   3          9.48         13.21        16.58 o                         
 -14   4   3         16.69         17.11        16.27 o                         
 -13   4   3          0.39          3.22        13.94 o                         
 -12   4   3         12.33         14.98        13.96 o                         
 -11   4   3         37.54         46.59        16.63 o                         
 -10   4   3        109.86        101.08        12.52 o                         
  -9   4   3        334.32        349.15        29.29 o                         
  -8   4   3        266.90        290.29        21.69 o                         
  -7   4   3         28.25         30.29         5.23 o                         
  -6   4   3        248.76        237.00        10.66 o                         
  -5   4   3        310.11        340.02        11.97 o                         
  -4   4   3        287.82        349.45        12.09 o                         
  -3   4   3       1219.65       1273.03        40.14 o                         
  -2   4   3        108.78        116.79         9.22 o                         
  -1   4   3       2754.89       2593.70        90.81 o                         
   0   4   3          2.86          4.32         1.09 o                         
   1   4   3       2751.94       2519.80        79.04 o                         
   2   4   3        108.18        115.69         9.16 o                         
   3   4   3       1219.78       1261.22        52.76 o                         
   4   4   3        287.98        372.59        16.81 o                         
   5   4   3        310.33        368.03        14.00 o                         
   6   4   3        248.57        260.04        12.21 o                         
   7   4   3         28.32         29.66         4.15 o                         
   8   4   3        266.78        297.33        20.52 o                         
   9   4   3        334.41        401.68        33.34 o                         
  10   4   3        110.03         90.95        12.13 o                         
  11   4   3         37.47         24.88         7.57 o                         
  12   4   3         12.30         10.56        10.81 o                         
  13   4   3          0.38         10.19         7.80 o                         
  14   4   3         16.71         27.57         9.50 o                         
  15   4   3          9.51         20.40        10.13 o                         
 -14   5   3         20.28         26.87        17.60 o                         
 -13   5   3         45.24         60.55        19.52 o                         
 -12   5   3          0.65         -5.94        14.06 o                         
 -11   5   3         10.90         16.50        11.46 o                         
 -10   5   3         47.59         42.64         8.45 o                         
  -9   5   3         57.49         57.96         7.81 o                         
  -8   5   3         46.41         33.14         5.45 o                         
  -7   5   3         78.25         69.55         5.68 o                         
  -6   5   3         73.95         58.04         4.30 o                         
  -5   5   3        216.72        204.79         8.23 o                         
  -4   5   3        402.37        448.48        15.95 o                         
  -3   5   3       3561.91       3444.50       103.49 o                         
  -2   5   3        458.97        427.56        13.49 o                         
  -1   5   3        316.09        342.87        20.25 o                         
   0   5   3       3300.16       3342.59        99.40 o                         
   1   5   3        316.41        325.53        14.96 o                         
   2   5   3        459.04        496.99        22.82 o                         
   3   5   3       3567.47       3570.01       177.35 o                         
   4   5   3        403.44        452.09        23.67 o                         
   5   5   3        217.00        225.61         9.88 o                         
   6   5   3         73.73         67.95         3.91 o                         
   7   5   3         78.40         70.20         7.47 o                         
   8   5   3         46.47         48.21         8.14 o                         
   9   5   3         57.28         78.05        10.26 o                         
  10   5   3         47.53         50.59        11.43 o                         
  11   5   3         10.91         19.93         7.41 o                         
  12   5   3          0.65          5.07         6.57 o                         
  13   5   3         45.21         44.91        10.61 o                         
  14   5   3         20.29         23.64        12.91 o                         
  15   5   3         13.74         12.68        15.34 o                         
 -14   6   3          5.62          9.95        15.08 o                         
 -13   6   3          8.99         28.21        15.65 o                         
 -12   6   3          0.55         -5.87        12.73 o                         
 -11   6   3         35.26         35.09        14.18 o                         
 -10   6   3         72.08         54.72        16.34 o                         
  -9   6   3         46.12         30.44         6.15 o                         
  -8   6   3         92.18         79.72         8.57 o                         
  -7   6   3         92.05         91.16         7.65 o                         
  -6   6   3        128.07        135.85         6.80 o                         
  -5   6   3       1108.42       1163.42        41.60 o                         
  -4   6   3       1446.91       1513.53        50.84 o                         
  -3   6   3       4311.99       4488.35       127.67 o                         
  -2   6   3       3498.04       3555.91       106.81 o                         
  -1   6   3       2492.73       2569.56        95.44 o                         
   0   6   3          2.34          3.77         1.05 o                         
   1   6   3       2492.04       2685.58        78.59 o                         
   2   6   3       3496.79       3458.92       114.27 o                         
   3   6   3       4310.81       4584.17       224.83 o                         
   4   6   3       1448.48       1622.14        81.24 o                         
   5   6   3       1108.13       1149.67        87.92 o                         
   6   6   3        128.06        129.32         9.50 o                         
   7   6   3         91.95         89.43        13.77 o                         
   8   6   3         91.94        116.50        12.83 o                         
   9   6   3         46.15         30.14         7.60 o                         
  10   6   3         72.07         56.07         9.73 o                         
  11   6   3         35.31         50.42         9.98 o                         
  12   6   3          0.55         -3.91         6.90 o                         
  13   6   3          8.99         10.56         8.50 o                         
  14   6   3          5.61          5.89         8.94 o                         
 -14   7   3         22.39         35.73        18.77 o                         
 -13   7   3         12.94         43.01        16.47 o                         
 -12   7   3         19.23         23.08        13.83 o                         
 -11   7   3          4.47          5.20         7.15 o                         
 -10   7   3         69.85         54.18        10.19 o                         
  -9   7   3         81.78         71.10         7.49 o                         
  -8   7   3        174.49        160.43        11.52 o                         
  -7   7   3          0.28          2.62         3.47 o                         
  -6   7   3        196.30        196.73         9.72 o                         
  -5   7   3        184.31        163.10         7.56 o                         
  -4   7   3        800.63        781.81        27.14 o                         
  -3   7   3       1651.22       1725.25        49.78 o                         
  -2   7   3       1627.96       1615.07        55.05 o                         
  -1   7   3        705.40        754.86        31.73 o                         
   0   7   3         12.24          9.52         1.34 o                         
   1   7   3        704.96        756.88        22.25 o                         
   2   7   3       1628.82       1726.48        54.69 o                         
   3   7   3       1651.46       1712.18        55.29 o                         
   4   7   3        800.74        852.08        49.76 o                         
   5   7   3        184.21        162.24        15.22 o                         
   6   7   3        196.08        177.60        15.43 o                         
   7   7   3          0.28         -2.57         4.37 o                         
   8   7   3        174.21        163.60        21.89 o                         
   9   7   3         81.80         78.95        24.38 o                         
  10   7   3         69.90         79.82        24.84 o                         
  11   7   3          4.48         -2.23         6.30 o                         
  12   7   3         19.19         20.45         8.37 o                         
  13   7   3         12.96         16.20        14.60 o                         
  14   7   3         22.43         11.37         8.90 o                         
 -13   8   3          6.92         12.06        14.59 o                         
 -12   8   3         16.63         25.74         9.47 o                         
 -11   8   3          0.08         -5.41         7.04 o                         
 -10   8   3          0.02          0.08         5.78 o                         
  -9   8   3         29.39         20.76         4.92 o                         
  -8   8   3         61.83         53.73         7.99 o                         
  -7   8   3         53.60         33.16         5.93 o                         
  -6   8   3         75.07         74.87         6.42 o                         
  -5   8   3        168.09        174.95         8.09 o                         
  -4   8   3        254.90        280.15        10.89 o                         
  -3   8   3        522.32        572.38        19.49 o                         
  -2   8   3         69.08         83.62         4.78 o                         
  -1   8   3       1580.66       1630.47        66.57 o                         
   0   8   3        394.15        424.87        19.55 o                         
   1   8   3       1580.08       1591.89        46.11 o                         
   2   8   3         68.60         89.08         4.11 o                         
   3   8   3        522.29        575.16        23.48 o                         
   4   8   3        254.64        259.54        12.21 o                         
   5   8   3        168.54        218.81        19.00 o                         
   6   8   3         74.86        100.34        14.45 o                         
   7   8   3         53.45         57.70        11.62 o                         
   8   8   3         61.96         57.50        12.42 o                         
   9   8   3         29.34          9.64         7.87 o                         
  10   8   3          0.02         -1.46         8.04 o                         
  11   8   3          0.08         -4.65         8.56 o                         
  12   8   3         16.59         27.94        11.75 o                         
  13   8   3          6.91          6.93         9.58 o                         
  14   8   3          8.58         18.14        12.96 o                         
 -13   9   3         15.40         20.78        16.74 o                         
 -12   9   3          9.10         21.14         9.13 o                         
 -11   9   3         22.65         16.71        11.68 o                         
 -10   9   3         11.33         12.44         6.42 o                         
  -9   9   3         42.77         37.78         7.50 o                         
  -8   9   3         30.48         30.75         6.70 o                         
  -7   9   3         60.67         57.24         6.75 o                         
  -6   9   3         60.63         66.04         6.75 o                         
  -5   9   3         25.52         27.31         4.01 o                         
  -4   9   3         62.15         59.63         6.01 o                         
  -3   9   3        630.21        637.34        21.54 o                         
  -2   9   3        789.65        806.63        31.63 o                         
  -1   9   3        534.08        530.45        22.91 o                         
   0   9   3        139.59        169.75         9.57 o                         
   1   9   3        533.73        550.59        17.46 o                         
   2   9   3        789.23        821.23        26.89 o                         
   3   9   3        630.09        648.17        21.54 o                         
   4   9   3         62.50         62.04         5.17 o                         
   5   9   3         25.46         29.54         6.61 o                         
   6   9   3         60.60         65.31        12.61 o                         
   8   9   3         30.45         20.11         9.72 o                         
   9   9   3         42.81         47.93        12.60 o                         
  10   9   3         11.36         12.51         9.89 o                         
  11   9   3         22.68         11.45         9.97 o                         
  12   9   3          9.08         22.40        13.33 o                         
  13   9   3         15.40         32.52        14.65 o                         
 -13  10   3         20.16         42.72        12.17 o                         
 -12  10   3          0.26         -7.19         8.22 o                         
 -11  10   3         27.59         37.16         9.77 o                         
 -10  10   3         31.72         25.24         7.56 o                         
  -9  10   3         11.38         22.99         6.62 o                         
  -8  10   3          0.83         -4.26         4.26 o                         
  -7  10   3         20.01         10.55         4.28 o                         
  -6  10   3         19.34         16.91         5.47 o                         
  -5  10   3         75.92         88.07         7.77 o                         
  -4  10   3         48.35         54.12         4.74 o                         
  -3  10   3        183.31        178.02         7.77 o                         
  -2  10   3        113.18        120.34        10.77 o                         
  -1  10   3       1206.32       1244.03        56.53 o                         
   0  10   3         25.56         57.22         7.79 o                         
   1  10   3       1206.44       1257.75        42.55 o                         
   2  10   3        113.43        127.33         7.31 o                         
   3  10   3        183.76        184.82         7.52 o                         
   4  10   3         48.39         44.18         3.87 o                         
   5  10   3         75.88         70.43         7.68 o                         
   6  10   3         19.29         31.40         7.45 o                         
   7  10   3         20.03         24.00        10.53 o                         
   8  10   3          0.84          5.13         9.58 o                         
  10  10   3         31.72         20.33        13.08 o                         
  11  10   3         27.56         22.95        12.48 o                         
  12  10   3          0.26          1.84        10.42 o                         
  13  10   3         20.19         11.50        12.22 o                         
 -13  11   3          3.57          6.54        12.90 o                         
 -12  11   3         22.61         33.76        12.26 o                         
 -11  11   3          4.67         -1.19         8.92 o                         
 -10  11   3         37.50         39.13         8.57 o                         
  -9  11   3         12.47          7.34         6.20 o                         
  -8  11   3          0.28          1.30         6.12 o                         
  -7  11   3        253.77        274.62        20.90 o                         
  -6  11   3        453.48        479.23        31.99 o                         
  -5  11   3        100.14         90.59         7.76 o                         
  -4  11   3         25.29         27.67         4.14 o                         
  -3  11   3         38.58         42.77         4.89 o                         
  -2  11   3        559.59        545.61        29.78 o                         
  -1  11   3         93.47        104.90         7.06 o                         
   0  11   3        729.31        693.69        30.15 o                         
   1  11   3         93.71         98.77         8.64 o                         
   2  11   3        559.23        568.93        21.66 o                         
   3  11   3         38.61         36.18         3.91 o                         
   4  11   3         25.35         20.62         3.89 o                         
   5  11   3        100.27         78.17         8.53 o                         
   6  11   3        453.38        459.56        37.95 o                         
   7  11   3        253.84        246.10        23.49 o                         
   8  11   3          0.28         -1.79         9.26 o                         
   9  11   3         12.47         11.41         9.92 o                         
  10  11   3         37.50         34.29        12.82 o                         
  11  11   3          4.64          2.13        12.09 o                         
  12  11   3         22.58         35.82        16.51 o                         
 -12  12   3          9.85         19.22        13.83 o                         
 -11  12   3         13.14         12.35        11.09 o                         
 -10  12   3         11.22         11.73         8.59 o                         
  -9  12   3         33.94         43.57        10.70 o                         
  -8  12   3         17.19         13.70         6.19 o                         
  -7  12   3         28.32         29.10         6.82 o                         
  -6  12   3         78.10         84.88        13.87 o                         
  -5  12   3         36.29         28.52         6.63 o                         
  -4  12   3         20.93         22.68         4.32 o                         
  -3  12   3         92.52         92.18         7.59 o                         
  -2  12   3        106.28        105.80        14.29 o                         
  -1  12   3         61.06         61.30         9.92 o                         
   0  12   3        165.18        153.86        10.42 o                         
   1  12   3         60.92         66.50         5.61 o                         
   2  12   3        106.43         91.93         7.49 o                         
   3  12   3         92.40         84.36         8.75 o                         
   4  12   3         21.01         21.33         5.57 o                         
   5  12   3         36.28         24.19         6.25 o                         
   6  12   3         78.00         81.08        12.20 o                         
   7  12   3         28.27         34.45         9.39 o                         
   8  12   3         17.21         15.15        12.80 o                         
   9  12   3         33.96         44.05        11.09 o                         
  10  12   3         11.23         14.55        11.22 o                         
  11  12   3         13.15          6.57        11.17 o                         
  12  12   3          9.84          6.87        13.02 o                         
 -12  13   3          4.45          6.65        13.76 o                         
 -11  13   3         19.02         32.08        14.93 o                         
 -10  13   3          6.10          7.34         9.14 o                         
  -9  13   3         23.38         13.33        15.02 o                         
  -8  13   3          0.54         -2.52         7.74 o                         
  -7  13   3         22.52         21.71         6.30 o                         
  -6  13   3        109.73         95.94        10.77 o                         
  -5  13   3        225.11        237.62        19.05 o                         
  -4  13   3        328.58        364.09        19.87 o                         
  -3  13   3        103.78         90.70        10.02 o                         
  -2  13   3        417.69        408.94        27.33 o                         
  -1  13   3         52.62         59.54         7.19 o                         
   0  13   3        384.84        396.30        26.15 o                         
   1  13   3         52.84         42.92         6.33 o                         
   2  13   3        417.96        394.71        32.19 o                         
   3  13   3        103.93         84.08         9.30 o                         
   4  13   3        328.89        341.89        23.82 o                         
   5  13   3        225.18        244.92        18.55 o                         
   6  13   3        109.83         86.67        12.68 o                         
   7  13   3         22.59         11.14         7.81 o                         
   8  13   3          0.55         -5.28         7.53 o                         
   9  13   3         23.38          6.53         8.19 o                         
  10  13   3          6.09          0.02         8.82 o                         
  11  13   3         19.01         15.64        10.30 o                         
  12  13   3          4.47         -2.73        17.30 o                         
 -11  14   3          7.67         11.83         9.33 o                         
 -10  14   3         25.89         41.36        12.20 o                         
  -9  14   3         16.56         20.78         9.64 o                         
  -8  14   3          5.51         14.21         9.37 o                         
  -7  14   3         22.38         17.52         6.40 o                         
  -6  14   3          6.78         10.27         4.88 o                         
  -5  14   3         12.87          7.72         5.45 o                         
  -4  14   3          3.94          7.92         6.46 o                         
  -3  14   3        198.75        180.21        13.72 o                         
  -2  14   3        156.45        159.69        13.34 o                         
  -1  14   3        142.05        123.76        11.41 o                         
   0  14   3        138.53        150.10        15.13 o                         
   1  14   3        142.27        141.19        14.84 o                         
   2  14   3        156.46        186.33        18.02 o                         
   3  14   3        198.78        224.86        35.10 o                         
   4  14   3          3.94          2.37         5.50 o                         
   5  14   3         12.82         16.54         5.67 o                         
   6  14   3          6.80         12.53         7.22 o                         
   7  14   3         22.40         11.16         7.64 o                         
   8  14   3          5.51          7.51         7.41 o                         
   9  14   3         16.56         15.88         9.44 o                         
  10  14   3         25.89         26.10        11.16 o                         
  11  14   3          7.66          1.16        10.00 o                         
 -10  15   3          5.30          4.60         7.64 o                         
  -9  15   3          3.23          7.51         7.37 o                         
  -8  15   3         19.70         21.43         7.82 o                         
  -7  15   3          6.87          1.71         6.17 o                         
  -6  15   3         12.35          6.39         7.45 o                         
  -5  15   3         17.36         17.20         7.89 o                         
  -4  15   3         64.08         61.02        10.17 o                         
  -3  15   3         49.30         49.37         9.22 o                         
  -2  15   3         17.46         12.54         6.16 o                         
  -1  15   3        220.68        223.90        20.74 o                         
   0  15   3         15.00         14.44         6.24 o                         
   1  15   3        220.72        238.98        21.75 o                         
   2  15   3         17.48         15.25         6.82 o                         
   3  15   3         49.22         48.99         9.10 o                         
   4  15   3         64.13         62.33         8.74 o                         
   5  15   3         17.28         15.99         6.16 o                         
   6  15   3         12.37         11.94         7.95 o                         
   7  15   3          6.83          2.09         7.26 o                         
   8  15   3         19.69         36.39        10.38 o                         
   9  15   3          3.22         18.97        15.89 o                         
  10  15   3          5.29          8.32        10.50 o                         
 -10  16   3         13.88         -3.28        12.42 o                         
  -9  16   3          9.04         10.46        10.09 o                         
  -8  16   3          8.56          1.97         8.57 o                         
  -7  16   3         14.86         21.67         9.77 o                         
  -6  16   3         10.58         10.66         7.66 o                         
  -5  16   3          4.45          5.25         7.13 o                         
  -4  16   3          1.14         12.93         8.35 o                         
  -3  16   3         47.28         37.91        10.45 o                         
  -2  16   3         43.09         45.93         8.88 o                         
  -1  16   3         20.94         16.30         7.01 o                         
   0  16   3          0.37         -2.16         6.35 o                         
   1  16   3         20.94         25.27         7.38 o                         
   2  16   3         43.05         37.91        11.68 o                         
   3  16   3         47.32         40.51         8.93 o                         
   4  16   3          1.13          2.40         6.61 o                         
   5  16   3          4.46          1.48         5.64 o                         
   6  16   3         10.55         17.92         8.21 o                         
   7  16   3         14.80          2.80         8.02 o                         
   8  16   3          8.56          2.34         8.76 o                         
   9  16   3          9.01         12.36         9.14 o                         
  -9  17   3         20.45         46.69        20.68 o                         
  -8  17   3          9.88         15.08         9.50 o                         
  -7  17   3         26.46         37.95        11.59 o                         
  -6  17   3          5.90          4.02        10.76 o                         
  -5  17   3          5.02          1.93        10.66 o                         
  -4  17   3          2.86          8.23         9.49 o                         
  -3  17   3         48.01         55.14        12.67 o                         
  -2  17   3         24.21          1.55        22.05 o                         
  -1  17   3          5.07          2.47         6.50 o                         
   0  17   3         38.50         34.58         8.52 o                         
   1  17   3          5.08          8.26         6.82 o                         
   2  17   3         24.25         26.25        10.27 o                         
   3  17   3         48.04         53.43        10.26 o                         
   4  17   3          2.88         -1.06         7.31 o                         
   5  17   3          5.00          1.95         8.02 o                         
   6  17   3          5.91         -6.07         7.18 o                         
   7  17   3         26.49         29.34        11.88 o                         
   8  17   3          9.88         12.67        10.77 o                         
  -7  18   3         12.35         -2.13        13.53 o                         
  -6  18   3          1.77          6.19        10.89 o                         
  -5  18   3          2.45         -4.00        11.97 o                         
  -4  18   3          6.39          9.75        10.95 o                         
  -3  18   3         28.72         24.79        10.43 o                         
  -2  18   3         23.65         27.53        15.83 o                         
  -1  18   3         47.45         27.76        13.27 o                         
   0  18   3          0.00          7.88         7.13 o                         
   1  18   3         47.55         45.29        10.20 o                         
   2  18   3         23.73         38.97         9.63 o                         
   3  18   3         28.79         27.40         9.53 o                         
   4  18   3          6.39         17.65         8.72 o                         
   5  18   3          2.44         10.03         8.11 o                         
   6  18   3          1.78          2.05        12.14 o                         
   7  18   3         12.35         14.98        10.18 o                         
  -6  19   3          1.77         -2.12        12.04 o                         
  -5  19   3          4.91          4.12        12.34 o                         
  -4  19   3          4.60         -6.09        11.53 o                         
  -3  19   3         13.87         41.76        14.42 o                         
  -2  19   3          6.40          9.80        12.75 o                         
  -1  19   3          2.13         -1.94        10.55 o                         
   0  19   3          6.01          5.79        10.96 o                         
   1  19   3          2.14          0.93         7.57 o                         
   2  19   3          6.43          7.94         8.38 o                         
   3  19   3         13.93         20.69         9.60 o                         
   4  19   3          4.62          3.00         9.04 o                         
   5  19   3          4.94         -1.98         9.00 o                         
   6  19   3          1.76          2.11        12.47 o                         
  -4  20   3          5.65         18.86        13.86 o                         
  -3  20   3          0.63        -10.32        13.71 o                         
  -2  20   3         18.06         16.26        11.96 o                         
  -1  20   3         15.50         20.20        13.66 o                         
   0  20   3          0.06          6.05        11.31 o                         
   1  20   3         15.49         24.41        13.13 o                         
   2  20   3         18.03         32.83        10.47 o                         
   3  20   3          0.62          6.14         8.89 o                         
   4  20   3          5.64          7.46         9.34 o                         
   5  20   3          5.26          2.15         9.33 o                         
   3  21   3          9.84         25.99        13.48 o                         
   0   0   4       2668.79       2324.06       114.68 o                         
   1   0   4       5923.87       5333.47       180.80 o                         
   2   0   4       1291.30       1198.68        42.16 o                         
   3   0   4       1998.52       1760.06        58.21 o                         
   4   0   4          2.88          2.70         1.10 o                         
   5   0   4        225.57        232.88        10.12 o                         
   6   0   4         78.11         79.04         4.11 o                         
   7   0   4        148.28        165.16        12.76 o                         
   8   0   4         14.59         17.09         4.55 o                         
   9   0   4          3.39          3.72         3.27 o                         
  10   0   4          0.36          1.70         4.98 o                         
  11   0   4         11.56         15.39         6.31 o                         
  12   0   4          6.75          0.37         7.95 o                         
  13   0   4          8.32         -6.89        13.23 o                         
  14   0   4         15.78         17.42        14.99 o                         
  15   0   4          5.55        -13.26        13.26 o                         
 -15   1   4          7.45         15.56        12.79 o                         
 -14   1   4          3.25          5.83         9.82 o                         
 -13   1   4         15.46          9.17        12.68 o                         
 -12   1   4         35.98         43.51        10.50 o                         
 -11   1   4         25.79         22.14         6.80 o                         
 -10   1   4         40.05         41.77         9.57 o                         
  -9   1   4         20.83         30.87         5.77 o                         
  -8   1   4         60.49         59.99         5.48 o                         
  -7   1   4         10.62         10.02         2.81 o                         
  -6   1   4        282.30        269.31        10.84 o                         
  -5   1   4        350.44        353.45        13.71 o                         
  -4   1   4        175.25        170.45         8.00 o                         
  -3   1   4       1025.87        924.40        27.08 o                         
  -2   1   4        285.79        270.37        13.18 o                         
  -1   1   4       3129.33       2679.50       152.16 o                         
   0   1   4          9.22         17.50         3.36 o                         
   1   1   4       3128.99       2775.25        86.72 o                         
   2   1   4        286.32        265.92        14.38 o                         
   3   1   4       1023.35        903.97        30.57 o                         
   4   1   4        175.43        159.03         8.26 o                         
   5   1   4        350.47        380.78        15.48 o                         
   6   1   4        282.16        295.73        13.62 o                         
   7   1   4         10.70          5.25         2.84 o                         
   8   1   4         60.32         70.51         6.97 o                         
   9   1   4         20.84         20.83         5.39 o                         
  10   1   4         40.00         59.66         8.38 o                         
  11   1   4         25.77         35.53         7.34 o                         
  12   1   4         36.01         45.50        12.81 o                         
  13   1   4         15.46          4.74        12.09 o                         
  14   1   4          3.25          2.66        14.25 o                         
  15   1   4          7.45         21.07        14.68 o                         
 -14   2   4          0.36          0.63         9.52 o                         
 -13   2   4          0.70         -0.72         7.15 o                         
 -12   2   4         10.04          8.20        11.31 o                         
 -11   2   4          4.04          7.75        10.11 o                         
 -10   2   4          6.80          5.68         6.65 o                         
  -9   2   4          0.54         -0.27         4.32 o                         
  -8   2   4         68.59         61.79         6.42 o                         
  -7   2   4        221.41        218.11        12.28 o                         
  -6   2   4        202.10        209.08         9.46 o                         
  -5   2   4        374.37        422.50        21.02 o                         
  -4   2   4       1740.45       1678.06        52.76 o                         
  -3   2   4        958.45       1025.41        31.01 o                         
  -2   2   4        361.17        328.70         9.66 o                         
  -1   2   4       1556.21       1449.15        43.75 o                         
   0   2   4        242.92        219.79         8.32 o                         
   1   2   4       1556.50       1438.63        41.28 o                         
   2   2   4        361.45        329.89        11.28 o                         
   3   2   4        957.86       1013.80        39.04 o                         
   4   2   4       1739.60       1813.33        92.90 o                         
   5   2   4        374.54        411.82        18.15 o                         
   6   2   4        201.66        236.97        11.12 o                         
   7   2   4        221.63        226.37        14.26 o                         
   8   2   4         68.65         64.75         6.55 o                         
   9   2   4          0.54          0.60         3.79 o                         
  10   2   4          6.80         10.67         6.24 o                         
  11   2   4          4.05         -1.52         7.02 o                         
  12   2   4          9.99         21.61        10.49 o                         
  13   2   4          0.71          6.80         8.50 o                         
  14   2   4          0.36        -11.29        13.38 o                         
  15   2   4         28.55         43.64        16.67 o                         
 -14   3   4         22.21         22.22         8.75 o                         
 -13   3   4         13.53          1.14         8.38 o                         
 -12   3   4          7.64          4.06         8.13 o                         
 -11   3   4          8.94          1.65         7.51 o                         
 -10   3   4         40.55         35.31        12.87 o                         
  -9   3   4         34.24         36.58         7.40 o                         
  -8   3   4         31.42         25.35         7.14 o                         
  -7   3   4        168.97        173.77        13.40 o                         
  -6   3   4        295.79        309.54        18.39 o                         
  -5   3   4        670.35        706.14        24.03 o                         
  -4   3   4        345.96        360.10        12.33 o                         
  -3   3   4        970.58        967.12        31.28 o                         
  -2   3   4       2585.85       2441.89        81.87 o                         
  -1   3   4        479.21        459.29        16.74 o                         
   0   3   4        388.43        319.38        11.59 o                         
   1   3   4        477.98        482.08        17.42 o                         
   2   3   4       2583.39       2379.57        76.46 o                         
   3   3   4        970.19       1017.42        35.55 o                         
   4   3   4        346.19        363.57        14.55 o                         
   5   3   4        671.53        731.96        31.13 o                         
   6   3   4        296.11        313.21        15.98 o                         
   7   3   4        168.61        225.78        14.16 o                         
   8   3   4         31.40         33.43         5.51 o                         
   9   3   4         34.25         31.55         5.95 o                         
  10   3   4         40.54         35.41         8.22 o                         
  11   3   4          8.92          5.09         7.26 o                         
  12   3   4          7.64          4.12         6.83 o                         
  13   3   4         13.55          9.05         8.63 o                         
  14   3   4         22.23         53.55        16.22 o                         
 -15   4   4          0.21         -9.86        15.89 o                         
 -14   4   4          1.47          2.17        15.07 o                         
 -13   4   4          9.98          6.06         8.60 o                         
 -12   4   4          0.58          2.31         8.98 o                         
 -11   4   4          3.30          2.97        12.46 o                         
 -10   4   4         10.36         10.02        11.41 o                         
  -9   4   4        283.81        271.85        19.86 o                         
  -8   4   4         79.60         73.93         7.95 o                         
  -7   4   4         10.16          9.78         5.19 o                         
  -6   4   4        186.05        192.25         9.06 o                         
  -5   4   4       1064.42       1175.99        37.74 o                         
  -4   4   4        117.81        154.87        11.81 o                         
  -3   4   4       1390.55       1484.56        40.45 o                         
  -2   4   4       3634.81       3559.23       112.03 o                         
  -1   4   4         54.71         68.35        11.13 o                         
   0   4   4       3857.22       3596.23       236.91 o                         
   1   4   4         54.57         62.21         9.42 o                         
   2   4   4       3636.69       3506.90       140.89 o                         
   3   4   4       1390.79       1479.85        53.21 o                         
   4   4   4        117.91        152.90        22.13 o                         
   5   4   4       1063.72       1243.78        46.46 o                         
   6   4   4        186.14        226.52        10.05 o                         
   7   4   4         10.10         13.54         3.26 o                         
   8   4   4         79.75         92.81         8.77 o                         
   9   4   4        283.77        330.21        28.14 o                         
  10   4   4         10.35          7.56         9.69 o                         
  11   4   4          3.32          7.40         6.29 o                         
  12   4   4          0.58          2.59         6.82 o                         
  13   4   4         10.02         12.58         8.11 o                         
  14   4   4          1.47         10.51        10.69 o                         
 -14   5   4          5.38          9.64        15.35 o                         
 -13   5   4         11.16         11.26         9.27 o                         
 -12   5   4          3.81          0.50         9.04 o                         
 -11   5   4         55.74         44.42        16.14 o                         
 -10   5   4          2.44          2.38         7.41 o                         
  -9   5   4        116.28        132.40        16.50 o                         
  -8   5   4         79.81         72.31         8.04 o                         
  -7   5   4        174.48        158.57        10.59 o                         
  -6   5   4        196.66        221.68         8.59 o                         
  -5   5   4        431.15        447.57        16.52 o                         
  -4   5   4        961.23       1026.78        28.70 o                         
  -3   5   4        947.32        926.77        28.17 o                         
  -2   5   4        303.99        314.05        30.23 o                         
  -1   5   4       1521.25       1463.24        47.98 o                         
   0   5   4          1.34          7.46         2.19 o                         
   1   5   4       1520.31       1415.01        44.53 o                         
   2   5   4        303.55        332.44        33.68 o                         
   3   5   4        947.62        946.69        38.32 o                         
   4   5   4        961.56       1028.88        43.10 o                         
   5   5   4        431.48        434.19        17.67 o                         
   6   5   4        196.71        216.37        10.89 o                         
   7   5   4        174.20        142.67        19.42 o                         
   8   5   4         79.79         61.62         9.05 o                         
   9   5   4        116.24        118.47        13.54 o                         
  10   5   4          2.47          2.68         5.40 o                         
  11   5   4         55.73         63.22        10.66 o                         
  12   5   4          3.82          4.70         7.06 o                         
  13   5   4         11.15         12.89         8.08 o                         
  14   5   4          5.37          5.64         8.70 o                         
 -14   6   4          0.76          3.38         9.44 o                         
 -13   6   4          5.55         -3.23        10.43 o                         
 -12   6   4          0.23        -10.60        10.60 o                         
 -11   6   4          4.48         -2.75        12.20 o                         
 -10   6   4        108.93        117.87        12.62 o                         
  -9   6   4          7.43          7.14         5.44 o                         
  -8   6   4        147.55        131.03         9.91 o                         
  -7   6   4        211.65        214.71        13.64 o                         
  -6   6   4        155.40        165.89         8.51 o                         
  -5   6   4        599.73        632.09        25.12 o                         
  -4   6   4        682.93        765.97        25.24 o                         
  -3   6   4        236.11        240.96        14.18 o                         
  -2   6   4        137.83        141.28         5.65 o                         
  -1   6   4       1935.34       1932.60        67.57 o                         
   0   6   4        806.92        711.62        29.03 o                         
   1   6   4       1935.03       1946.90        56.92 o                         
   2   6   4        137.78        148.88         6.94 o                         
   3   6   4        236.79        238.64        11.99 o                         
   4   6   4        683.68        795.18        36.51 o                         
   5   6   4        599.96        659.08        31.42 o                         
   6   6   4        155.46        164.44         9.89 o                         
   7   6   4        211.61        226.25        27.44 o                         
   8   6   4        147.63        127.56        18.55 o                         
   9   6   4          7.43         -1.35         7.33 o                         
  10   6   4        108.92        112.73        13.93 o                         
  11   6   4          4.47          8.69         6.74 o                         
  12   6   4          0.23         -0.70         7.13 o                         
  13   6   4          5.57          6.14         8.53 o                         
  14   6   4          0.76         -1.41         8.45 o                         
 -14   7   4          4.67         11.42        11.19 o                         
 -13   7   4         13.98         14.08         9.68 o                         
 -12   7   4         10.42         15.36         9.97 o                         
 -11   7   4         13.62         17.19         7.88 o                         
 -10   7   4         67.38         61.85         9.35 o                         
  -9   7   4         18.76         20.08         6.11 o                         
  -8   7   4         33.89         27.22         4.94 o                         
  -7   7   4          4.58         -3.68         4.15 o                         
  -6   7   4         65.17         68.09         6.85 o                         
  -5   7   4         53.12         51.09         5.05 o                         
  -4   7   4         48.55         49.07         4.43 o                         
  -3   7   4         76.72         69.27         3.20 o                         
  -2   7   4        210.05        208.59         8.39 o                         
  -1   7   4        150.18        155.67         8.15 o                         
   0   7   4         94.33        103.97         6.22 o                         
   1   7   4        150.04        155.64         5.56 o                         
   2   7   4        210.34        207.91         7.89 o                         
   3   7   4         76.58         68.22         4.28 o                         
   4   7   4         48.40         59.22         8.02 o                         
   5   7   4         53.32         47.63         4.90 o                         
   6   7   4         65.20         71.07        12.04 o                         
   7   7   4          4.58          1.17         6.46 o                         
   8   7   4         33.91         44.27        10.58 o                         
   9   7   4         18.77         21.82         9.72 o                         
  10   7   4         67.33         82.23        15.46 o                         
  11   7   4         13.61         10.97         9.67 o                         
  12   7   4         10.40         14.98        11.23 o                         
  13   7   4         13.99         33.43        12.22 o                         
  14   7   4          4.69         11.05        12.49 o                         
 -13   8   4          8.60          8.02        10.26 o                         
 -12   8   4         11.25         12.18         9.22 o                         
 -11   8   4          2.61         -1.51         7.22 o                         
 -10   8   4          5.43         -2.40         5.63 o                         
  -9   8   4         82.58         70.66         9.30 o                         
  -8   8   4         65.47         54.62         7.95 o                         
  -7   8   4         52.09         51.40        11.09 o                         
  -6   8   4         45.80         57.76         6.89 o                         
  -5   8   4         62.91         64.77         4.33 o                         
  -4   8   4        461.36        484.22        16.63 o                         
  -3   8   4         21.71         24.93         2.57 o                         
  -2   8   4         20.96         16.18         2.67 o                         
  -1   8   4        549.74        583.66        28.63 o                         
   0   8   4         39.08         42.36         3.51 o                         
   1   8   4        549.57        567.79        19.09 o                         
   2   8   4         20.92         16.17         1.94 o                         
   3   8   4         21.65         19.15         2.29 o                         
   4   8   4        461.58        498.34        30.73 o                         
   5   8   4         62.88         65.82         8.37 o                         
   6   8   4         45.80         48.32        10.83 o                         
   7   8   4         52.06         38.38         9.81 o                         
   8   8   4         65.38         37.57        10.73 o                         
   9   8   4         82.45         78.15        15.37 o                         
  10   8   4          5.43         -7.51         9.78 o                         
  11   8   4          2.63          3.19         8.68 o                         
  12   8   4         11.23         15.19        11.27 o                         
  13   8   4          8.59         14.20        10.85 o                         
 -13   9   4         11.68         -2.83         9.54 o                         
 -12   9   4         22.19         21.94        10.40 o                         
 -11   9   4         10.60         11.91         7.70 o                         
 -10   9   4         11.40         13.87         6.70 o                         
  -9   9   4          7.66          7.90         5.27 o                         
  -8   9   4         20.90          9.29         5.00 o                         
  -7   9   4         65.98         76.31         7.53 o                         
  -6   9   4        183.82        211.10        12.81 o                         
  -5   9   4        113.04        128.30         7.99 o                         
  -4   9   4         80.03        104.60         5.65 o                         
  -3   9   4        244.34        248.48        10.64 o                         
  -2   9   4         68.01         71.16         4.75 o                         
  -1   9   4         54.48         46.81         6.60 o                         
   0   9   4        111.43        130.28         7.21 o                         
   1   9   4         54.46         56.80         4.03 o                         
   2   9   4         68.29         70.55         3.69 o                         
   3   9   4        244.14        259.87         9.59 o                         
   4   9   4         79.76         91.00         6.83 o                         
   5   9   4        113.12        132.53        13.03 o                         
   7   9   4         65.98         50.84        12.10 o                         
   8   9   4         20.90          7.36         7.91 o                         
   9   9   4          7.70         16.98        10.56 o                         
  10   9   4         11.40          6.44         9.65 o                         
  11   9   4         10.58         10.09        10.48 o                         
  12   9   4         22.23         31.83        13.33 o                         
  13   9   4         11.68         20.37        12.91 o                         
 -13  10   4         12.06         16.95        10.73 o                         
 -12  10   4         13.92          8.04         7.52 o                         
 -11  10   4         15.57         22.91         7.27 o                         
 -10  10   4          1.60          6.36         8.21 o                         
  -9  10   4          3.55          1.42         5.27 o                         
  -8  10   4          0.63          2.53         5.18 o                         
  -7  10   4         32.86         36.63         5.43 o                         
  -6  10   4         13.00         14.43         3.90 o                         
  -5  10   4        134.05        153.20        10.00 o                         
  -4  10   4         43.86         34.10         4.36 o                         
  -3  10   4         11.25          6.14         2.97 o                         
  -2  10   4         63.71         67.59         4.85 o                         
  -1  10   4         58.43         56.03         4.67 o                         
   0  10   4        270.32        269.39        13.39 o                         
   1  10   4         58.51         57.55         4.11 o                         
   2  10   4         63.50         64.29         3.74 o                         
   3  10   4         11.19          8.10         2.40 o                         
   4  10   4         43.76         38.21         4.32 o                         
   5  10   4        133.91        150.14        14.76 o                         
   6  10   4         13.03         19.50         8.96 o                         
   7  10   4         32.88         27.29        10.64 o                         
  10  10   4          1.59         -5.18         9.25 o                         
  11  10   4         15.51         10.87        11.03 o                         
  12  10   4         13.92          5.65        11.00 o                         
  13  10   4         12.07         33.36        15.10 o                         
 -12  11   4         19.54         20.67        11.46 o                         
 -11  11   4         12.04          6.34         6.08 o                         
 -10  11   4         26.38         37.06         7.32 o                         
  -9  11   4          4.35          2.05         4.97 o                         
  -8  11   4          9.52         14.23         5.28 o                         
  -7  11   4         16.25         24.21         6.71 o                         
  -6  11   4          4.53         10.44         5.35 o                         
  -5  11   4         57.61         51.40         6.36 o                         
  -4  11   4         32.58         31.83         5.11 o                         
  -3  11   4         54.42         53.97         5.51 o                         
  -2  11   4         62.45         49.65         6.35 o                         
  -1  11   4         91.67         96.99         7.60 o                         
   0  11   4          8.26          7.95         3.06 o                         
   1  11   4         91.65         99.46         6.26 o                         
   2  11   4         62.63         66.00         5.15 o                         
   3  11   4         54.62         63.91         6.09 o                         
   4  11   4         32.65         22.65         4.56 o                         
   5  11   4         57.61         64.28         9.96 o                         
   6  11   4          4.54          1.77         6.32 o                         
   7  11   4         16.26         20.70         8.74 o                         
   8  11   4          9.52          9.01         8.90 o                         
   9  11   4          4.31          1.91         9.57 o                         
  10  11   4         26.41         44.54        14.74 o                         
 -12  12   4          6.54         11.92         7.78 o                         
 -11  12   4         10.60         19.30         7.14 o                         
 -10  12   4          9.87          5.21         6.68 o                         
  -9  12   4          1.14         -3.82         6.05 o                         
  -8  12   4         20.25         25.38         7.46 o                         
  -7  12   4         23.15          7.85         5.90 o                         
  -6  12   4         21.14         21.79         5.40 o                         
  -5  12   4         15.48          2.79         4.49 o                         
  -4  12   4        106.15        110.60         9.86 o                         
  -3  12   4         75.29         64.82         6.22 o                         
  -2  12   4         67.38         65.29         6.37 o                         
  -1  12   4        133.17        136.81        11.31 o                         
   0  12   4        126.62        122.64        12.39 o                         
   1  12   4        133.25        140.11        11.31 o                         
   2  12   4         67.37         57.41         6.26 o                         
   3  12   4         75.33         65.79         6.59 o                         
   4  12   4        106.39        111.97        10.85 o                         
   5  12   4         15.48         20.55         6.03 o                         
   6  12   4         21.21          9.99        12.70 o                         
   7  12   4         23.20         24.12         8.58 o                         
   8  12   4         20.18         25.42        15.66 o                         
   9  12   4          1.14          4.29         8.37 o                         
  10  12   4          9.87         14.62        11.27 o                         
  11  12   4         10.63         -4.41        12.69 o                         
  12  12   4          6.56         25.36        14.84 o                         
 -12  13   4          3.97         -4.41        13.04 o                         
 -11  13   4         12.42          7.96         7.87 o                         
 -10  13   4          3.61          8.45         7.19 o                         
  -9  13   4         17.11         10.73         7.19 o                         
  -8  13   4          4.93         -3.62         6.17 o                         
  -7  13   4          1.61          1.46         5.86 o                         
  -6  13   4         16.68          7.34         5.01 o                         
  -5  13   4          2.88          4.51         5.37 o                         
  -4  13   4        135.30        142.40        13.16 o                         
  -3  13   4         25.40         21.37         6.67 o                         
  -2  13   4        132.95        114.28        10.58 o                         
  -1  13   4        153.38        157.79        12.84 o                         
   0  13   4          9.90         -0.44         4.86 o                         
   1  13   4        153.37        158.09        12.78 o                         
   2  13   4        132.89        124.33        18.97 o                         
   3  13   4         25.35         21.15         5.64 o                         
   4  13   4        135.28        148.08        13.11 o                         
   5  13   4          2.86          4.01         5.62 o                         
   6  13   4         16.70         14.82         7.17 o                         
   7  13   4          1.61          7.53         7.65 o                         
   8  13   4          4.94          9.69         8.10 o                         
   9  13   4         17.12          5.51         8.66 o                         
  10  13   4          3.61         -4.66         8.12 o                         
  11  13   4         12.41          6.73        10.44 o                         
 -11  14   4          0.45         -0.64         8.34 o                         
 -10  14   4          2.01          0.75         7.38 o                         
  -9  14   4          6.92          2.94         6.96 o                         
  -8  14   4          6.72          4.56         6.67 o                         
  -7  14   4          4.58          5.57         6.51 o                         
  -6  14   4         12.35         13.15         6.02 o                         
  -5  14   4          0.90         -1.87         5.68 o                         
  -4  14   4          0.33         -3.05         6.33 o                         
  -3  14   4         41.91         34.74         8.16 o                         
  -2  14   4        140.74        135.50        12.11 o                         
  -1  14   4         50.80         48.50         7.70 o                         
   0  14   4         63.38         62.57         8.03 o                         
   1  14   4         51.04         50.85         9.96 o                         
   2  14   4        140.79        131.19        24.34 o                         
   3  14   4         42.02         32.97        10.48 o                         
   4  14   4          0.34         -1.26         5.21 o                         
   5  14   4          0.89          3.66         5.16 o                         
   6  14   4         12.36          6.91         7.00 o                         
   7  14   4          4.57          6.16         7.70 o                         
   8  14   4          6.70         19.71         8.83 o                         
   9  14   4          6.93          6.33        10.13 o                         
  10  14   4          2.00          3.74         8.77 o                         
  11  14   4          0.46          8.48         9.84 o                         
 -10  15   4          2.68          2.55         8.32 o                         
  -9  15   4          0.10          1.43         6.68 o                         
  -8  15   4          0.59         -0.35         6.87 o                         
  -7  15   4         11.58         11.18         8.68 o                         
  -6  15   4          1.72          2.09         7.39 o                         
  -5  15   4          2.04          2.97         7.46 o                         
  -4  15   4         58.03         69.64         9.95 o                         
  -3  15   4         34.65         46.00         8.89 o                         
  -2  15   4        207.70        216.25        21.69 o                         
  -1  15   4         82.33         76.45        10.73 o                         
   0  15   4         35.86         21.99         6.80 o                         
   1  15   4         82.26         61.14         9.86 o                         
   2  15   4        207.49        206.75        19.97 o                         
   3  15   4         34.59         43.71         9.07 o                         
   4  15   4         57.92         70.75         9.24 o                         
   5  15   4          2.06          2.36         6.11 o                         
   6  15   4          1.72         11.11         7.02 o                         
   7  15   4         11.58          7.57         7.96 o                         
   8  15   4          0.59         -1.00         8.18 o                         
   9  15   4          0.10         -0.93         9.02 o                         
  10  15   4          2.67          3.07        10.72 o                         
 -10  16   4          0.92          9.85        14.93 o                         
  -9  16   4          6.11         14.04        10.61 o                         
  -8  16   4          6.96         17.73         9.38 o                         
  -7  16   4          3.72         -2.68         8.06 o                         
  -6  16   4          2.53          7.59         7.85 o                         
  -5  16   4         17.44         12.86         7.92 o                         
  -4  16   4         45.07         60.46        10.08 o                         
  -3  16   4         26.07         23.92         9.67 o                         
  -2  16   4         43.78          4.23        37.42 o                         
  -1  16   4          8.54         -1.69         9.21 o                         
   0  16   4         33.38         28.80         8.10 o                         
   1  16   4          8.52          2.41         6.28 o                         
   2  16   4         43.82         51.85         9.96 o                         
   3  16   4         26.10          3.60         6.61 o                         
   4  16   4         45.02         60.97        16.32 o                         
   5  16   4         17.47         10.25         6.25 o                         
   6  16   4          2.53          5.94         7.44 o                         
   7  16   4          3.74         -3.22         8.16 o                         
   8  16   4          6.97          7.54         9.37 o                         
   9  16   4          6.12          0.00         9.44 o                         
  -9  17   4          1.60         -3.94        17.08 o                         
  -8  17   4          1.87          2.39         9.52 o                         
  -7  17   4          2.10          7.71         9.75 o                         
  -6  17   4          2.62          6.28         8.36 o                         
  -5  17   4          6.15         13.54        11.79 o                         
  -4  17   4          0.78          2.39         8.65 o                         
  -3  17   4         17.33         30.33        11.27 o                         
  -2  17   4          2.24         -2.60        10.74 o                         
  -1  17   4         17.47         21.45        11.29 o                         
   0  17   4          8.02         12.46         9.75 o                         
   1  17   4         17.48          8.52        10.45 o                         
   2  17   4          2.23          0.50         7.95 o                         
   3  17   4         17.33          8.26         6.77 o                         
   4  17   4          0.79         -4.65         7.46 o                         
   5  17   4          6.14          9.90        11.51 o                         
   6  17   4          2.61          7.35         8.86 o                         
   7  17   4          2.10          8.32        11.50 o                         
   8  17   4          1.88         -6.57         9.61 o                         
  -7  18   4          0.22          6.35        13.45 o                         
  -6  18   4         12.60          8.24        12.36 o                         
  -5  18   4         15.81         22.02        12.32 o                         
  -4  18   4          2.71          5.95        13.96 o                         
  -3  18   4         32.21         32.17        11.39 o                         
  -2  18   4          3.19         -0.19        13.09 o                         
  -1  18   4          8.67         18.90        11.32 o                         
   0  18   4         22.78         24.34        11.86 o                         
   1  18   4          8.66         17.10        11.06 o                         
   2  18   4          3.22          9.43         7.97 o                         
   3  18   4         32.15         29.14         9.65 o                         
   4  18   4          2.71         -3.94         7.79 o                         
   5  18   4         15.81         20.42         9.29 o                         
   6  18   4         12.64         16.38        13.09 o                         
   7  18   4          0.21          7.76         9.24 o                         
  -5  19   4         10.94         18.69        13.59 o                         
  -4  19   4          1.75          2.04        11.42 o                         
  -3  19   4         13.74         13.85        16.56 o                         
  -2  19   4          3.47         -2.06         9.54 o                         
  -1  19   4          7.30         17.71        11.45 o                         
   0  19   4          0.80          1.98        11.24 o                         
   1  19   4          7.28          3.97        10.30 o                         
   2  19   4          3.48         20.51        13.02 o                         
   3  19   4         13.77         15.84         9.04 o                         
   4  19   4          1.74          8.87        14.93 o                         
   5  19   4         10.97         14.18         9.64 o                         
   6  19   4          9.83         12.60        13.08 o                         
  -3  20   4         16.14         33.26        14.42 o                         
  -2  20   4          2.93          4.12        12.64 o                         
  -1  20   4         13.67         30.67        14.66 o                         
   0  20   4          1.60         12.41        13.32 o                         
   1  20   4         13.68          2.08        10.76 o                         
   2  20   4          2.94         -8.58        12.70 o                         
   3  20   4         16.16          8.83        13.23 o                         
   4  20   4          2.51         10.30         9.29 o                         
   5  20   4          6.32         -2.05        12.14 o                         
   0   0   5        210.95        238.03        12.70 o                         
   1   0   5          2.22          1.90         0.97 o                         
   2   0   5        607.47        659.58        24.47 o                         
   3   0   5        294.26        291.21        10.49 o                         
   4   0   5        298.32        259.74        10.32 o                         
   5   0   5        685.49        737.49        25.21 o                         
   6   0   5          1.92          0.56         1.42 o                         
   7   0   5          0.50          2.63         2.73 o                         
   8   0   5         12.81         13.94         3.32 o                         
   9   0   5         19.45         20.35         5.37 o                         
  10   0   5         15.24          8.52         5.53 o                         
  11   0   5          5.41         -6.58         6.59 o                         
  12   0   5          0.51         -6.56        11.35 o                         
  13   0   5          0.26         14.21        13.52 o                         
  14   0   5         10.41         33.18        15.62 o                         
 -14   1   5          0.30        -12.60        13.95 o                         
 -13   1   5          0.75         -2.35        11.36 o                         
 -12   1   5         22.35         11.73        10.72 o                         
 -11   1   5          6.33          7.99         7.39 o                         
 -10   1   5         62.65         62.88        15.56 o                         
  -9   1   5         36.71         33.17         8.14 o                         
  -8   1   5        120.74        128.94         9.63 o                         
  -7   1   5         21.36         23.18         3.28 o                         
  -6   1   5        189.37        178.56         7.26 o                         
  -5   1   5        357.62        360.50        13.90 o                         
  -4   1   5         66.50         79.86         7.01 o                         
  -3   1   5        901.99        820.08        24.45 o                         
  -2   1   5       3058.51       2796.27        89.04 o                         
  -1   1   5       2631.38       2521.71        73.17 o                         
   0   1   5       2020.02       1791.63        97.90 o                         
   1   1   5       2629.56       2441.62       116.89 o                         
   2   1   5       3058.21       2927.60        79.28 o                         
   3   1   5        902.10        826.34        26.22 o                         
   4   1   5         66.65         65.24         8.01 o                         
   5   1   5        357.69        369.63        14.08 o                         
   6   1   5        189.14        200.61        13.49 o                         
   7   1   5         21.34         16.86         3.32 o                         
   8   1   5        120.70        142.39        10.45 o                         
   9   1   5         36.62         37.42         6.38 o                         
  10   1   5         62.67         86.16        12.47 o                         
  11   1   5          6.36          5.90         5.66 o                         
  12   1   5         22.36         13.38        12.00 o                         
  13   1   5          0.75         -7.45        14.12 o                         
  14   1   5          0.30         19.09        15.16 o                         
 -14   2   5          7.91          4.33        10.28 o                         
 -13   2   5          6.15          7.49         7.96 o                         
 -12   2   5         17.12         17.78         8.23 o                         
 -11   2   5         15.09          5.21         9.87 o                         
 -10   2   5          9.05         12.23         9.89 o                         
  -9   2   5         34.48         41.31         9.25 o                         
  -8   2   5         73.50         80.23        12.65 o                         
  -7   2   5         19.19         19.53         3.63 o                         
  -6   2   5        248.59        253.48        11.15 o                         
  -5   2   5        193.60        211.18         7.73 o                         
  -4   2   5        535.20        545.33        17.55 o                         
  -3   2   5        217.28        220.15         7.93 o                         
  -2   2   5        207.62        213.59         6.77 o                         
  -1   2   5        213.77        213.18         7.52 o                         
   0   2   5        505.44        547.24        17.33 o                         
   1   2   5        213.81        208.99         9.96 o                         
   2   2   5        207.41        219.95         7.44 o                         
   3   2   5        217.84        222.21         8.16 o                         
   4   2   5        535.52        571.98        34.45 o                         
   5   2   5        193.74        205.59         9.25 o                         
   6   2   5        248.93        278.02        13.04 o                         
   7   2   5         19.15         14.02         3.33 o                         
   8   2   5         73.49         73.61         6.96 o                         
   9   2   5         34.51         44.04         6.81 o                         
  10   2   5          9.05          3.48         4.97 o                         
  11   2   5         15.07          9.99         7.64 o                         
  12   2   5         17.15          6.73        11.83 o                         
  13   2   5          6.16          6.80        12.71 o                         
  14   2   5          7.90         11.56        13.18 o                         
 -14   3   5          2.93         10.41         8.08 o                         
 -13   3   5          9.20          1.82         8.77 o                         
 -12   3   5          3.44          7.32         7.99 o                         
 -11   3   5         18.71         10.87        11.26 o                         
 -10   3   5         28.04         13.96         7.47 o                         
  -9   3   5         20.44          9.21         6.46 o                         
  -8   3   5         33.54         25.14         7.53 o                         
  -7   3   5          4.27          1.76         2.40 o                         
  -6   3   5        170.46        170.17         8.03 o                         
  -5   3   5         98.37        105.80         5.06 o                         
  -4   3   5        625.84        648.60        19.69 o                         
  -3   3   5        755.07        699.50        19.05 o                         
  -2   3   5        291.05        311.40        11.51 o                         
  -1   3   5        129.60        123.28        10.29 o                         
   0   3   5       1702.16       1505.24        49.59 o                         
   1   3   5        129.64        129.65         8.46 o                         
   2   3   5        291.19        300.15        10.36 o                         
   3   3   5        755.37        700.42        22.99 o                         
   4   3   5        626.64        722.41        28.37 o                         
   5   3   5         98.35        108.61         6.17 o                         
   6   3   5        170.52        171.48        12.91 o                         
   7   3   5          4.26          7.31         2.99 o                         
   8   3   5         33.44         36.95         5.78 o                         
   9   3   5         20.40         16.82         4.94 o                         
  10   3   5         27.99         32.00         7.81 o                         
  11   3   5         18.68         18.16         7.24 o                         
  12   3   5          3.44          2.21         6.93 o                         
  13   3   5          9.20          8.17        11.78 o                         
  14   3   5          2.93          4.22         9.99 o                         
 -14   4   5          2.81          5.05         9.89 o                         
 -13   4   5         15.09          8.08         9.51 o                         
 -12   4   5         10.10          9.07         9.10 o                         
 -11   4   5          7.34          9.55         7.47 o                         
 -10   4   5         16.22          7.23         6.51 o                         
  -9   4   5         13.32          8.64        13.86 o                         
  -8   4   5         62.24         63.90         7.99 o                         
  -7   4   5         36.49         32.32         4.10 o                         
  -6   4   5         51.15         49.03         4.13 o                         
  -5   4   5        173.42        198.58         7.52 o                         
  -4   4   5        468.95        496.73        16.88 o                         
  -3   4   5        117.54        117.15         8.75 o                         
  -2   4   5       2002.49       2023.55        58.49 o                         
  -1   4   5       1587.51       1452.48        73.85 o                         
   0   4   5        825.58        842.52        28.18 o                         
   1   4   5       1587.42       1510.84        47.69 o                         
   2   4   5       2001.46       1959.65        61.13 o                         
   3   4   5        117.45        128.33         5.38 o                         
   4   4   5        469.14        491.95        18.35 o                         
   5   4   5        173.41        190.58        11.83 o                         
   6   4   5         51.03         56.56         4.82 o                         
   7   4   5         36.45         38.52         5.55 o                         
   8   4   5         62.31         50.20         8.04 o                         
   9   4   5         13.30         12.78         5.76 o                         
  10   4   5         16.15         17.34         6.95 o                         
  11   4   5          7.34          9.89         6.40 o                         
  12   4   5         10.10         14.59         8.78 o                         
  13   4   5         15.09         38.94        20.35 o                         
  14   4   5          2.81          4.03         9.35 o                         
 -14   5   5          2.28         -9.04         9.71 o                         
 -13   5   5          1.26          0.94         9.04 o                         
 -12   5   5          9.56          9.17         8.33 o                         
 -11   5   5          3.39          4.39         7.87 o                         
 -10   5   5          8.44         -0.03         6.05 o                         
  -9   5   5         11.05         11.06         4.59 o                         
  -8   5   5         16.76         21.99         4.49 o                         
  -7   5   5         22.48         17.99         2.97 o                         
  -6   5   5          4.65          4.48         1.83 o                         
  -5   5   5         40.37         39.26         3.04 o                         
  -4   5   5         62.18         70.37         3.05 o                         
  -3   5   5        212.50        249.59         9.49 o                         
  -2   5   5        910.34        869.65        25.33 o                         
  -1   5   5         52.38         52.51         4.00 o                         
   0   5   5          0.70          2.60         1.14 o                         
   1   5   5         52.23         52.41         5.11 o                         
   2   5   5        910.28        838.30        29.80 o                         
   3   5   5        213.21        248.74        13.30 o                         
   4   5   5         62.11         62.65         4.31 o                         
   5   5   5         40.48         44.40         3.77 o                         
   6   5   5          4.60          5.11         2.51 o                         
   7   5   5         22.41         17.42         7.16 o                         
   8   5   5         16.81          8.97         7.22 o                         
   9   5   5         11.11         18.31         8.19 o                         
  10   5   5          8.43         10.53         6.41 o                         
  11   5   5          3.40          5.45         6.58 o                         
  12   5   5          9.54          7.07         6.81 o                         
  13   5   5          1.25         -5.76        11.02 o                         
  14   5   5          2.29         15.41        12.04 o                         
 -14   6   5          4.09         -2.34        10.05 o                         
 -13   6   5          0.14         -0.85        11.34 o                         
 -12   6   5          6.17         16.32        11.87 o                         
 -11   6   5          5.16          3.20         6.77 o                         
 -10   6   5         39.09         29.75         6.15 o                         
  -9   6   5         83.85         85.24         8.88 o                         
  -8   6   5         87.29         83.24         8.37 o                         
  -7   6   5          5.10          7.08         3.79 o                         
  -6   6   5         14.05         12.12         2.78 o                         
  -5   6   5         47.53         43.83         3.39 o                         
  -4   6   5        331.18        327.01        11.21 o                         
  -3   6   5         35.01         37.43         2.71 o                         
  -2   6   5        380.62        404.11        13.90 o                         
  -1   6   5        493.88        507.39        19.11 o                         
   0   6   5          4.87          9.48         3.71 o                         
   1   6   5        495.00        506.91        15.89 o                         
   2   6   5        381.45        394.63        14.20 o                         
   3   6   5         35.01         38.32         2.91 o                         
   4   6   5        331.28        355.34        17.70 o                         
   5   6   5         47.52         56.44         4.58 o                         
   6   6   5         14.04         16.47         4.63 o                         
   7   6   5          5.07          2.33         6.25 o                         
   8   6   5         87.41         95.08        15.53 o                         
   9   6   5         83.90         86.57        15.55 o                         
  10   6   5         39.11         43.53        11.80 o                         
  11   6   5          5.15          8.03         8.90 o                         
  12   6   5          6.16         -8.57        10.90 o                         
  13   6   5          0.13         -1.81        10.72 o                         
  14   6   5          4.09          3.79        11.21 o                         
 -13   7   5          6.17          6.37         9.51 o                         
 -12   7   5          5.40          4.85         8.03 o                         
 -11   7   5          1.10         -0.87         6.22 o                         
 -10   7   5          1.59          4.83         5.03 o                         
  -9   7   5         20.12         16.51         5.70 o                         
  -8   7   5         10.99         14.73         5.06 o                         
  -7   7   5         80.12         83.22         8.14 o                         
  -6   7   5         75.99         73.60         5.35 o                         
  -5   7   5        154.89        164.14         6.90 o                         
  -4   7   5         38.54         36.46         3.29 o                         
  -3   7   5        128.14        135.83         5.16 o                         
  -2   7   5        214.42        200.79         7.75 o                         
  -1   7   5         67.20         64.98         3.63 o                         
   0   7   5        139.61        118.42        14.61 o                         
   1   7   5         67.34         65.59         3.38 o                         
   2   7   5        214.56        219.00         9.36 o                         
   3   7   5        128.35        139.42         6.86 o                         
   4   7   5         38.54         47.56         5.41 o                         
   5   7   5        155.08        161.31        15.23 o                         
   6   7   5         76.05         69.84        10.40 o                         
   7   7   5         80.06         70.49        13.43 o                         
   8   7   5         11.05         -2.62         7.44 o                         
   9   7   5         20.08         14.10         8.01 o                         
  10   7   5          1.59         16.66         8.98 o                         
  11   7   5          1.10         11.29        10.63 o                         
  12   7   5          5.39          3.42        10.12 o                         
  13   7   5          6.17          1.81        10.39 o                         
 -13   8   5          9.23          1.49        11.55 o                         
 -12   8   5          8.68          6.48         8.13 o                         
 -11   8   5         10.03          9.43         7.53 o                         
 -10   8   5          1.45          3.24         5.25 o                         
  -9   8   5         26.95         21.88         5.96 o                         
  -8   8   5         27.91         28.01         5.91 o                         
  -7   8   5         89.69         82.08         8.18 o                         
  -6   8   5         50.52         48.21         5.43 o                         
  -5   8   5          8.65          4.26         2.42 o                         
  -4   8   5         40.60         35.00         2.65 o                         
  -3   8   5        291.48        311.97        11.97 o                         
  -2   8   5         81.36         78.69         8.14 o                         
  -1   8   5        130.83        139.22         9.52 o                         
   0   8   5        274.16        270.90        22.99 o                         
   1   8   5        130.77        124.01         6.49 o                         
   2   8   5         81.41         81.50         5.63 o                         
   3   8   5        290.98        301.02        12.18 o                         
   4   8   5         40.59         34.39         5.09 o                         
   5   8   5          8.61          1.62         6.84 o                         
   6   8   5         50.58         44.95        10.75 o                         
   7   8   5         89.92         83.51        14.99 o                         
   8   8   5         27.93         27.73         9.93 o                         
   9   8   5         26.99         30.78        10.81 o                         
  10   8   5          1.45          1.55         8.02 o                         
  11   8   5         10.03          3.28         8.78 o                         
  12   8   5          8.66         12.13        10.04 o                         
  13   8   5          9.23         18.19        11.03 o                         
 -13   9   5          0.14          9.82         9.12 o                         
 -12   9   5          6.82          2.46         8.95 o                         
 -11   9   5          3.05          3.38         6.36 o                         
 -10   9   5         10.08         10.79         6.37 o                         
  -9   9   5         21.30         24.29         6.03 o                         
  -8   9   5          7.50          3.17         4.88 o                         
  -7   9   5         24.28         23.01         5.23 o                         
  -6   9   5         32.76         23.68         4.26 o                         
  -5   9   5         51.08         49.96         4.74 o                         
  -4   9   5         87.38         73.75         6.36 o                         
  -3   9   5         71.14         70.59         4.37 o                         
  -2   9   5        350.97        350.46        15.37 o                         
  -1   9   5         21.80         24.37         2.85 o                         
   0   9   5        178.08        180.90        11.09 o                         
   1   9   5         21.76         26.61         3.43 o                         
   2   9   5        350.94        342.52        12.86 o                         
   3   9   5         71.27         70.87         4.34 o                         
   4   9   5         87.30         88.16         8.90 o                         
   5   9   5         51.12         48.03        12.58 o                         
   7   9   5         24.28         13.13         8.82 o                         
   8   9   5          7.50         15.18         9.75 o                         
   9   9   5         21.30         19.08        10.15 o                         
  10   9   5         10.06          6.62         8.75 o                         
  11   9   5          3.05          5.18         9.40 o                         
  12   9   5          6.81         18.14        12.62 o                         
  13   9   5          0.14          5.69        11.78 o                         
 -13  10   5          4.38         11.85        13.20 o                         
 -12  10   5          5.32         16.32        15.88 o                         
 -11  10   5         16.00         16.86         6.50 o                         
 -10  10   5          1.53          1.29         5.58 o                         
  -9  10   5         27.03         25.92         6.53 o                         
  -8  10   5          0.85          1.42         4.91 o                         
  -7  10   5         36.86         30.92         5.70 o                         
  -6  10   5         10.92          7.40         4.25 o                         
  -5  10   5        117.17        119.45        10.82 o                         
  -4  10   5         41.26         53.51         8.26 o                         
  -3  10   5         57.98         57.65         5.35 o                         
  -2  10   5        149.03        162.16        10.48 o                         
  -1  10   5        302.12        295.22        23.09 o                         
   0  10   5          2.34          4.05         2.37 o                         
   1  10   5        302.24        301.46        12.44 o                         
   2  10   5        149.40        157.38         8.03 o                         
   3  10   5         58.04         50.39         4.94 o                         
   4  10   5         41.30         45.92         5.69 o                         
   5  10   5        117.23        105.96        18.42 o                         
   6  10   5         10.93          7.52         8.33 o                         
   9  10   5         27.03         27.25        11.37 o                         
  10  10   5          1.53         -3.55         9.35 o                         
  11  10   5         16.00         12.92        10.98 o                         
  12  10   5          5.30          5.79        12.11 o                         
 -12  11   5          4.91         -0.30        12.55 o                         
 -11  11   5         14.79         17.10         6.82 o                         
 -10  11   5          6.77          8.53         5.93 o                         
  -9  11   5          2.76          5.78         5.42 o                         
  -8  11   5          4.78         12.22         5.54 o                         
  -7  11   5         20.57         19.22         5.40 o                         
  -6  11   5          0.49         -0.50         5.34 o                         
  -5  11   5         62.92        103.99        11.14 o                         
  -4  11   5         37.81         50.12         9.37 o                         
  -3  11   5        156.71        161.77        12.36 o                         
  -2  11   5         34.71         46.11         7.32 o                         
  -1  11   5         66.21         78.58         6.74 o                         
   0  11   5          0.72          2.25         2.92 o                         
   1  11   5         66.26         74.60         6.08 o                         
   2  11   5         34.65         34.29         4.31 o                         
   3  11   5        156.79        143.28        10.24 o                         
   4  11   5         37.80         30.93         5.24 o                         
   5  11   5         62.99         74.89         9.53 o                         
   6  11   5          0.47          0.93         6.51 o                         
   7  11   5         20.59          9.54         7.16 o                         
   8  11   5          4.78         -7.23        10.29 o                         
 -12  12   5         14.03         22.18        15.45 o                         
 -11  12   5          0.54          4.05         6.34 o                         
 -10  12   5          2.06         -1.24         5.62 o                         
  -9  12   5          9.39          1.36         6.83 o                         
  -8  12   5         14.57         11.77         6.46 o                         
  -7  12   5         19.76         17.95         6.63 o                         
  -6  12   5          3.97         -5.07         5.57 o                         
  -5  12   5         89.49         92.99        10.53 o                         
  -4  12   5         20.46         25.83         5.78 o                         
  -3  12   5          3.56          4.37         4.14 o                         
  -2  12   5         51.16         42.74         7.24 o                         
  -1  12   5          2.68          5.39         3.89 o                         
   0  12   5        174.22        177.68        13.57 o                         
   1  12   5          2.69         -0.26         3.89 o                         
   2  12   5         51.27         41.84         5.52 o                         
   3  12   5          3.58          4.32         3.80 o                         
   4  12   5         20.57         11.36         5.85 o                         
   5  12   5         89.37         88.72        12.14 o                         
   6  12   5          3.98          4.88         7.91 o                         
   7  12   5         19.73         20.31         8.26 o                         
   8  12   5         14.56          3.33        17.62 o                         
   9  12   5          9.39          1.99         9.05 o                         
  10  12   5          2.06         -2.11         9.56 o                         
  11  12   5          0.54         -8.85        12.42 o                         
 -11  13   5         11.08         10.31         8.27 o                         
 -10  13   5          0.36          2.64         7.33 o                         
  -9  13   5          2.84          2.13         6.57 o                         
  -8  13   5         31.06         36.37         9.64 o                         
  -7  13   5         16.49          9.82         6.65 o                         
  -6  13   5         26.01         17.36         6.76 o                         
  -5  13   5          1.79         -3.40         5.37 o                         
  -4  13   5         27.43         29.56         5.99 o                         
  -3  13   5          8.07          5.69         5.71 o                         
  -2  13   5          3.82         10.24         6.06 o                         
  -1  13   5        113.76         91.19         9.27 o                         
   0  13   5         20.78         19.86         5.23 o                         
   1  13   5        113.81         96.90         9.59 o                         
   2  13   5          3.84          5.36         4.43 o                         
   3  13   5          8.12          5.13         4.71 o                         
   4  13   5         27.47         32.02         6.64 o                         
   5  13   5          1.79          0.00         5.31 o                         
   6  13   5         26.04         24.94        11.19 o                         
   7  13   5         16.48         15.08         8.04 o                         
   8  13   5         31.06         32.48        10.08 o                         
   9  13   5          2.84         -4.59         8.36 o                         
  10  13   5          0.36          6.89         9.19 o                         
  11  13   5         11.09          7.46         9.81 o                         
 -11  14   5         11.41         19.51        15.19 o                         
 -10  14   5          0.43         -6.38         7.89 o                         
  -9  14   5          2.66         -0.67         6.91 o                         
  -8  14   5          1.56          4.16         6.46 o                         
  -7  14   5          7.42          6.52         6.25 o                         
  -6  14   5          0.18          0.04         5.58 o                         
  -5  14   5          6.39          4.05         6.56 o                         
  -4  14   5          0.65          4.44         5.83 o                         
  -3  14   5          6.21          7.09         6.36 o                         
  -2  14   5          6.41          4.39         6.12 o                         
  -1  14   5        254.26        307.45        27.43 o                         
   0  14   5          3.20          8.18         5.00 o                         
   1  14   5        254.24        268.53        19.31 o                         
   2  14   5          6.39          7.50         5.95 o                         
   3  14   5          6.16         10.33         7.04 o                         
   4  14   5          0.64         -3.16         5.41 o                         
   5  14   5          6.40          3.58         5.56 o                         
   6  14   5          0.19         -2.94         7.15 o                         
   7  14   5          7.39         15.28         8.33 o                         
   8  14   5          1.56         -6.81         8.68 o                         
   9  14   5          2.66          1.27         8.21 o                         
  10  14   5          0.43         -3.57         9.34 o                         
 -10  15   5          9.30         13.28         8.78 o                         
  -9  15   5          2.48          6.07         7.78 o                         
  -8  15   5          8.61          3.32         6.98 o                         
  -7  15   5          9.68          8.48        13.93 o                         
  -6  15   5          3.31          2.83         8.10 o                         
  -5  15   5          6.30         10.91         7.40 o                         
  -4  15   5          7.66         12.83         6.38 o                         
  -3  15   5         35.76         38.62         9.29 o                         
  -2  15   5         61.45         66.46        10.49 o                         
  -1  15   5         10.88          5.06         8.75 o                         
   0  15   5         10.85          6.48         9.34 o                         
   1  15   5         10.84         22.45         7.63 o                         
   2  15   5         61.46         60.42        10.46 o                         
   3  15   5         35.81         36.27         8.42 o                         
   4  15   5          7.69          3.15         5.40 o                         
   5  15   5          6.31          4.44         5.56 o                         
   6  15   5          3.31          3.52         8.59 o                         
   7  15   5          9.66         12.40         7.90 o                         
   8  15   5          8.60          7.73         8.39 o                         
   9  15   5          2.48          7.08         9.06 o                         
  10  15   5          9.29          0.02         9.61 o                         
  -9  16   5          1.37        -10.35        10.35 o                         
  -8  16   5          4.65          5.30         9.95 o                         
  -7  16   5          1.85          6.26        13.55 o                         
  -6  16   5          3.07         11.89         8.06 o                         
  -5  16   5          3.43         -0.58         7.11 o                         
  -4  16   5          1.39          7.75         7.00 o                         
  -3  16   5         27.33         36.58         8.57 o                         
  -2  16   5          7.50         -2.45         8.25 o                         
  -1  16   5         27.20         32.81        11.99 o                         
   0  16   5          5.84         10.31        10.46 o                         
   1  16   5         27.18         43.66        12.55 o                         
   2  16   5          7.51         10.90         6.94 o                         
   3  16   5         27.28         33.02        11.26 o                         
   4  16   5          1.39         -5.46         6.86 o                         
   5  16   5          3.42          5.64         6.34 o                         
   6  16   5          3.06         12.48         7.65 o                         
   7  16   5          1.85         -2.88         8.30 o                         
   8  16   5          4.65          1.93         8.75 o                         
   9  16   5          1.37          1.16         9.51 o                         
  -8  17   5          0.19          2.76         9.44 o                         
  -7  17   5          1.62          6.63         8.83 o                         
  -6  17   5          2.70          0.56         8.70 o                         
  -5  17   5          4.65         -1.80         8.10 o                         
  -4  17   5          8.44          7.53         8.20 o                         
  -3  17   5          2.15         14.62        10.29 o                         
  -2  17   5         26.71          8.46         9.12 o                         
  -1  17   5          4.10          1.83        10.22 o                         
   0  17   5          4.43          7.28        10.35 o                         
   1  17   5          4.13         -1.84         9.54 o                         
   2  17   5         26.66         17.14        11.66 o                         
   3  17   5          2.16          1.15         7.35 o                         
   4  17   5          8.41          1.72         8.00 o                         
   5  17   5          4.64          0.11         8.09 o                         
   6  17   5          2.71         -6.62         9.13 o                         
   7  17   5          1.62         -3.33         8.98 o                         
   8  17   5          0.19         -1.99         9.22 o                         
  -7  18   5          4.25          0.62         9.54 o                         
  -6  18   5          7.04         18.49        13.02 o                         
  -5  18   5          3.18          4.03        10.45 o                         
  -4  18   5         45.51         45.49        26.54 o                         
  -3  18   5          0.98         -2.87         8.82 o                         
  -2  18   5         65.59         55.90        14.76 o                         
  -1  18   5          0.87         -9.54        10.72 o                         
   0  18   5         30.50         36.51        14.19 o                         
   1  18   5          0.87          1.94        11.47 o                         
   2  18   5         65.64         82.47        18.95 o                         
   3  18   5          0.98         -6.23        11.80 o                         
   4  18   5         45.56         57.69        11.55 o                         
   5  18   5          3.19         -0.03         8.78 o                         
   6  18   5          7.05         -2.04        12.66 o                         
   7  18   5          4.26         -2.12        13.01 o                         
  -5  19   5         13.21         14.61        13.32 o                         
  -4  19   5          1.73          9.15        11.03 o                         
  -3  19   5          9.04        -10.85        26.35 o                         
  -2  19   5          1.40         -1.42        19.01 o                         
  -1  19   5          3.84         -3.98        10.82 o                         
   0  19   5          0.61         -4.03        11.60 o                         
   1  19   5          3.85          8.22        13.35 o                         
   2  19   5          1.41        -13.48        13.48 o                         
   3  19   5          9.09         30.33        15.76 o                         
   4  19   5          1.74        -13.26        13.61 o                         
   5  19   5         13.25         22.23        10.34 o                         
   6  19   5          1.22         -6.24        13.51 o                         
  -3  20   5         11.08         48.99        27.40 o                         
  -2  20   5          2.52          4.98        12.67 o                         
  -1  20   5          2.32         -3.95        16.22 o                         
   0  20   5         14.99         25.17        13.54 o                         
   1  20   5          2.35         -4.30        13.20 o                         
   2  20   5          2.53        -13.15        13.50 o                         
   3  20   5         11.12          4.49        14.43 o                         
   0   0   6         70.35         59.46         4.04 o                         
   1   0   6       1331.40       1243.58        76.79 o                         
   2   0   6         11.42         10.42         1.11 o                         
   3   0   6          4.41          4.05         0.89 o                         
   4   0   6         31.44         32.27         2.10 o                         
   5   0   6        330.75        380.17        13.88 o                         
   6   0   6        288.75        320.54        13.94 o                         
   7   0   6         13.00         10.60         3.01 o                         
   8   0   6          3.89          3.96         3.29 o                         
   9   0   6          9.94          7.09         4.58 o                         
  10   0   6         54.06         63.78        11.50 o                         
  11   0   6         57.22         46.71        12.49 o                         
  12   0   6         47.19         51.83        16.61 o                         
  13   0   6          0.06         -9.71        12.40 o                         
  14   0   6         13.44         31.84        17.13 o                         
 -14   1   6          1.90        -10.30        14.45 o                         
 -13   1   6          0.16          4.83        12.09 o                         
 -12   1   6         24.95         18.87         8.99 o                         
 -11   1   6         18.77         13.17         9.19 o                         
 -10   1   6         49.76         52.00        10.05 o                         
  -9   1   6         23.81         20.17         7.80 o                         
  -8   1   6          3.07          0.49         3.82 o                         
  -7   1   6        173.48        178.10        13.87 o                         
  -6   1   6         28.42         30.04         2.72 o                         
  -5   1   6        480.23        455.70        15.40 o                         
  -4   1   6         22.06         26.55         2.90 o                         
  -3   1   6         71.40         71.78         3.36 o                         
  -2   1   6        146.95        120.48         7.59 o                         
  -1   1   6       1020.19       1033.30        33.44 o                         
   0   1   6       1697.31       1558.89        51.30 o                         
   1   1   6       1021.44        965.07        31.36 o                         
   2   1   6        146.93        134.30         5.31 o                         
   3   1   6         71.52         73.16         4.12 o                         
   4   1   6         21.99         21.92         1.85 o                         
   5   1   6        480.09        471.38        19.13 o                         
   6   1   6         28.51         25.62         2.94 o                         
   7   1   6        173.67        161.18         9.83 o                         
   8   1   6          3.05         -1.57         2.80 o                         
   9   1   6         23.85         20.09         5.50 o                         
  10   1   6         49.74         34.65        11.43 o                         
  11   1   6         18.75          8.49        12.08 o                         
  12   1   6         24.96         34.98        14.70 o                         
  13   1   6          0.16         17.84        13.96 o                         
  14   1   6          1.90          2.61        14.41 o                         
 -14   2   6          0.33         -3.49        10.64 o                         
 -13   2   6          9.83         19.41         9.03 o                         
 -12   2   6          0.97         -0.83         7.31 o                         
 -11   2   6         14.40         10.53        10.32 o                         
 -10   2   6         31.34         23.34        14.86 o                         
  -9   2   6         15.60         15.91         7.02 o                         
  -8   2   6         18.68          7.06        10.70 o                         
  -7   2   6        126.02        138.01        11.82 o                         
  -6   2   6         23.74         17.80         2.08 o                         
  -5   2   6        906.62        910.49        27.86 o                         
  -4   2   6        625.90        697.87        20.95 o                         
  -3   2   6        142.99        152.89         7.66 o                         
  -2   2   6        456.51        435.59        15.57 o                         
  -1   2   6        194.92        206.46         9.93 o                         
   0   2   6        248.87        234.40         9.11 o                         
   1   2   6        194.65        198.13         9.60 o                         
   2   2   6        456.36        443.06        21.87 o                         
   3   2   6        143.04        152.48         6.68 o                         
   4   2   6        625.52        680.31        35.09 o                         
   5   2   6        906.77        914.70        35.81 o                         
   6   2   6         23.65         33.42         5.65 o                         
   7   2   6        125.97        154.28        10.77 o                         
   8   2   6         18.62         24.06         5.28 o                         
   9   2   6         15.61         19.64         5.46 o                         
  10   2   6         31.35         18.71        19.17 o                         
  11   2   6         14.35         20.61        12.42 o                         
  12   2   6          0.99         -6.92        11.97 o                         
  13   2   6          9.84          4.46        10.97 o                         
  14   2   6          0.33          9.12        12.42 o                         
 -14   3   6          2.25         -3.74         8.30 o                         
 -13   3   6         16.22         14.28         7.85 o                         
 -12   3   6          4.79         17.35        12.04 o                         
 -11   3   6         45.63         30.25        14.32 o                         
 -10   3   6         47.70         43.46        17.36 o                         
  -9   3   6         27.61         25.30         8.02 o                         
  -8   3   6         33.86         35.64         8.38 o                         
  -7   3   6         46.99         34.55         5.61 o                         
  -6   3   6         47.03         55.97         4.22 o                         
  -5   3   6         53.00         49.41         2.89 o                         
  -4   3   6         61.09         62.09         3.01 o                         
  -3   3   6        363.79        347.93        12.96 o                         
  -2   3   6        477.35        470.42        20.61 o                         
  -1   3   6       2604.31       2355.65        76.78 o                         
   0   3   6        146.59        175.79        16.83 o                         
   1   3   6       2604.08       2276.61       157.49 o                         
   2   3   6        476.96        479.50        16.92 o                         
   3   3   6        363.87        331.81        12.22 o                         
   4   3   6         61.05         61.71         3.76 o                         
   5   3   6         52.90         46.06         4.54 o                         
   6   3   6         46.97         64.85         5.74 o                         
   7   3   6         47.09         44.30         6.03 o                         
   8   3   6         33.82         39.02         7.51 o                         
   9   3   6         27.61         37.26         8.01 o                         
  10   3   6         47.75         58.98        10.22 o                         
  11   3   6         45.65         49.72        10.13 o                         
  12   3   6          4.79          7.85         9.68 o                         
  13   3   6         16.24         10.20        10.08 o                         
  14   3   6          2.25          8.52        11.43 o                         
 -14   4   6          4.42          8.70         8.24 o                         
 -13   4   6          4.79          3.20         9.43 o                         
 -12   4   6         16.60         13.58         9.52 o                         
 -11   4   6          5.39          2.21         5.99 o                         
 -10   4   6         12.29         16.03        10.77 o                         
  -9   4   6          1.90         -1.02         6.53 o                         
  -8   4   6          1.60         -1.15         4.65 o                         
  -7   4   6         22.21         10.53         3.62 o                         
  -6   4   6         50.06         45.20         4.02 o                         
  -5   4   6         16.93         18.89         2.30 o                         
  -4   4   6        206.11        213.69         6.95 o                         
  -3   4   6         47.95         61.40         6.63 o                         
  -2   4   6       1472.05       1485.17        29.22 o                         
  -1   4   6        240.98        250.00        23.78 o                         
   0   4   6       1382.16       1348.21        44.09 o                         
   1   4   6        241.52        223.05         9.43 o                         
   2   4   6       1473.90       1471.35        52.05 o                         
   3   4   6         47.76         59.72         4.35 o                         
   4   4   6        206.23        219.94         9.79 o                         
   5   4   6         16.95         18.67         2.57 o                         
   6   4   6         50.11         35.70         5.55 o                         
   7   4   6         22.15         20.29         5.24 o                         
   8   4   6          1.57          2.74         6.49 o                         
   9   4   6          1.90         10.67         7.84 o                         
  10   4   6         12.28         14.88         9.10 o                         
  11   4   6          5.40         17.47         9.65 o                         
  12   4   6         16.63         18.71        11.20 o                         
  13   4   6          4.78          3.91        10.94 o                         
  14   4   6          4.42          4.06        12.15 o                         
 -14   5   6          2.57          5.10        11.14 o                         
 -13   5   6          0.14         -7.99         9.11 o                         
 -12   5   6          4.20          4.66         9.21 o                         
 -11   5   6          4.87         -0.76         6.51 o                         
 -10   5   6         15.13         11.09         6.99 o                         
  -9   5   6        106.47        116.83        12.88 o                         
  -8   5   6          2.36         -1.71         3.91 o                         
  -7   5   6         75.28         58.95         6.37 o                         
  -6   5   6        248.86        249.20        12.85 o                         
  -5   5   6         99.08         81.39         4.84 o                         
  -4   5   6         83.27         72.05         4.58 o                         
  -3   5   6        260.92        281.28        10.81 o                         
  -2   5   6        194.25        196.70         7.31 o                         
  -1   5   6         29.74         30.28         4.37 o                         
   0   5   6        396.61        364.67        13.03 o                         
   1   5   6         29.83         34.68         5.78 o                         
   2   5   6        194.39        213.97         8.88 o                         
   3   5   6        261.02        287.51        10.26 o                         
   4   5   6         83.19         76.27         4.50 o                         
   5   5   6         99.20         90.80         8.41 o                         
   6   5   6        248.85        262.20        18.21 o                         
   7   5   6         75.18         68.34        12.33 o                         
   8   5   6          2.35          5.32         6.56 o                         
   9   5   6        106.45         85.10        15.42 o                         
  10   5   6         15.16          1.57         8.29 o                         
  11   5   6          4.85          5.07         8.00 o                         
  12   5   6          4.19         -7.13         9.41 o                         
  13   5   6          0.14        -11.23        11.23 o                         
  14   5   6          2.57          3.94        12.52 o                         
 -14   6   6          1.48          3.42        12.53 o                         
 -13   6   6          5.02         -6.58        11.40 o                         
 -12   6   6         13.49         15.21         9.84 o                         
 -11   6   6          0.09         -0.14         6.50 o                         
 -10   6   6          5.82         -2.01         6.35 o                         
  -9   6   6          6.86          1.75         5.82 o                         
  -8   6   6         50.13         50.46         6.78 o                         
  -7   6   6         18.95         20.66         6.34 o                         
  -6   6   6        181.46        183.38         9.59 o                         
  -5   6   6        165.79        166.51         6.95 o                         
  -4   6   6        274.01        303.29        10.35 o                         
  -3   6   6         48.18         60.56         5.23 o                         
  -2   6   6        195.79        209.17         7.67 o                         
  -1   6   6         37.18         42.39         3.03 o                         
   0   6   6         35.75         33.77         2.48 o                         
   1   6   6         36.95         45.64         3.59 o                         
   2   6   6        195.77        215.77         6.43 o                         
   3   6   6         48.36         53.60         4.86 o                         
   4   6   6        274.35        299.60        17.72 o                         
   5   6   6        165.67        158.01         9.81 o                         
   6   6   6        181.57        200.20        18.25 o                         
   7   6   6         18.97         24.26         8.22 o                         
   8   6   6         50.08         59.41        12.48 o                         
   9   6   6          6.86         -2.87         8.03 o                         
  10   6   6          5.82         -4.65         8.81 o                         
  11   6   6          0.09         -4.97         9.28 o                         
  12   6   6         13.47         12.32        10.33 o                         
  13   6   6          5.02          1.86        10.42 o                         
 -13   7   6          3.21          6.18        11.24 o                         
 -12   7   6          4.22          7.28        11.34 o                         
 -11   7   6          2.37          1.32         6.74 o                         
 -10   7   6         20.62         21.37         8.01 o                         
  -9   7   6         16.33         15.89         5.35 o                         
  -8   7   6         62.05         65.63         7.72 o                         
  -7   7   6         16.67         13.76         4.47 o                         
  -6   7   6         40.49         34.38         4.77 o                         
  -5   7   6        100.08        112.99         6.39 o                         
  -4   7   6         23.46         27.19         2.40 o                         
  -3   7   6         72.97         69.97         3.33 o                         
  -2   7   6        265.27        253.62        12.37 o                         
  -1   7   6        259.56        251.95         9.66 o                         
   0   7   6       1357.79       1394.90        48.75 o                         
   1   7   6        259.42        248.33         9.16 o                         
   2   7   6        265.30        250.57         9.77 o                         
   3   7   6         73.14         77.00         4.49 o                         
   4   7   6         23.42         22.40         4.81 o                         
   5   7   6        100.30         98.36         9.49 o                         
   6   7   6         40.46         49.63         7.85 o                         
   7   7   6         16.71         25.21         8.71 o                         
   8   7   6         61.95         51.33        12.03 o                         
   9   7   6         16.34         21.85         9.69 o                         
  10   7   6         20.62         13.99         9.85 o                         
  11   7   6          2.36         18.26        10.33 o                         
  12   7   6          4.21          1.76         9.97 o                         
  13   7   6          3.21          5.55        10.37 o                         
 -13   8   6          7.15          4.26         9.27 o                         
 -12   8   6          2.62         -1.17         6.82 o                         
 -11   8   6          2.64          2.84         7.45 o                         
 -10   8   6         30.67         34.08         8.52 o                         
  -9   8   6         42.19         34.15         6.44 o                         
  -8   8   6          2.35          6.05         4.66 o                         
  -7   8   6        139.71        147.11        11.76 o                         
  -6   8   6        199.99        201.67        12.45 o                         
  -5   8   6         92.08         90.53         6.70 o                         
  -4   8   6        243.52        229.46        10.25 o                         
  -3   8   6         60.57         62.71         4.00 o                         
  -2   8   6         62.08         60.20         4.27 o                         
  -1   8   6        106.75        107.06         5.73 o                         
   0   8   6        153.74        157.38         8.19 o                         
   1   8   6        106.51        101.40         6.62 o                         
   2   8   6         62.04         60.12         4.62 o                         
   3   8   6         60.61         54.16         3.90 o                         
   4   8   6        243.30        240.68        31.59 o                         
   5   8   6         91.82        104.10        12.91 o                         
   6   8   6        200.10        187.89        18.28 o                         
   7   8   6        139.77        119.31        18.29 o                         
   8   8   6          2.35         10.10         8.80 o                         
   9   8   6         42.16         30.24        11.11 o                         
  10   8   6         30.61         15.95        10.02 o                         
  11   8   6          2.65         11.80        10.64 o                         
  12   8   6          2.62         -1.78         9.05 o                         
  13   8   6          7.14         -3.73        10.43 o                         
 -13   9   6          0.30         -1.70         9.61 o                         
 -12   9   6          0.75         -2.17         7.65 o                         
 -11   9   6          2.16          6.53         7.00 o                         
 -10   9   6          2.92          2.81         7.41 o                         
  -9   9   6          0.63         -2.14         5.06 o                         
  -8   9   6         20.18         14.14         5.29 o                         
  -7   9   6         58.95         67.60         8.48 o                         
  -6   9   6         72.54         80.14         8.11 o                         
  -5   9   6         37.79         40.45         4.70 o                         
  -4   9   6        176.94        181.63        11.17 o                         
  -3   9   6          0.09          5.91         3.22 o                         
  -2   9   6         39.90         37.65         3.29 o                         
  -1   9   6         62.97         68.19         6.80 o                         
   0   9   6          7.11          4.07         2.50 o                         
   1   9   6         62.91         52.94         3.89 o                         
   2   9   6         39.68         45.52         3.68 o                         
   3   9   6          0.08          2.23         2.36 o                         
   4   9   6        177.05        183.83        11.28 o                         
   5   9   6         37.81         43.91        12.98 o                         
   6   9   6         72.58         62.57        15.56 o                         
   7   9   6         59.07         33.15        11.06 o                         
   8   9   6         20.18          7.83         9.51 o                         
   9   9   6          0.63         13.10        10.81 o                         
  10   9   6          2.93          8.51        10.71 o                         
  11   9   6          2.16         -1.77        10.34 o                         
  12   9   6          0.75         -1.86        11.53 o                         
  13   9   6          0.30          1.94        12.32 o                         
 -12  10   6          1.40         -1.40         8.14 o                         
 -11  10   6          0.69         -1.33         6.89 o                         
 -10  10   6         16.88         21.86         7.56 o                         
  -9  10   6          2.90         -0.39         5.07 o                         
  -8  10   6         10.22         11.34         5.17 o                         
  -7  10   6          4.96          8.87         4.90 o                         
  -6  10   6         74.02         61.93         7.25 o                         
  -5  10   6         38.46         37.41         5.52 o                         
  -4  10   6         94.65         91.95        10.12 o                         
  -3  10   6         24.26         17.63         4.58 o                         
  -2  10   6         36.77         38.43         5.71 o                         
  -1  10   6        115.76        117.18        11.39 o                         
   0  10   6          1.73          3.48         2.58 o                         
   1  10   6        115.84        104.57         7.07 o                         
   2  10   6         36.81         33.32         4.12 o                         
   3  10   6         24.36         19.47         3.67 o                         
   4  10   6         94.40         89.22         8.13 o                         
   5  10   6         38.53         67.75         9.84 o                         
   9  10   6          2.91         10.51         9.72 o                         
  10  10   6         16.83         20.02        12.21 o                         
  11  10   6          0.69          5.68         9.66 o                         
  12  10   6          1.40          1.97        12.39 o                         
 -12  11   6          6.42          9.26         7.98 o                         
 -11  11   6         12.36         17.51         8.43 o                         
 -10  11   6          1.70         -6.64         6.64 o                         
  -9  11   6          0.16          0.44         4.89 o                         
  -8  11   6          0.84          0.37         5.04 o                         
  -7  11   6         62.98         62.85        10.87 o                         
  -6  11   6         42.05         39.98         6.31 o                         
  -5  11   6         11.18         20.12         5.84 o                         
  -4  11   6        142.21        151.60        11.90 o                         
  -3  11   6          6.70          3.75         4.21 o                         
  -2  11   6         13.29         11.36         4.68 o                         
  -1  11   6        103.68         97.68         9.82 o                         
   0  11   6        136.56        113.17        12.47 o                         
   1  11   6        103.88         87.46         8.29 o                         
   2  11   6         13.23         11.75         3.75 o                         
   3  11   6          6.68          4.16         3.48 o                         
   4  11   6        142.32        140.63        10.69 o                         
   5  11   6         11.24         13.51         7.43 o                         
   6  11   6         42.02         20.18         8.26 o                         
   7  11   6         62.88         47.52        10.04 o                         
 -12  12   6          3.66         -5.50        13.26 o                         
 -11  12   6          3.60          5.37         7.46 o                         
 -10  12   6          2.06          2.71         5.74 o                         
  -9  12   6          8.35          4.75         5.72 o                         
  -8  12   6          1.96         -2.57         6.54 o                         
  -7  12   6         27.40         29.90         9.40 o                         
  -6  12   6         49.32         55.97         8.92 o                         
  -5  12   6         49.28         38.73         7.45 o                         
  -4  12   6         54.18         59.51         7.47 o                         
  -3  12   6         19.84         23.83         5.72 o                         
  -2  12   6         81.23         89.14        13.63 o                         
  -1  12   6         94.36         76.79        10.64 o                         
   0  12   6        126.50        119.39        10.54 o                         
   1  12   6         94.25        101.49         9.60 o                         
   2  12   6         81.34         71.18         8.67 o                         
   3  12   6         19.78         13.46         4.59 o                         
   4  12   6         54.20         42.56         5.93 o                         
   5  12   6         49.29         45.08         9.51 o                         
   6  12   6         49.34         54.45        10.92 o                         
   7  12   6         27.38         23.28         8.80 o                         
   8  12   6          1.95          5.41         7.94 o                         
   9  12   6          8.37         -4.01         9.50 o                         
  10  12   6          2.05          2.11        10.77 o                         
  11  12   6          3.61         13.32        13.34 o                         
 -11  13   6          5.91          5.69        10.73 o                         
 -10  13   6          2.81          1.04         7.85 o                         
  -9  13   6          7.84         15.22         7.71 o                         
  -8  13   6          0.87          3.18         6.79 o                         
  -7  13   6         28.99         32.46         7.96 o                         
  -6  13   6         10.03          7.54         5.71 o                         
  -5  13   6         31.64         43.11         7.74 o                         
  -4  13   6          5.68          2.81         4.91 o                         
  -3  13   6          0.61         -2.37         5.59 o                         
  -2  13   6         30.93         18.38         9.15 o                         
  -1  13   6         14.69          9.00         6.24 o                         
   0  13   6         81.97         88.22        11.63 o                         
   1  13   6         14.64          9.25         5.32 o                         
   2  13   6         31.02         15.08         5.23 o                         
   3  13   6          0.59          0.95         4.19 o                         
   4  13   6          5.65         -2.73         5.41 o                         
   5  13   6         31.59         33.50         9.08 o                         
   6  13   6         10.03         10.47         7.71 o                         
   7  13   6         28.96         17.62         8.96 o                         
   8  13   6          0.87          5.41         8.60 o                         
   9  13   6          7.82          4.53         8.47 o                         
  10  13   6          2.80         13.36         9.92 o                         
  11  13   6          5.91         10.05        10.47 o                         
 -10  14   6          2.01          1.39         7.93 o                         
  -9  14   6         17.67         13.36         7.72 o                         
  -8  14   6          3.84          3.82         6.59 o                         
  -7  14   6          6.97          7.67         6.62 o                         
  -6  14   6          3.92         -1.17         5.94 o                         
  -5  14   6          6.71          8.85         7.22 o                         
  -4  14   6         28.80         22.13         7.38 o                         
  -3  14   6         67.36         59.37         9.85 o                         
  -2  14   6         63.51         52.10        17.41 o                         
  -1  14   6          5.46          3.78         6.32 o                         
   0  14   6        104.78        106.09        13.45 o                         
   1  14   6          5.40          2.79         5.19 o                         
   2  14   6         63.46         64.32        10.02 o                         
   3  14   6         67.22         63.09         8.97 o                         
   4  14   6         28.79         26.34         6.92 o                         
   5  14   6          6.72          3.77         6.97 o                         
   6  14   6          3.91          2.03         7.06 o                         
   7  14   6          6.97          7.68         8.60 o                         
   8  14   6          3.84         -1.29         7.88 o                         
   9  14   6         17.72         11.23        13.87 o                         
  10  14   6          2.00         -2.29        10.47 o                         
 -10  15   6          2.62         -7.08        10.13 o                         
  -9  15   6          2.68          7.44         7.80 o                         
  -8  15   6          1.85         -0.67         6.84 o                         
  -7  15   6         29.70         27.23        10.02 o                         
  -6  15   6          2.84         -2.28         7.64 o                         
  -5  15   6          6.46          2.71         7.36 o                         
  -4  15   6          8.39         16.08         7.14 o                         
  -3  15   6          0.03         -2.59         6.45 o                         
  -2  15   6         58.49         65.40        11.52 o                         
  -1  15   6          9.37          7.32         6.89 o                         
   0  15   6         13.32          3.53         7.07 o                         
   1  15   6          9.32         13.53        10.20 o                         
   2  15   6         58.59         65.04        15.31 o                         
   3  15   6          0.03         -4.07         6.80 o                         
   4  15   6          8.42          8.64         5.93 o                         
   5  15   6          6.44         16.10         6.29 o                         
   6  15   6          2.84          5.07         7.57 o                         
   7  15   6         29.72         25.80         9.34 o                         
   8  15   6          1.85          6.33         8.46 o                         
   9  15   6          2.68          3.30         9.88 o                         
  -9  16   6          0.12         -5.44        10.99 o                         
  -8  16   6         11.39         29.47        11.75 o                         
  -7  16   6          5.41         -0.79         8.64 o                         
  -6  16   6          0.99          2.60         7.89 o                         
  -5  16   6         30.78         27.48         9.67 o                         
  -4  16   6          5.63         -0.27         6.82 o                         
  -3  16   6         28.91         33.68         8.46 o                         
  -2  16   6         25.95         17.88         8.79 o                         
  -1  16   6         12.61         24.54        12.08 o                         
   0  16   6          2.86         10.60        10.22 o                         
   1  16   6         12.63         17.88        11.35 o                         
   2  16   6         25.91         26.18        12.27 o                         
   3  16   6         29.02         11.57        11.45 o                         
   4  16   6          5.63         -2.73         7.05 o                         
   5  16   6         30.82         26.62         7.29 o                         
   6  16   6          1.00         -2.00         7.64 o                         
   7  16   6          5.41         11.85        15.53 o                         
   8  16   6         11.40          6.91         9.22 o                         
   9  16   6          0.12         -2.17        12.66 o                         
  -8  17   6          1.22          0.65         9.79 o                         
  -7  17   6          3.10          2.33         8.76 o                         
  -6  17   6          5.79          9.38         8.77 o                         
  -5  17   6          4.71          1.27         8.20 o                         
  -4  17   6          9.13         18.67         8.93 o                         
  -3  17   6         18.41         24.80        10.95 o                         
  -2  17   6          9.23         10.92        11.38 o                         
  -1  17   6         43.32         36.90        13.33 o                         
   0  17   6          0.73         -9.34        11.76 o                         
   1  17   6         43.31         45.75        14.34 o                         
   2  17   6          9.20         15.73        12.98 o                         
   3  17   6         18.42         14.18        12.20 o                         
   4  17   6          9.14          6.22        11.28 o                         
   5  17   6          4.71         -1.13         8.06 o                         
   6  17   6          5.80         15.00         9.36 o                         
   7  17   6          3.11         -4.56        13.79 o                         
   8  17   6          1.22          6.47        11.01 o                         
  -7  18   6          0.17         -3.75        15.46 o                         
  -6  18   6          2.88          3.91         9.26 o                         
  -5  18   6          1.89          2.03        10.50 o                         
  -4  18   6          1.06         -5.11        10.03 o                         
  -3  18   6          1.34         11.89         9.69 o                         
  -2  18   6          7.10          4.26         9.96 o                         
  -1  18   6         11.07         13.55        13.01 o                         
   0  18   6         12.58          1.96        10.49 o                         
   1  18   6         11.06         27.92        12.53 o                         
   2  18   6          7.14          4.12        10.67 o                         
   3  18   6          1.34          2.12        10.81 o                         
   4  18   6          1.07         -2.17        11.05 o                         
   5  18   6          1.89         20.07        12.98 o                         
   6  18   6          2.87         20.33        13.61 o                         
   7  18   6          0.17         -2.12        13.45 o                         
  -4  19   6          5.39          7.24        23.58 o                         
  -3  19   6          0.66          1.61        10.64 o                         
  -2  19   6         10.97         14.35        11.92 o                         
  -1  19   6          3.93         16.20        12.22 o                         
   0  19   6          1.02         -4.09        11.13 o                         
   1  19   6          3.94          6.30        11.77 o                         
   2  19   6         11.01         19.47        14.60 o                         
   3  19   6          0.65          8.82        12.89 o                         
   4  19   6          5.38         -2.25        13.47 o                         
  -3  20   6          3.73         34.32        30.01 o                         
  -2  20   6          0.64         23.96        28.99 o                         
  -1  20   6          4.24          4.20        23.03 o                         
   0  20   6          1.33          8.54        12.15 o                         
   1  20   6          4.24          8.77        13.62 o                         
   0   0   7      30201.05      33039.58      1890.38 o                         
   1   0   7         18.61        170.20        25.28 o                         
   2   0   7       2229.40       2339.23        74.83 o                         
   3   0   7         35.57         31.78         2.01 o                         
   4   0   7         21.32         18.23         1.93 o                         
   5   0   7          0.57          5.24         1.49 o                         
   6   0   7         26.56         26.02         3.33 o                         
   7   0   7          4.34          1.10         3.61 o                         
   8   0   7         66.74         71.37         8.51 o                         
   9   0   7          5.72          8.43         5.31 o                         
  10   0   7          0.04         -4.53         6.61 o                         
  11   0   7          2.39          3.56         8.11 o                         
  12   0   7          4.00         13.96        13.99 o                         
  13   0   7          0.10        -12.56        13.08 o                         
  14   0   7         16.65         24.91        17.54 o                         
 -14   1   7          5.33         -5.29        14.16 o                         
 -13   1   7          3.08          2.47        10.97 o                         
 -12   1   7         28.25         38.40        10.33 o                         
 -11   1   7         98.18        113.45        15.69 o                         
 -10   1   7         40.59         35.45         7.15 o                         
  -9   1   7         28.33         22.98         6.25 o                         
  -8   1   7         36.34         31.79         8.14 o                         
  -7   1   7         15.04         15.33         6.02 o                         
  -6   1   7          6.90          6.39         3.05 o                         
  -5   1   7         45.42         47.27         3.03 o                         
  -4   1   7         81.29         84.20         3.76 o                         
  -3   1   7        661.28        637.74        21.53 o                         
  -2   1   7        619.65        618.18        21.15 o                         
  -1   1   7       2353.56       2597.04        92.50 o                         
   0   1   7       3086.02       2949.41       140.21 o                         
   1   1   7       2353.56       2607.58       120.48 o                         
   2   1   7        619.57        613.55        18.44 o                         
   3   1   7        660.95        688.87        32.82 o                         
   4   1   7         81.37         94.15         4.51 o                         
   5   1   7         45.56         50.80         3.76 o                         
   6   1   7          6.90          6.93         2.40 o                         
   7   1   7         15.00         20.42         4.21 o                         
   8   1   7         36.25         53.37         7.25 o                         
   9   1   7         28.39         18.36         6.70 o                         
  10   1   7         40.56         33.41         9.11 o                         
  11   1   7         98.10        129.06        23.85 o                         
  12   1   7         28.29         34.24        15.71 o                         
  13   1   7          3.08         13.46        14.46 o                         
  14   1   7          5.31          7.55        12.84 o                         
 -14   2   7          0.77         -2.63        14.31 o                         
 -13   2   7         11.53         18.91         9.52 o                         
 -12   2   7          0.62         -5.49         8.05 o                         
 -11   2   7         13.88         11.06         9.10 o                         
 -10   2   7         26.35         32.93        16.36 o                         
  -9   2   7         56.10         49.48         9.81 o                         
  -8   2   7          2.10          2.16         5.01 o                         
  -7   2   7        113.07        121.24        14.28 o                         
  -6   2   7         82.18         99.98         9.78 o                         
  -5   2   7        187.37        193.46         7.51 o                         
  -4   2   7         32.84         33.34         2.96 o                         
  -3   2   7        135.84        132.23         5.44 o                         
  -2   2   7         91.46         98.74         7.23 o                         
  -1   2   7       4754.82       5143.68       163.97 o                         
   0   2   7         83.14        167.37        35.16 o                         
   1   2   7       4755.84       5038.69       174.22 o                         
   2   2   7         91.88        105.85         8.55 o                         
   3   2   7        136.23        130.95         5.37 o                         
   4   2   7         32.88         29.50         2.47 o                         
   5   2   7        187.31        190.20         8.44 o                         
   6   2   7         82.17         98.91        11.04 o                         
   7   2   7        112.96        126.60        12.86 o                         
   8   2   7          2.11         -1.96         4.61 o                         
   9   2   7         56.22         55.40         9.84 o                         
  10   2   7         26.32         28.54        12.95 o                         
  11   2   7         13.90         22.07        13.70 o                         
  12   2   7          0.61         -6.71        10.81 o                         
  13   2   7         11.50         27.45        14.12 o                         
  14   2   7          0.77         -4.51        11.10 o                         
 -14   3   7          5.27          2.67         8.22 o                         
 -13   3   7         10.57          9.45         8.32 o                         
 -12   3   7         13.89         23.27        12.52 o                         
 -11   3   7         70.98         76.89        13.77 o                         
 -10   3   7         37.92         19.56         8.14 o                         
  -9   3   7          8.04          0.43         9.86 o                         
  -8   3   7         10.59          7.41         5.81 o                         
  -7   3   7         55.69         42.92        10.08 o                         
  -6   3   7         13.98          9.36         2.78 o                         
  -5   3   7         63.91         60.67         3.85 o                         
  -4   3   7        360.24        351.22        12.09 o                         
  -3   3   7         93.90         95.56         5.42 o                         
  -2   3   7       1127.07       1097.40        46.90 o                         
  -1   3   7        362.37        380.92        21.61 o                         
   0   3   7          6.91          6.20         1.77 o                         
   1   3   7        363.20        332.49        20.48 o                         
   2   3   7       1127.57       1143.55        33.21 o                         
   3   3   7         94.15         98.49         4.58 o                         
   4   3   7        360.37        338.20        14.61 o                         
   5   3   7         63.92         73.55         6.27 o                         
   6   3   7         13.98         12.97         3.43 o                         
   7   3   7         55.81         54.60         8.70 o                         
   8   3   7         10.65         12.94         5.22 o                         
   9   3   7          8.02          6.64         8.48 o                         
  10   3   7         37.97         25.23        11.45 o                         
  11   3   7         70.89         99.72        19.20 o                         
  12   3   7         13.90         23.57        12.40 o                         
  13   3   7         10.58         20.93        11.73 o                         
  14   3   7          5.27          4.36        10.91 o                         
 -14   4   7          2.28         -2.89         7.57 o                         
 -13   4   7          2.69          6.51         8.83 o                         
 -12   4   7         14.02          1.08         8.57 o                         
 -11   4   7          2.52          0.00         7.87 o                         
 -10   4   7         43.05         57.80        11.67 o                         
  -9   4   7        113.20         92.90        16.39 o                         
  -8   4   7        150.30        190.78        20.35 o                         
  -7   4   7        134.14        117.67        14.30 o                         
  -6   4   7         51.89         63.34         6.14 o                         
  -5   4   7        102.75         98.85         5.30 o                         
  -4   4   7        293.76        283.41        11.24 o                         
  -3   4   7        118.10        140.18        12.21 o                         
  -2   4   7        624.56        634.28        23.56 o                         
  -1   4   7         11.67         13.43         1.63 o                         
   0   4   7         35.57         39.34         3.31 o                         
   1   4   7         11.81         13.99         1.81 o                         
   2   4   7        623.87        598.40        21.03 o                         
   3   4   7        118.29        118.94         9.30 o                         
   4   4   7        293.78        291.43        14.20 o                         
   5   4   7        102.68         92.20         7.41 o                         
   6   4   7         51.94         52.10         7.47 o                         
   7   4   7        134.05        134.53        28.71 o                         
   8   4   7        150.20        164.84        22.83 o                         
   9   4   7        113.15         99.09        17.04 o                         
  10   4   7         42.95         81.98        16.45 o                         
  11   4   7          2.54          7.19         9.03 o                         
  12   4   7         14.02          9.43        10.29 o                         
  13   4   7          2.70         10.01         9.89 o                         
 -14   5   7          4.88         13.29        14.80 o                         
 -13   5   7          0.46         -2.86         9.82 o                         
 -12   5   7         15.03          6.18         8.00 o                         
 -11   5   7          5.33          5.61         6.53 o                         
 -10   5   7         77.79         98.82        12.01 o                         
  -9   5   7        136.67        120.62        17.39 o                         
  -8   5   7         40.72         43.23        10.36 o                         
  -7   5   7         53.98         45.54         6.70 o                         
  -6   5   7         34.74         29.25         4.24 o                         
  -5   5   7        147.34        157.51         7.48 o                         
  -4   5   7         64.06         64.39         3.67 o                         
  -3   5   7          7.83          5.65         1.72 o                         
  -2   5   7        115.96        106.73         5.50 o                         
  -1   5   7        155.25        178.85        13.09 o                         
   0   5   7         47.97         38.61         3.59 o                         
   1   5   7        155.14        180.95        14.93 o                         
   2   5   7        115.92        111.72         5.81 o                         
   3   5   7          7.81          6.93         1.54 o                         
   4   5   7         64.26         66.42         5.27 o                         
   5   5   7        147.37        144.70         9.43 o                         
   6   5   7         34.67         25.63         5.96 o                         
   7   5   7         54.10         38.72         9.98 o                         
   8   5   7         40.64         32.82        11.15 o                         
   9   5   7        136.67        109.04        18.35 o                         
  10   5   7         77.77         46.57        13.51 o                         
  11   5   7          5.33         -3.44        10.54 o                         
  12   5   7         15.05          1.83        10.54 o                         
  13   5   7          0.46         -3.84        11.90 o                         
 -13   6   7          3.80          3.30         9.57 o                         
 -12   6   7          8.61          4.31         6.82 o                         
 -11   6   7         23.88         21.06         7.98 o                         
 -10   6   7         19.60         19.58         7.32 o                         
  -9   6   7        163.50        165.75        16.10 o                         
  -8   6   7        101.74        106.76        13.80 o                         
  -7   6   7         30.39         14.28         4.82 o                         
  -6   6   7        345.51        374.78        19.76 o                         
  -5   6   7         71.31         85.63         5.60 o                         
  -4   6   7         30.85         31.76         2.90 o                         
  -3   6   7          5.27          6.19         1.74 o                         
  -2   6   7         51.27         48.61         3.70 o                         
  -1   6   7        142.98        142.21         9.15 o                         
   0   6   7        340.83        381.73        13.87 o                         
   1   6   7        143.14        156.75         6.91 o                         
   2   6   7         51.28         49.79         4.00 o                         
   3   6   7          5.29          6.70         2.94 o                         
   4   6   7         31.00         30.06         4.45 o                         
   5   6   7         71.23         77.62         8.66 o                         
   6   6   7        345.59        364.75        30.06 o                         
   7   6   7         30.29         38.88         9.95 o                         
   8   6   7        101.70         76.65        15.04 o                         
   9   6   7        163.37        161.69        23.50 o                         
  10   6   7         19.55          6.35        10.09 o                         
  11   6   7         23.89         30.66        12.43 o                         
  12   6   7          8.61          1.81         9.67 o                         
  13   6   7          3.80         -5.68        11.48 o                         
 -13   7   7          1.16          5.07         9.45 o                         
 -12   7   7          3.60          3.09         7.50 o                         
 -11   7   7         13.23         10.04         7.47 o                         
 -10   7   7          8.17          7.68         6.69 o                         
  -9   7   7        195.67        162.70        20.94 o                         
  -8   7   7        266.34        287.18        34.62 o                         
  -7   7   7        385.10        401.57        24.26 o                         
  -6   7   7        156.95        158.86        10.49 o                         
  -5   7   7          8.24          5.60         2.75 o                         
  -4   7   7         12.62         14.73         2.75 o                         
  -3   7   7        267.34        291.91        12.59 o                         
  -2   7   7        274.27        282.03        11.75 o                         
  -1   7   7         82.66         86.96         4.60 o                         
   0   7   7       1316.80       1304.99        44.31 o                         
   1   7   7         82.61         76.25         4.57 o                         
   2   7   7        274.59        287.91        11.38 o                         
   3   7   7        267.41        266.06        13.54 o                         
   4   7   7         12.56         13.83         4.35 o                         
   5   7   7          8.24          7.15         4.68 o                         
   6   7   7        157.13        164.92        16.36 o                         
   7   7   7        384.99        359.39        41.97 o                         
   8   7   7        266.34        323.22        38.75 o                         
   9   7   7        195.70        182.72        26.16 o                         
  10   7   7          8.21          9.61         9.74 o                         
  11   7   7         13.21         11.89        10.84 o                         
  12   7   7          3.61          8.97        10.50 o                         
  13   7   7          1.16         24.51        13.79 o                         
 -13   8   7          2.21          0.32         9.39 o                         
 -12   8   7          1.17         -2.11         7.03 o                         
 -11   8   7          1.60          0.44         6.67 o                         
 -10   8   7         30.77         54.27        10.15 o                         
  -9   8   7         51.49         69.72        10.83 o                         
  -8   8   7        204.74        192.84        14.58 o                         
  -7   8   7         30.17         23.12         5.63 o                         
  -6   8   7         12.55          5.46         3.94 o                         
  -5   8   7         64.67         72.52         7.00 o                         
  -4   8   7         54.95         48.03         4.61 o                         
  -3   8   7        299.91        313.71        13.42 o                         
  -2   8   7        293.80        304.09        13.12 o                         
  -1   8   7         31.14         26.87         2.69 o                         
   0   8   7          3.30          4.85         2.00 o                         
   1   8   7         31.09         32.15         2.99 o                         
   2   8   7        293.47        295.65        11.82 o                         
   3   8   7        299.59        298.55        16.35 o                         
   4   8   7         55.06         44.42         9.69 o                         
   5   8   7         64.72         72.90        16.36 o                         
   6   8   7         12.53          9.13         5.96 o                         
   7   8   7         30.15         18.71         9.89 o                         
   8   8   7        204.89        204.23        28.03 o                         
   9   8   7         51.49         34.53        12.08 o                         
  10   8   7         30.78         28.06        11.49 o                         
  11   8   7          1.61         -6.93        10.12 o                         
  12   8   7          1.18          1.82        10.33 o                         
  13   8   7          2.21          3.81        12.49 o                         
 -13   9   7          0.48        -12.19        15.02 o                         
 -12   9   7          6.80          1.13         7.78 o                         
 -11   9   7          7.68          3.05         7.16 o                         
 -10   9   7          7.27          6.82         6.62 o                         
  -9   9   7          7.71          2.97         5.99 o                         
  -8   9   7         36.22         42.76         6.86 o                         
  -7   9   7        146.71        163.94        20.07 o                         
  -6   9   7          7.57          8.01         4.13 o                         
  -5   9   7        319.33        374.94        23.98 o                         
  -4   9   7         79.10         85.75         7.99 o                         
  -3   9   7         66.54         65.92         6.82 o                         
  -2   9   7         77.02         68.54         8.85 o                         
  -1   9   7         87.97         80.47         6.39 o                         
   0   9   7         18.41         28.34         3.85 o                         
   1   9   7         88.25         87.45         6.24 o                         
   2   9   7         77.18         74.34         5.39 o                         
   3   9   7         66.51         63.63         5.41 o                         
   4   9   7         79.05        105.24        12.93 o                         
   5   9   7        318.98        339.09        43.53 o                         
   6   9   7          7.61         17.82        10.47 o                         
   8   9   7         36.27          4.88        10.10 o                         
   9   9   7          7.70          8.43         9.47 o                         
  10   9   7          7.26         14.00        10.94 o                         
  11   9   7          7.68         20.00        10.92 o                         
  12   9   7          6.81          5.71        11.40 o                         
 -12  10   7          4.98          0.90         8.65 o                         
 -11  10   7          4.75          4.70         7.15 o                         
 -10  10   7          1.32          7.28         7.44 o                         
  -9  10   7         13.75          2.39         6.28 o                         
  -8  10   7         56.53         60.98         7.98 o                         
  -7  10   7         36.32         29.60         5.72 o                         
  -6  10   7         44.65         39.09         5.59 o                         
  -5  10   7         40.20         49.47         6.01 o                         
  -4  10   7        218.00        261.35        17.37 o                         
  -3  10   7        115.14        122.65        10.46 o                         
  -2  10   7         42.08         48.69         6.72 o                         
  -1  10   7        195.26        160.65        13.77 o                         
   0  10   7         33.88         19.75         5.31 o                         
   1  10   7        195.26        168.41        11.27 o                         
   2  10   7         42.16         43.64         4.88 o                         
   3  10   7        114.93        101.25         8.45 o                         
   4  10   7        218.15        204.68        16.42 o                         
   5  10   7         40.15         35.52         9.17 o                         
   6  10   7         44.65         41.58        13.91 o                         
  10  10   7          1.31          7.48        10.78 o                         
  11  10   7          4.75          5.86        12.26 o                         
  12  10   7          4.98         -2.02        12.24 o                         
 -12  11   7          0.58         -2.75        13.76 o                         
 -11  11   7          5.76         -0.82         7.21 o                         
 -10  11   7          5.43          6.15         7.09 o                         
  -9  11   7         12.33         11.19         6.02 o                         
  -8  11   7         44.62         39.61         7.12 o                         
  -7  11   7          8.46         12.26         4.98 o                         
  -6  11   7         48.92         51.83         7.30 o                         
  -5  11   7         16.58         15.28         5.73 o                         
  -4  11   7         32.97         27.62         6.28 o                         
  -3  11   7        142.25        158.43        12.53 o                         
  -2  11   7          8.44         12.11         6.10 o                         
  -1  11   7         26.71         23.57         5.64 o                         
   0  11   7         99.44        109.46        34.77 o                         
   1  11   7         26.76         16.61         4.47 o                         
   2  11   7          8.40          7.32         3.66 o                         
   3  11   7        142.37        128.51         9.94 o                         
   4  11   7         33.04         23.59         5.23 o                         
   5  11   7         16.64         17.39         7.60 o                         
   6  11   7         48.86         38.15         6.84 o                         
   7  11   7          8.40         19.42         8.36 o                         
 -11  12   7          1.18          6.32         8.04 o                         
 -10  12   7          1.09         -3.11         6.72 o                         
  -9  12   7         10.06         15.03         6.06 o                         
  -8  12   7         10.94          9.04         6.98 o                         
  -7  12   7          8.25         16.65         6.71 o                         
  -6  12   7         24.86         23.86         6.93 o                         
  -5  12   7          7.64         11.34         5.68 o                         
  -4  12   7         14.07          9.62         5.16 o                         
  -3  12   7         38.42         44.16         7.04 o                         
  -2  12   7         19.38         10.33         4.95 o                         
  -1  12   7        433.41        451.83        36.92 o                         
   0  12   7         10.56         17.93         6.90 o                         
   1  12   7        433.38        434.10        71.78 o                         
   2  12   7         19.31         21.77         5.75 o                         
   3  12   7         38.43         32.01         5.28 o                         
   4  12   7         14.04         17.11         5.15 o                         
   5  12   7          7.63          9.84         5.74 o                         
   6  12   7         24.88         16.34         8.06 o                         
   7  12   7          8.26         10.94         7.72 o                         
   8  12   7         10.94          8.52         8.92 o                         
   9  12   7         10.04         -2.01        10.42 o                         
  10  12   7          1.09          2.12        11.17 o                         
  11  12   7          1.19        -11.13        11.78 o                         
 -10  13   7          0.82         -1.72         9.44 o                         
  -9  13   7          0.87         -5.42         6.92 o                         
  -8  13   7          0.40         -2.77         6.05 o                         
  -7  13   7         37.65         40.74         8.62 o                         
  -6  13   7         14.91         17.09         7.49 o                         
  -5  13   7         18.75         15.93         6.42 o                         
  -4  13   7         51.65         56.85         8.12 o                         
  -3  13   7         41.84         40.99         8.27 o                         
  -2  13   7         77.51         96.51        11.93 o                         
  -1  13   7         98.83         83.96        12.07 o                         
   0  13   7        129.79        153.58        16.39 o                         
   1  13   7         98.63         95.33        22.06 o                         
   2  13   7         77.39         88.82        23.81 o                         
   3  13   7         41.76         23.57         5.19 o                         
   4  13   7         51.63         52.15         8.23 o                         
   5  13   7         18.85         13.81         7.86 o                         
   6  13   7         14.90         15.71         7.84 o                         
   7  13   7         37.70         15.99         9.33 o                         
   8  13   7          0.40         -5.53         8.08 o                         
   9  13   7          0.87         -1.23         8.19 o                         
  10  13   7          0.82         -7.22        10.42 o                         
 -10  14   7          1.00          9.02        10.67 o                         
  -9  14   7          5.76         12.04         7.59 o                         
  -8  14   7          1.13          8.64         7.29 o                         
  -7  14   7         12.88         24.88         9.75 o                         
  -6  14   7         12.30         12.48         7.57 o                         
  -5  14   7          9.61          5.64         8.35 o                         
  -4  14   7         17.25         13.66        11.75 o                         
  -3  14   7          7.31         12.69         6.84 o                         
  -2  14   7         76.09         96.40        12.81 o                         
  -1  14   7         71.01         74.22        11.66 o                         
   0  14   7        254.22        229.78        52.10 o                         
   1  14   7         71.13         66.18        19.17 o                         
   2  14   7         76.06         77.68        28.19 o                         
   3  14   7          7.36         13.82         7.74 o                         
   4  14   7         17.28         15.05         6.29 o                         
   5  14   7          9.57         13.00         7.29 o                         
   6  14   7         12.27         20.09         8.44 o                         
   7  14   7         12.90          3.25         8.34 o                         
   8  14   7          1.13          4.59         8.55 o                         
   9  14   7          5.76          0.95         9.46 o                         
  10  14   7          1.00          3.74         9.85 o                         
  -9  15   7          1.88         -1.17         7.52 o                         
  -8  15   7         18.29         29.15         8.43 o                         
  -7  15   7          0.31          9.58         8.55 o                         
  -6  15   7          3.40          5.54         8.39 o                         
  -5  15   7         17.00         24.65        10.11 o                         
  -4  15   7          4.95          8.99         8.94 o                         
  -3  15   7         31.68         31.94         8.25 o                         
  -2  15   7         55.93         48.30         9.72 o                         
  -1  15   7         56.24         54.10        10.22 o                         
   0  15   7         41.44         44.02        18.63 o                         
   1  15   7         56.26         81.01        17.06 o                         
   2  15   7         55.85         63.76        16.64 o                         
   3  15   7         31.72         30.11        12.30 o                         
   4  15   7          4.94          8.66         7.78 o                         
   5  15   7         17.08         19.72        10.58 o                         
   6  15   7          3.39         -0.97         7.78 o                         
   7  15   7          0.32         -3.14         8.08 o                         
   8  15   7         18.28         26.29        10.78 o                         
   9  15   7          1.87          4.74         9.84 o                         
  -9  16   7          4.33         -4.19        12.21 o                         
  -8  16   7         10.27          9.56         9.55 o                         
  -7  16   7          0.32         -3.83         8.10 o                         
  -6  16   7          3.11          6.09         8.78 o                         
  -5  16   7         13.44         15.71         9.50 o                         
  -4  16   7          5.77         11.54         7.25 o                         
  -3  16   7         25.08         25.36         8.27 o                         
  -2  16   7          3.28          4.77         7.13 o                         
  -1  16   7          9.95          9.62         7.41 o                         
   0  16   7          2.37         16.25        11.18 o                         
   1  16   7          9.95          1.86        10.70 o                         
   2  16   7          3.28         -3.84         9.28 o                         
   3  16   7         25.05         35.65        13.45 o                         
   4  16   7          5.77         -6.09        12.61 o                         
   5  16   7         13.44         -2.23        12.67 o                         
   6  16   7          3.13          0.20         8.67 o                         
   7  16   7          0.31          5.55         9.46 o                         
   8  16   7         10.28         12.83        13.82 o                         
  -7  17   7          3.46          5.43         9.75 o                         
  -6  17   7          2.79         11.46         9.12 o                         
  -5  17   7          1.27          6.03         9.50 o                         
  -4  17   7          7.45         10.39         8.02 o                         
  -3  17   7         19.05         28.20         8.41 o                         
  -2  17   7         13.68          9.26         9.48 o                         
  -1  17   7         17.47          9.40        11.56 o                         
   0  17   7         12.27         26.59        12.07 o                         
   1  17   7         17.57          7.86        10.71 o                         
   2  17   7         13.72         24.29        12.93 o                         
   3  17   7         19.09         20.77        12.90 o                         
   4  17   7          7.46         14.87        12.79 o                         
   5  17   7          1.26         -2.30        12.86 o                         
   6  17   7          2.79         -9.45        15.18 o                         
   7  17   7          3.45          6.10         9.59 o                         
   8  17   7          0.23         -2.14        12.00 o                         
  -6  18   7          3.51         -0.68         8.78 o                         
  -5  18   7          0.05          0.78         9.01 o                         
  -4  18   7          7.76         -2.67         9.52 o                         
  -3  18   7          3.10         -2.46        11.07 o                         
  -2  18   7         15.02         20.84        10.66 o                         
  -1  18   7         10.66          9.36        16.95 o                         
   0  18   7          6.13         13.91        10.89 o                         
   1  18   7         10.65         20.55        12.61 o                         
   2  18   7         15.05         21.15        14.16 o                         
   3  18   7          3.09         19.50        13.73 o                         
   4  18   7          7.78         11.06        13.92 o                         
  -4  19   7          1.29          1.67        10.56 o                         
  -3  19   7          1.40          0.08        13.75 o                         
  -2  19   7          1.75          6.00        20.03 o                         
  -1  19   7          6.26         -6.17        15.59 o                         
   0  19   7          3.69         -6.25        11.67 o                         
   1  19   7          6.26          4.31        12.41 o                         
   2  19   7          1.75         -8.81        13.04 o                         
   3  19   7          1.40         -6.75        12.62 o                         
   0   0   8       8381.73       8717.30       400.00 o                         
   1   0   8        522.47        566.52        25.15 o                         
   2   0   8         35.92         57.42         3.37 o                         
   3   0   8       1191.60       1250.19        39.51 o                         
   4   0   8        713.88        727.65        24.48 o                         
   5   0   8        455.44        496.11        17.44 o                         
   6   0   8        912.19       1043.50        44.48 o                         
   7   0   8        241.74        262.65        19.56 o                         
   8   0   8         68.61         71.31        12.30 o                         
   9   0   8         10.39         18.26         7.12 o                         
  10   0   8          1.42          0.39         6.72 o                         
  11   0   8          0.28          1.09         8.21 o                         
  12   0   8         22.54         21.67        14.38 o                         
  13   0   8          1.00        -13.07        14.27 o                         
 -13   1   8          5.16         -5.07        12.69 o                         
 -12   1   8         21.56         23.65        17.29 o                         
 -11   1   8         64.84         65.45        15.73 o                         
 -10   1   8         97.92         97.87        14.37 o                         
  -9   1   8         15.29         18.08         6.01 o                         
  -8   1   8          6.67         11.47         5.86 o                         
  -7   1   8         79.68         75.55        10.68 o                         
  -6   1   8         88.01         85.51         7.52 o                         
  -5   1   8        238.88        221.79         9.81 o                         
  -4   1   8         23.78         19.40         2.63 o                         
  -3   1   8        275.79        262.37        10.79 o                         
  -2   1   8        260.07        257.12         8.94 o                         
  -1   1   8        137.02        143.49        14.98 o                         
   0   1   8         85.20         91.39         6.23 o                         
   1   1   8        137.06        138.75        13.66 o                         
   2   1   8        260.19        260.57         9.71 o                         
   3   1   8        275.11        269.39        10.44 o                         
   4   1   8         23.71         22.01         2.54 o                         
   5   1   8        238.52        217.95         9.96 o                         
   6   1   8         88.01         89.23         6.18 o                         
   7   1   8         79.70         85.96         9.43 o                         
   8   1   8          6.71          5.36         7.06 o                         
   9   1   8         15.27         12.25         6.78 o                         
  10   1   8         97.91         92.79        14.16 o                         
  11   1   8         64.88         65.42        18.95 o                         
  12   1   8         21.61         18.10        15.57 o                         
  13   1   8          5.16          2.58        12.44 o                         
 -13   2   8          3.99          8.79        11.63 o                         
 -12   2   8          2.68         10.93         9.13 o                         
 -11   2   8         35.24         32.65         9.59 o                         
 -10   2   8          3.86         15.79         7.15 o                         
  -9   2   8         17.88          5.07         6.58 o                         
  -8   2   8         10.40          8.21         7.26 o                         
  -7   2   8         70.84         75.46        11.33 o                         
  -6   2   8        202.75        210.50        16.18 o                         
  -5   2   8        426.21        435.87        17.42 o                         
  -4   2   8        126.38        137.66         9.19 o                         
  -3   2   8         44.25         48.75         3.21 o                         
  -2   2   8         92.92         98.09         5.08 o                         
  -1   2   8        820.54        894.51        28.69 o                         
   0   2   8        289.29        341.62        41.76 o                         
   1   2   8        820.75        881.25        16.12 o                         
   2   2   8         92.92         93.61         4.14 o                         
   3   2   8         44.27         48.40         3.97 o                         
   4   2   8        126.27        135.11         7.05 o                         
   5   2   8        425.94        454.67        17.51 o                         
   6   2   8        203.00        236.83        11.83 o                         
   7   2   8         70.83         48.37         9.42 o                         
   8   2   8         10.39         23.71         9.78 o                         
   9   2   8         17.84         23.61        21.58 o                         
  10   2   8          3.86         11.91        11.01 o                         
  11   2   8         35.25         15.00        13.37 o                         
  12   2   8          2.67          2.20        11.40 o                         
  13   2   8          3.99         -2.25        10.87 o                         
 -14   3   8          0.74         -3.16        11.95 o                         
 -13   3   8         18.80         20.10        10.49 o                         
 -12   3   8         17.08         31.24        11.17 o                         
 -11   3   8        103.17        117.63        17.35 o                         
 -10   3   8         81.22         94.89        14.93 o                         
  -9   3   8        224.18        253.70        25.71 o                         
  -8   3   8         25.54         22.39        13.72 o                         
  -7   3   8         13.97         17.73         7.00 o                         
  -6   3   8         37.60         34.07         4.41 o                         
  -5   3   8         37.01         31.67         3.87 o                         
  -4   3   8         41.15         43.59         3.37 o                         
  -3   3   8        277.65        274.17        15.83 o                         
  -2   3   8         99.19        120.03        12.39 o                         
  -1   3   8        752.77        780.66        28.91 o                         
   0   3   8        638.33        583.18        39.44 o                         
   1   3   8        752.54        750.08        28.26 o                         
   2   3   8         99.51        116.42         8.94 o                         
   3   3   8        277.50        276.80        11.29 o                         
   4   3   8         41.24         41.72         4.98 o                         
   5   3   8         36.85         27.35         3.57 o                         
   6   3   8         37.61         31.97         8.85 o                         
   7   3   8         13.91          3.62         5.44 o                         
   8   3   8         25.58         21.02         8.08 o                         
   9   3   8        224.22        248.01        32.39 o                         
  10   3   8         81.17        106.25        19.17 o                         
  11   3   8        103.14         94.30        18.80 o                         
  12   3   8         17.09         20.18        11.63 o                         
  13   3   8         18.80         19.00        12.13 o                         
 -14   4   8          3.82         42.12        18.09 o                         
 -13   4   8          2.10         -7.38         7.38 o                         
 -12   4   8          5.72          4.01         7.22 o                         
 -11   4   8          8.61         15.98        14.51 o                         
 -10   4   8          9.83         25.10         9.47 o                         
  -9   4   8         30.21         23.84        19.77 o                         
  -8   4   8         47.75         33.66         9.51 o                         
  -7   4   8         45.71         53.55        12.20 o                         
  -6   4   8         58.47         61.13         8.75 o                         
  -5   4   8        126.58        148.74         7.63 o                         
  -4   4   8        336.71        345.41        13.83 o                         
  -3   4   8          7.22         10.37         2.06 o                         
  -2   4   8        157.99        179.45         8.07 o                         
  -1   4   8        172.23        197.93        13.82 o                         
   0   4   8        351.57        419.15        14.46 o                         
   1   4   8        172.84        197.93        10.58 o                         
   2   4   8        158.26        170.45        12.48 o                         
   3   4   8          7.20          7.23         1.78 o                         
   4   4   8        336.78        327.70        17.63 o                         
   5   4   8        126.52        126.04         9.53 o                         
   6   4   8         58.43         74.34        12.64 o                         
   7   4   8         45.76         34.87        30.27 o                         
   8   4   8         47.79         46.99        11.25 o                         
   9   4   8         30.23         28.30        10.67 o                         
  10   4   8          9.87         16.95        10.28 o                         
  11   4   8          8.60          9.08        10.20 o                         
  12   4   8          5.72          5.71        10.66 o                         
  13   4   8          2.12          6.05        10.46 o                         
 -13   5   8          2.92          6.63         9.27 o                         
 -12   5   8         16.52         14.14         8.18 o                         
 -11   5   8          4.93         -1.85         6.70 o                         
 -10   5   8        173.16        191.02        18.11 o                         
  -9   5   8         40.40         48.38        10.93 o                         
  -8   5   8        190.23        186.48        20.72 o                         
  -7   5   8         10.35          8.49         6.43 o                         
  -6   5   8         22.68         14.70         5.26 o                         
  -5   5   8        108.46        114.50         7.39 o                         
  -4   5   8         69.39         59.13         3.83 o                         
  -3   5   8        271.45        276.19        11.54 o                         
  -2   5   8        380.55        346.71        21.84 o                         
  -1   5   8         91.66        108.67         5.83 o                         
   0   5   8         51.44         42.43         2.90 o                         
   1   5   8         91.43        112.40         5.37 o                         
   2   5   8        380.53        360.20        14.70 o                         
   3   5   8        271.62        265.58        12.78 o                         
   4   5   8         69.26         53.05         5.54 o                         
   5   5   8        108.30        107.22         9.64 o                         
   6   5   8         22.61         30.24         8.96 o                         
   7   5   8         10.35          8.97         7.91 o                         
   8   5   8        190.26        192.63        26.20 o                         
   9   5   8         40.39         33.62        11.68 o                         
  10   5   8        173.02        180.35        26.22 o                         
  11   5   8          4.92          7.00        10.23 o                         
  12   5   8         16.55         11.16        12.11 o                         
  13   5   8          2.92          1.96        10.67 o                         
 -13   6   8          8.00          6.62         9.50 o                         
 -12   6   8          9.13          7.37         8.40 o                         
 -11   6   8          0.11         -2.10         6.97 o                         
 -10   6   8         13.47          4.09         6.85 o                         
  -9   6   8         28.29         27.23         7.76 o                         
  -8   6   8          6.27          0.98         7.73 o                         
  -7   6   8         58.14         47.56         8.40 o                         
  -6   6   8          2.84          1.85         3.44 o                         
  -5   6   8         31.72         32.56         3.50 o                         
  -4   6   8        110.32        102.08         6.09 o                         
  -3   6   8         64.50         75.54         6.47 o                         
  -2   6   8        356.96        338.20        21.72 o                         
  -1   6   8        138.10        145.43         7.32 o                         
   0   6   8         31.20         26.70         2.32 o                         
   1   6   8        138.23        146.46         8.38 o                         
   2   6   8        357.51        331.80        13.10 o                         
   3   6   8         64.40         84.39         6.62 o                         
   4   6   8        110.42        104.37         8.40 o                         
   5   6   8         31.78         33.30         5.52 o                         
   6   6   8          2.85         -1.09         4.78 o                         
   7   6   8         58.27         54.70        12.20 o                         
   8   6   8          6.30         16.87         9.73 o                         
   9   6   8         28.31         21.26        11.05 o                         
  10   6   8         13.47         14.73        10.26 o                         
  11   6   8          0.11          6.96        11.42 o                         
  12   6   8          9.13          7.36        10.76 o                         
  13   6   8          8.02          3.88        10.85 o                         
 -13   7   8         10.93          4.47        11.15 o                         
 -12   7   8          5.45          3.33         7.66 o                         
 -11   7   8          0.10         -0.94         6.03 o                         
 -10   7   8          5.80         -0.83         6.28 o                         
  -9   7   8          1.10         -1.89         6.23 o                         
  -8   7   8        109.20        107.82        16.55 o                         
  -7   7   8          9.54         13.89         6.74 o                         
  -6   7   8        120.51        129.26         9.48 o                         
  -5   7   8         33.48         26.57         4.15 o                         
  -4   7   8        503.98        516.40        23.57 o                         
  -3   7   8         94.72        129.88         9.73 o                         
  -2   7   8        539.71        570.09        20.99 o                         
  -1   7   8        113.28        111.96         7.01 o                         
   0   7   8        176.57        182.90        10.84 o                         
   1   7   8        113.31        118.59         6.11 o                         
   2   7   8        539.58        551.92        20.09 o                         
   3   7   8         94.56        123.91        23.65 o                         
   4   7   8        503.93        554.70        35.70 o                         
   5   7   8         33.51         34.17         6.19 o                         
   6   7   8        120.60        134.07        14.67 o                         
   7   7   8          9.49         23.18         9.04 o                         
   8   7   8        109.19         86.75        16.18 o                         
   9   7   8          1.11          3.08         8.86 o                         
  10   7   8          5.78          6.56         9.96 o                         
  11   7   8          0.11        -10.46        10.61 o                         
  12   7   8          5.48         16.54        10.98 o                         
  13   7   8         10.93         23.13        13.09 o                         
 -13   8   8          4.06          6.81        10.07 o                         
 -12   8   8          1.57         -0.94         7.56 o                         
 -11   8   8         33.22         51.43        13.64 o                         
 -10   8   8          4.45          1.58         7.14 o                         
  -9   8   8         14.62         15.97         7.25 o                         
  -8   8   8          9.77          0.75         5.99 o                         
  -7   8   8         74.44         59.82         8.94 o                         
  -6   8   8         56.89         57.93         6.43 o                         
  -5   8   8        167.90        201.32        12.46 o                         
  -4   8   8        221.76        224.36        18.95 o                         
  -3   8   8        114.66        131.75         9.45 o                         
  -2   8   8        190.51        196.45        12.58 o                         
  -1   8   8        157.52        167.32         9.09 o                         
   0   8   8          3.77          4.81         2.60 o                         
   1   8   8        157.71        179.55         8.85 o                         
   2   8   8        190.46        196.17        11.12 o                         
   3   8   8        114.76        112.31         9.50 o                         
   4   8   8        221.82        220.61        17.22 o                         
   5   8   8        167.94        214.73        30.78 o                         
   6   8   8         56.78         71.34        10.87 o                         
   7   8   8         74.43         64.00        14.70 o                         
   8   8   8          9.76         27.70        11.14 o                         
   9   8   8         14.59          4.85        10.61 o                         
  10   8   8          4.43          8.49        10.31 o                         
  11   8   8         33.24         32.18        13.15 o                         
  12   8   8          1.56         -1.87        10.73 o                         
 -12   9   8          0.38          2.64         7.74 o                         
 -11   9   8          3.45          3.34         8.41 o                         
 -10   9   8         24.57         39.25         8.99 o                         
  -9   9   8         18.80         27.79         8.05 o                         
  -8   9   8         68.93         83.04        15.84 o                         
  -7   9   8         35.51         33.52         6.32 o                         
  -6   9   8        128.12        138.61        10.29 o                         
  -5   9   8         12.06         25.96         7.50 o                         
  -4   9   8         37.61         42.47         7.00 o                         
  -3   9   8        255.79        295.05        17.15 o                         
  -2   9   8        185.71        187.87        15.86 o                         
  -1   9   8         53.52         58.84         6.87 o                         
   0   9   8         77.43         77.63         7.14 o                         
   1   9   8         53.56         38.21         5.07 o                         
   2   9   8        186.16        191.92        14.30 o                         
   3   9   8        256.40        241.80        14.13 o                         
   4   9   8         37.73         48.07         8.79 o                         
   5   9   8         12.11         24.50        11.27 o                         
   6   9   8        128.14        126.60        23.11 o                         
   8   9   8         68.95         65.37        15.57 o                         
   9   9   8         18.80          3.50        10.74 o                         
  10   9   8         24.56         10.93        10.68 o                         
  11   9   8          3.45         -1.88        11.41 o                         
  12   9   8          0.37         -7.79        11.23 o                         
 -12  10   8          3.83          9.86        10.73 o                         
 -11  10   8          5.06         11.81         7.91 o                         
 -10  10   8          1.62          3.94         6.82 o                         
  -9  10   8          1.02          1.43         6.22 o                         
  -8  10   8         76.38         83.96        16.64 o                         
  -7  10   8          1.48          2.88         5.68 o                         
  -6  10   8        119.21        115.18        10.80 o                         
  -5  10   8         41.84         45.63         7.01 o                         
  -4  10   8         21.48         13.50         5.62 o                         
  -3  10   8         93.70         93.64         8.42 o                         
  -2  10   8          1.47          3.04         3.97 o                         
  -1  10   8         44.65         52.78         8.83 o                         
   0  10   8         39.60         19.29         6.04 o                         
   1  10   8         44.73         40.64         5.94 o                         
   2  10   8          1.45         -0.93         3.28 o                         
   3  10   8         93.91         89.47         7.66 o                         
   4  10   8         21.47         21.06         5.73 o                         
   5  10   8         41.77         44.91         6.96 o                         
   6  10   8        119.01         85.23        52.76 o                         
  10  10   8          1.62        -12.60        12.60 o                         
  11  10   8          5.06          2.00        12.55 o                         
 -12  11   8          0.82          8.21        13.22 o                         
 -11  11   8          3.76          3.59        10.29 o                         
 -10  11   8         13.76          8.91         9.29 o                         
  -9  11   8          4.90         20.85        10.32 o                         
  -8  11   8          0.70          5.99         8.48 o                         
  -7  11   8          5.79          3.05         5.91 o                         
  -6  11   8         26.90         36.52         6.90 o                         
  -5  11   8         48.26         45.83         7.29 o                         
  -4  11   8         23.04         24.70         5.88 o                         
  -3  11   8         29.25         29.37         5.68 o                         
  -2  11   8         96.33         98.20        12.86 o                         
  -1  11   8          7.07          8.17         7.64 o                         
   0  11   8         33.59         36.06         7.86 o                         
   1  11   8          7.10          0.51         6.39 o                         
   2  11   8         96.27         91.82        16.22 o                         
   3  11   8         29.17         22.35         5.02 o                         
   4  11   8         23.00         19.41         5.73 o                         
   5  11   8         48.36         39.70         7.03 o                         
   6  11   8         26.90         27.41         8.62 o                         
   7  11   8          5.77          2.86         9.64 o                         
 -11  12   8          1.50          1.69         9.70 o                         
 -10  12   8          1.27         -2.48         9.51 o                         
  -9  12   8          5.39          5.10         8.67 o                         
  -8  12   8         11.12         18.11        19.85 o                         
  -7  12   8         42.03         48.54         9.55 o                         
  -6  12   8         63.57         72.85         9.51 o                         
  -5  12   8         86.27         96.30        14.65 o                         
  -4  12   8          0.30          6.21         5.14 o                         
  -3  12   8        112.77        116.90        15.29 o                         
  -2  12   8         71.57         54.23         9.17 o                         
  -1  12   8         13.02          0.88         5.66 o                         
   0  12   8         17.69         13.91         6.49 o                         
   1  12   8         13.07         12.59         6.88 o                         
   2  12   8         71.56         56.42         8.31 o                         
   3  12   8        112.90        127.00        14.93 o                         
   4  12   8          0.30          2.48         4.23 o                         
   5  12   8         86.29         84.08         9.46 o                         
   6  12   8         63.62         61.56         9.97 o                         
   7  12   8         42.07         34.92        12.35 o                         
   8  12   8         11.12         -1.86         8.74 o                         
   9  12   8          5.40        -10.71        18.01 o                         
 -10  13   8          1.01          5.27         9.71 o                         
  -9  13   8          3.93         15.81        12.45 o                         
  -8  13   8          0.17          1.59         8.99 o                         
  -7  13   8          2.58         -0.05         6.74 o                         
  -6  13   8          2.11          3.98         5.65 o                         
  -5  13   8          3.62          6.76         6.22 o                         
  -4  13   8         50.20         63.69        12.58 o                         
  -3  13   8         67.93         55.59        10.97 o                         
  -2  13   8         20.99         23.32         7.50 o                         
  -1  13   8         43.12         30.10         8.17 o                         
   0  13   8         12.15         10.74         7.02 o                         
   1  13   8         43.14         39.00         8.93 o                         
   2  13   8         21.11         16.55         7.51 o                         
   3  13   8         67.89         68.83        10.73 o                         
   4  13   8         50.43         49.03         8.48 o                         
   5  13   8          3.59         -0.78         6.77 o                         
   6  13   8          2.11          0.83         6.84 o                         
   7  13   8          2.57          6.64         8.22 o                         
   8  13   8          0.17          4.32         8.40 o                         
   9  13   8          3.92          8.40        17.35 o                         
  10  13   8          1.00        -10.43        10.43 o                         
 -10  14   8          0.59         -3.35        13.44 o                         
  -9  14   8          4.06         -5.36        10.59 o                         
  -8  14   8         24.60         15.89         9.31 o                         
  -7  14   8          4.72          4.04         6.65 o                         
  -6  14   8         31.92         35.92        11.99 o                         
  -5  14   8         36.67         50.49        11.14 o                         
  -4  14   8         82.44         80.99        13.30 o                         
  -3  14   8         58.10         71.13        10.46 o                         
  -2  14   8        116.83        111.85        13.49 o                         
  -1  14   8         15.69         16.21        12.15 o                         
   0  14   8          5.82         12.44         6.79 o                         
   1  14   8         15.63         21.38        15.65 o                         
   2  14   8        116.60        117.92        15.16 o                         
   3  14   8         58.01         45.11        10.55 o                         
   4  14   8         82.48         84.88        13.59 o                         
   5  14   8         36.69         37.77        15.74 o                         
   6  14   8         31.92         25.90        10.15 o                         
   7  14   8          4.72         -4.68         8.20 o                         
   8  14   8         24.60         34.82        11.50 o                         
   9  14   8          4.05         14.31         9.67 o                         
  10  14   8          0.59          2.21        11.84 o                         
  -9  15   8          2.91         -6.50        14.76 o                         
  -8  15   8          3.62         12.55         8.01 o                         
  -7  15   8         11.87          7.39         8.61 o                         
  -6  15   8         12.78         19.14         9.27 o                         
  -5  15   8         20.60         13.54         8.22 o                         
  -4  15   8          7.28         21.36         8.07 o                         
  -3  15   8          9.93         13.24         7.75 o                         
  -2  15   8         34.37         32.60        11.70 o                         
  -1  15   8         10.60         11.72         7.70 o                         
   0  15   8         14.76         11.50         7.36 o                         
   1  15   8         10.61          9.22         6.90 o                         
   2  15   8         34.48         20.69        12.99 o                         
   3  15   8          9.89         28.94        13.21 o                         
   4  15   8          7.31         21.18        10.54 o                         
   5  15   8         20.57         15.75        13.38 o                         
   6  15   8         12.78         29.05        15.11 o                         
   7  15   8         11.86         13.53        14.41 o                         
   8  15   8          3.62          6.92        10.43 o                         
   9  15   8          2.90          6.36        12.70 o                         
  -8  16   8         10.75         17.07        11.81 o                         
  -7  16   8         11.68         21.83        10.39 o                         
  -6  16   8          4.74          3.46         8.53 o                         
  -5  16   8         16.57         16.91         9.11 o                         
  -4  16   8          4.33         13.66        10.22 o                         
  -3  16   8         28.01         28.89         8.99 o                         
  -2  16   8          2.58          5.29         7.32 o                         
  -1  16   8          1.52         11.60         9.60 o                         
   0  16   8          4.13          9.22        10.65 o                         
   1  16   8          1.53         -1.91        10.08 o                         
   2  16   8          2.55          5.94        12.30 o                         
   3  16   8         28.06         36.47        15.15 o                         
   4  16   8          4.35          6.24        11.14 o                         
   5  16   8         16.59          6.81        13.60 o                         
   6  16   8          4.72          4.79        15.20 o                         
   7  16   8         11.66         17.68        16.64 o                         
   8  16   8         10.73         14.52        12.64 o                         
  -7  17   8          1.83          1.89         8.63 o                         
  -6  17   8          1.05          3.18         9.20 o                         
  -5  17   8          2.16          5.33         9.02 o                         
  -4  17   8          2.34          8.34         7.64 o                         
  -3  17   8         22.73         32.18         9.33 o                         
  -2  17   8          4.81          0.05         7.29 o                         
  -1  17   8          7.10          8.12        10.15 o                         
   0  17   8          7.30          7.85        10.36 o                         
   1  17   8          7.07          6.02        10.42 o                         
   2  17   8          4.81         12.46        12.79 o                         
   3  17   8         22.76         19.08        13.58 o                         
   4  17   8          2.35         19.54        12.97 o                         
   5  17   8          2.17         -2.34        13.07 o                         
   6  17   8          1.05          2.40        14.54 o                         
  -6  18   8          4.65          3.78        13.85 o                         
  -5  18   8          3.67         15.11        15.11 o                         
  -4  18   8         11.48         15.38         9.29 o                         
  -3  18   8          3.64          1.22         9.87 o                         
  -2  18   8         18.06         24.16        21.68 o                         
  -1  18   8          4.16         17.33        11.46 o                         
   0  18   8          9.63         14.34        11.39 o                         
   1  18   8          4.15         10.56        12.36 o                         
   2  18   8         18.03         17.36        13.72 o                         
   3  18   8          3.62         -2.21        11.06 o                         
   4  18   8         11.46          2.26        12.64 o                         
  -3  19   8          4.07          4.25        10.03 o                         
  -2  19   8         12.47         20.44        11.56 o                         
  -1  19   8          1.64          3.93        18.69 o                         
   0  19   8          2.29         15.05        14.02 o                         
   1  19   8          1.63         -2.19        11.75 o                         
   2  19   8         12.47         18.04        14.88 o                         
   0   0   9       4292.22       4558.49       216.97 o                         
   1   0   9        104.17        160.24         5.90 o                         
   2   0   9       1369.71       1497.68        55.56 o                         
   3   0   9        304.51        309.87        12.68 o                         
   4   0   9         15.20         24.73         3.44 o                         
   5   0   9         26.49         29.16         3.04 o                         
   6   0   9         58.01         59.25         8.22 o                         
   7   0   9         15.67         17.54         5.59 o                         
   8   0   9         18.67         18.77         7.57 o                         
   9   0   9          2.11          5.37         6.77 o                         
  10   0   9         22.05         27.50        16.80 o                         
  11   0   9          3.45          5.82         8.52 o                         
  12   0   9         36.74         45.20        17.37 o                         
  13   0   9          0.09         19.09        15.16 o                         
 -13   1   9          2.20          5.25        13.38 o                         
 -12   1   9          0.96         15.12        10.27 o                         
 -11   1   9          0.42         -6.03         9.46 o                         
 -10   1   9         55.03         59.96        11.63 o                         
  -9   1   9          8.21         15.33         7.95 o                         
  -8   1   9          4.18          7.24         5.54 o                         
  -7   1   9         14.10         15.44         5.26 o                         
  -6   1   9         82.76         92.47        10.00 o                         
  -5   1   9         41.99         35.75         4.07 o                         
  -4   1   9        152.95        156.85        17.03 o                         
  -3   1   9        202.25        203.79        13.05 o                         
  -2   1   9        332.93        326.15        11.46 o                         
  -1   1   9         20.86         25.38         5.55 o                         
   0   1   9        230.57        241.30         9.34 o                         
   1   1   9         20.80         21.38         2.91 o                         
   2   1   9        333.51        359.70        15.32 o                         
   3   1   9        201.95        170.65        10.98 o                         
   4   1   9        153.33        180.70         8.84 o                         
   5   1   9         42.05         30.84         3.55 o                         
   6   1   9         82.71         78.05         8.25 o                         
   7   1   9         14.13         14.24         6.86 o                         
   8   1   9          4.19         10.64         6.73 o                         
   9   1   9          8.17          5.69         7.74 o                         
  10   1   9         55.03         63.15        12.57 o                         
  11   1   9          0.43         -9.90        13.68 o                         
  12   1   9          0.96         -2.48        13.06 o                         
  13   1   9          2.20          4.97        12.88 o                         
 -13   2   9          2.30          5.19         8.55 o                         
 -12   2   9         10.73         16.20         9.70 o                         
 -11   2   9         46.97         66.53        13.29 o                         
 -10   2   9          6.43         12.27        10.59 o                         
  -9   2   9          5.30          1.71         5.57 o                         
  -8   2   9          5.62         12.23        11.86 o                         
  -7   2   9         96.87         95.22        21.61 o                         
  -6   2   9         52.64         59.36        10.42 o                         
  -5   2   9        126.31        107.13         8.11 o                         
  -4   2   9         27.93         30.12         3.22 o                         
  -3   2   9        107.62        112.00         6.29 o                         
  -2   2   9        386.48        440.34        26.59 o                         
  -1   2   9        151.44        173.70        12.83 o                         
   0   2   9        319.88        385.14        13.75 o                         
   1   2   9        151.34        170.35         7.99 o                         
   2   2   9        386.74        440.99        20.34 o                         
   3   2   9        107.92        105.07         5.25 o                         
   4   2   9         27.95         31.99         3.62 o                         
   5   2   9        126.22        122.01         6.81 o                         
   6   2   9         52.63         46.82         5.53 o                         
   7   2   9         96.68         84.21        40.11 o                         
   8   2   9          5.64          6.09         6.06 o                         
   9   2   9          5.32         10.24         7.75 o                         
  10   2   9          6.44          9.81        11.33 o                         
  11   2   9         46.95         54.93        16.40 o                         
  12   2   9         10.70          2.17        10.88 o                         
  13   2   9          2.30         -2.23        11.94 o                         
 -13   3   9          3.94          4.05         8.72 o                         
 -12   3   9          7.22         13.63         9.38 o                         
 -11   3   9          6.31         11.88         8.67 o                         
 -10   3   9         29.34         34.01        10.48 o                         
  -9   3   9          0.09          2.34         7.68 o                         
  -8   3   9          6.16          0.19         6.43 o                         
  -7   3   9         29.98         45.17        10.43 o                         
  -6   3   9        169.00        167.99        10.97 o                         
  -5   3   9         74.14         78.39         5.73 o                         
  -4   3   9          2.26          3.84         2.15 o                         
  -3   3   9        254.79        238.90        10.11 o                         
  -2   3   9        103.05        106.06         5.53 o                         
  -1   3   9         30.89         36.80         2.84 o                         
   0   3   9        464.26        496.46        29.17 o                         
   1   3   9         30.99         43.68         5.14 o                         
   2   3   9        103.04        110.76         6.08 o                         
   3   3   9        254.97        235.83        10.25 o                         
   4   3   9          2.31          4.09         2.20 o                         
   5   3   9         74.14         78.07         6.17 o                         
   6   3   9        169.04        195.10        14.75 o                         
   7   3   9         29.98         31.38         9.19 o                         
   8   3   9          6.18         14.51         7.91 o                         
   9   3   9          0.09         10.06         8.89 o                         
  10   3   9         29.38         57.91        14.63 o                         
  11   3   9          6.31         -3.82        12.00 o                         
  12   3   9          7.21         18.34        11.71 o                         
  13   3   9          3.94         -2.12        10.97 o                         
 -13   4   9          0.47          6.66         8.16 o                         
 -12   4   9          1.56          3.18        12.05 o                         
 -11   4   9         22.34         27.67        10.19 o                         
 -10   4   9         23.85         31.09        10.32 o                         
  -9   4   9         27.44         28.52        13.60 o                         
  -8   4   9        109.54        104.71        15.65 o                         
  -7   4   9         11.96         16.32        17.45 o                         
  -6   4   9         25.71         12.36         8.87 o                         
  -5   4   9         71.05         71.55         6.35 o                         
  -4   4   9         46.00         46.68         6.34 o                         
  -3   4   9        166.55        169.81        13.70 o                         
  -2   4   9         23.67         18.66         2.50 o                         
  -1   4   9         63.77         52.58         3.97 o                         
   0   4   9         67.28         61.95         6.30 o                         
   1   4   9         64.06         58.33         4.32 o                         
   2   4   9         23.65         20.84         2.57 o                         
   3   4   9        166.41        156.01        12.01 o                         
   4   4   9         45.96         31.33         6.94 o                         
   5   4   9         71.00         51.57        13.02 o                         
   6   4   9         25.70         10.44         5.46 o                         
   7   4   9         12.03          1.32         7.82 o                         
   8   4   9        109.62        116.25        18.66 o                         
   9   4   9         27.48         30.33        11.88 o                         
  10   4   9         23.81         17.15        11.14 o                         
  11   4   9         22.34         23.85        12.62 o                         
  12   4   9          1.57         -3.83        10.27 o                         
  13   4   9          0.47          8.10        11.20 o                         
 -13   5   9          0.82         -0.04        10.60 o                         
 -12   5   9          6.97          3.47         8.03 o                         
 -11   5   9         14.38         16.34         7.56 o                         
 -10   5   9          1.25          5.82         5.96 o                         
  -9   5   9          1.49          3.29         7.46 o                         
  -8   5   9        137.92        151.62        19.25 o                         
  -7   5   9         92.60        112.83        38.62 o                         
  -6   5   9         84.12         85.05        13.33 o                         
  -5   5   9         75.84         80.79         8.01 o                         
  -4   5   9         58.51         74.40         5.13 o                         
  -3   5   9        395.18        407.68        16.61 o                         
  -2   5   9        486.02        527.54        49.73 o                         
  -1   5   9         43.39         45.88         3.96 o                         
   0   5   9         24.42         21.87         3.18 o                         
   1   5   9         43.37         53.01         7.47 o                         
   2   5   9        486.57        450.47        46.99 o                         
   3   5   9        395.11        385.81        23.88 o                         
   4   5   9         58.39         74.70        10.69 o                         
   5   5   9         75.79         70.30         9.00 o                         
   6   5   9         84.12         98.54        16.07 o                         
   7   5   9         92.66        107.20        17.30 o                         
   8   5   9        137.81        149.52        22.35 o                         
   9   5   9          1.49          1.57         9.60 o                         
  10   5   9          1.26         -3.35         8.83 o                         
  11   5   9         14.37         23.40        11.78 o                         
  12   5   9          6.96          7.55        11.18 o                         
  13   5   9          0.82         13.93        12.70 o                         
 -13   6   9          3.36          7.49         9.02 o                         
 -12   6   9          1.72          3.73         7.54 o                         
 -11   6   9          2.49          2.25         7.47 o                         
 -10   6   9          0.44          0.84         6.32 o                         
  -9   6   9          9.63         11.09         6.74 o                         
  -8   6   9          6.94          6.02         6.10 o                         
  -7   6   9         98.99         92.69        11.03 o                         
  -6   6   9         10.03          9.08         4.91 o                         
  -5   6   9        122.63        109.06        11.51 o                         
  -4   6   9        389.68        381.52        18.24 o                         
  -3   6   9          5.57         16.85         3.51 o                         
  -2   6   9         90.51        108.38         6.22 o                         
  -1   6   9         17.60         17.41         3.20 o                         
   0   6   9        704.30        729.81        27.28 o                         
   1   6   9         17.71         13.64         2.71 o                         
   2   6   9         90.49        100.97         6.51 o                         
   3   6   9          5.61         14.60         5.67 o                         
   4   6   9        389.67        378.16        25.22 o                         
   5   6   9        122.70        123.74        13.84 o                         
   6   6   9          9.99         19.97         8.98 o                         
   7   6   9         98.99        113.00        18.10 o                         
   8   6   9          6.94          5.79         8.24 o                         
   9   6   9          9.67         -1.55         8.94 o                         
  10   6   9          0.44         -5.01        11.18 o                         
  11   6   9          2.48         -8.85        11.88 o                         
  12   6   9          1.72         -5.61        11.74 o                         
 -13   7   9          8.36          9.53        10.96 o                         
 -12   7   9          1.64          1.66         7.35 o                         
 -11   7   9          6.94          6.67         8.00 o                         
 -10   7   9          0.30         -5.72         6.99 o                         
  -9   7   9          8.16         12.35         6.88 o                         
  -8   7   9         14.70         17.01         7.06 o                         
  -7   7   9         72.61         78.18        10.65 o                         
  -6   7   9         19.04         16.40         5.45 o                         
  -5   7   9         44.66         31.71         7.20 o                         
  -4   7   9         58.49         45.49         6.37 o                         
  -3   7   9        361.15        381.52        25.97 o                         
  -2   7   9         82.21        112.29        11.33 o                         
  -1   7   9        443.73        445.50        30.22 o                         
   0   7   9         25.00         37.06         5.40 o                         
   1   7   9        444.01        465.31        21.03 o                         
   2   7   9         82.02         99.20        10.88 o                         
   3   7   9        361.23        390.82        30.59 o                         
   4   7   9         58.44         54.40        15.20 o                         
   5   7   9         44.66         41.35         8.42 o                         
   6   7   9         19.07         22.85         7.25 o                         
   7   7   9         72.59         83.83        15.71 o                         
   8   7   9         14.69         20.89        10.19 o                         
   9   7   9          8.21          4.76        10.19 o                         
  10   7   9          0.30          1.69         9.31 o                         
  11   7   9          6.92         16.04        11.90 o                         
  12   7   9          1.64         16.87        12.77 o                         
 -12   8   9          1.68         -2.44         7.79 o                         
 -11   8   9          2.78         -2.43         7.58 o                         
 -10   8   9          9.66          3.74         8.01 o                         
  -9   8   9          5.03          2.29         6.24 o                         
  -8   8   9          3.50          7.60         6.32 o                         
  -7   8   9         35.40         25.63         6.87 o                         
  -6   8   9          4.92         -0.40         6.49 o                         
  -5   8   9         36.39         56.47        11.66 o                         
  -4   8   9         10.73         12.07         4.44 o                         
  -3   8   9         70.27         75.49        12.00 o                         
  -2   8   9         20.26         15.99         4.11 o                         
  -1   8   9          2.80          0.33         3.73 o                         
   0   8   9         25.78         29.19         4.14 o                         
   1   8   9          2.82          0.98         2.99 o                         
   2   8   9         20.29         26.90         5.03 o                         
   3   8   9         70.45         81.39        10.88 o                         
   4   8   9         10.75          1.88         9.81 o                         
   5   8   9         36.36         49.99        15.07 o                         
   6   8   9          4.93          7.45         7.20 o                         
   7   8   9         35.30         29.51        11.75 o                         
   8   8   9          3.50         12.83         9.91 o                         
   9   8   9          5.02          3.35         9.66 o                         
  10   8   9          9.65         14.03        11.34 o                         
  11   8   9          2.78         -5.50        11.25 o                         
  12   8   9          1.68          5.76        12.59 o                         
 -12   9   9          5.66         -0.37        10.55 o                         
 -11   9   9         10.41         25.81         9.00 o                         
 -10   9   9          1.01         -1.15         7.33 o                         
  -9   9   9          0.21         -3.81         6.46 o                         
  -8   9   9         39.33         37.73        11.51 o                         
  -7   9   9         10.94         14.83         9.07 o                         
  -6   9   9         74.82         75.20        14.28 o                         
  -5   9   9         15.87         20.67         6.55 o                         
  -4   9   9         32.50         27.31         6.64 o                         
  -3   9   9        108.41        121.41         9.73 o                         
  -2   9   9        160.37        181.55        12.61 o                         
  -1   9   9        171.71        215.16        17.14 o                         
   0   9   9        362.25        427.52        35.58 o                         
   1   9   9        171.79        206.69        12.50 o                         
   2   9   9        160.47        186.60        13.21 o                         
   3   9   9        108.46         92.65         8.86 o                         
   4   9   9         32.55         30.82         9.17 o                         
   5   9   9         15.81         18.91         9.26 o                         
   6   9   9         74.79         86.84        19.67 o                         
   8   9   9         39.30         17.40        11.41 o                         
   9   9   9          0.22          9.00        11.33 o                         
  10   9   9          1.01          1.87         9.85 o                         
  11   9   9         10.39         15.43        12.47 o                         
 -11  10   9          1.58         -5.38         9.31 o                         
 -10  10   9          2.42          8.94         9.00 o                         
  -9  10   9          8.02         25.51        10.32 o                         
  -8  10   9          7.00         13.87         8.77 o                         
  -7  10   9         19.55         26.55        10.22 o                         
  -6  10   9         28.77         30.65         8.56 o                         
  -5  10   9         20.18          9.77         6.25 o                         
  -4  10   9         29.83         35.04         6.75 o                         
  -3  10   9         73.43         77.41         9.11 o                         
  -2  10   9        153.61        151.49        12.13 o                         
  -1  10   9         34.59         17.99         7.86 o                         
   0  10   9         29.42         17.46         5.36 o                         
   1  10   9         34.35         24.83         5.30 o                         
   2  10   9        153.66        143.28        11.43 o                         
   3  10   9         73.34         59.37         7.51 o                         
   4  10   9         29.85         18.93         5.52 o                         
   5  10   9         20.22         20.75         8.46 o                         
   6  10   9         28.72         14.13         8.33 o                         
  10  10   9          2.42         11.88        13.03 o                         
  11  10   9          1.58          8.17        12.25 o                         
 -11  11   9          0.83         -7.47        10.18 o                         
 -10  11   9          1.95          0.00         9.00 o                         
  -9  11   9          5.08          3.49         8.87 o                         
  -8  11   9         13.37         20.22         9.87 o                         
  -7  11   9         12.16         24.91         9.74 o                         
  -6  11   9          0.61         -3.27         5.92 o                         
  -5  11   9         32.83         29.65         8.79 o                         
  -4  11   9         33.74         50.67         8.11 o                         
  -3  11   9         26.22         27.60         5.93 o                         
  -2  11   9          8.05         16.99         5.25 o                         
  -1  11   9          1.73          4.16         5.64 o                         
   0  11   9         12.99          7.91         5.57 o                         
   1  11   9          1.75         -1.86         5.12 o                         
   2  11   9          8.06          7.58         4.62 o                         
   3  11   9         26.22         29.14         6.01 o                         
   4  11   9         33.71         28.98         8.29 o                         
   5  11   9         32.84         34.66         7.08 o                         
   6  11   9          0.60          2.67         5.55 o                         
   7  11   9         12.15         19.74        10.96 o                         
 -10  12   9          1.30         -3.68         9.18 o                         
  -9  12   9          1.56         -0.21         8.40 o                         
  -8  12   9          4.04         24.80        20.58 o                         
  -7  12   9          5.95         19.51         9.62 o                         
  -6  12   9          5.65          0.84         7.00 o                         
  -5  12   9         31.82         50.01         7.76 o                         
  -4  12   9         54.50         43.35         8.74 o                         
  -3  12   9         84.05         76.91         8.80 o                         
  -2  12   9         64.24         64.37        13.11 o                         
  -1  12   9        198.00        234.71        24.86 o                         
   0  12   9         75.38         45.72         8.44 o                         
   1  12   9        197.70        206.16        17.80 o                         
   2  12   9         64.22         52.11         7.55 o                         
   3  12   9         83.96        107.80        13.47 o                         
   4  12   9         54.45         46.22         9.00 o                         
   5  12   9         31.93         25.85        11.54 o                         
   6  12   9          5.63         10.83         8.34 o                         
   7  12   9          5.94          6.27         8.07 o                         
   8  12   9          4.04         -5.58         8.64 o                         
   9  12   9          1.56          1.83         8.67 o                         
 -10  13   9          0.46          3.49        14.77 o                         
  -9  13   9          0.38          5.48         9.55 o                         
  -8  13   9         10.56         15.54         9.65 o                         
  -7  13   9          3.52          5.13        10.65 o                         
  -6  13   9         16.00         24.78         8.44 o                         
  -5  13   9          2.65          8.07         6.48 o                         
  -4  13   9         58.28         73.02        11.33 o                         
  -3  13   9         13.59          6.08         6.08 o                         
  -2  13   9         20.00         14.09         6.76 o                         
  -1  13   9         23.69         14.15         7.65 o                         
   0  13   9          0.08          6.89         6.54 o                         
   1  13   9         23.63         14.26         6.78 o                         
   2  13   9         19.99         22.51         7.02 o                         
   3  13   9         13.57         19.14         6.04 o                         
   4  13   9         58.20         43.43         9.07 o                         
   5  13   9          2.66          5.70         7.06 o                         
   6  13   9         15.95         15.49        11.32 o                         
   7  13   9          3.51         12.30         9.02 o                         
   8  13   9         10.56          9.19         9.21 o                         
   9  13   9          0.38         -5.99         9.78 o                         
  10  13   9          0.46         -2.19        13.72 o                         
  -9  14   9          1.61         -5.69        10.21 o                         
  -8  14   9         10.86         11.98        10.05 o                         
  -7  14   9         12.52          6.61         9.97 o                         
  -6  14   9          7.18         12.42         7.16 o                         
  -5  14   9         28.20         25.44         8.81 o                         
  -4  14   9         17.09         14.67         7.44 o                         
  -3  14   9          3.94          9.05         6.27 o                         
  -2  14   9         45.59         42.28        12.83 o                         
  -1  14   9          0.18         -5.43         6.62 o                         
   0  14   9         83.98         69.38        11.37 o                         
   1  14   9          0.18          5.49         7.36 o                         
   2  14   9         45.65         35.05         9.33 o                         
   3  14   9          3.93          2.97         5.40 o                         
   4  14   9         17.10         19.90         7.35 o                         
   5  14   9         28.21         11.61        10.42 o                         
   6  14   9          7.18          2.45        14.64 o                         
   7  14   9         12.53         13.15        14.78 o                         
   8  14   9         10.88          9.32         8.97 o                         
   9  14   9          1.61         -2.93        11.82 o                         
  -8  15   9          0.89          5.75        10.56 o                         
  -7  15   9         18.87         15.18        14.44 o                         
  -6  15   9          1.79         -2.61         8.10 o                         
  -5  15   9          6.62         12.63         8.10 o                         
  -4  15   9         11.07          6.66         7.18 o                         
  -3  15   9         20.62         10.27         7.80 o                         
  -2  15   9         16.20         15.23         8.85 o                         
  -1  15   9          7.57          4.97        11.96 o                         
   0  15   9         44.17         40.45        10.06 o                         
   1  15   9          7.56          8.05         7.47 o                         
   2  15   9         16.21          8.73        10.72 o                         
   3  15   9         20.62         13.81        11.59 o                         
   4  15   9         11.10         13.75         9.45 o                         
   5  15   9          6.65          4.84         9.20 o                         
   6  15   9          1.80         12.12        14.37 o                         
   7  15   9         18.90         28.70        17.68 o                         
   8  15   9          0.89          2.75        17.26 o                         
  -7  16   9          7.32         15.57        17.33 o                         
  -6  16   9         15.97         15.53         9.74 o                         
  -5  16   9          3.00          8.90         7.74 o                         
  -4  16   9          3.34          0.16         7.41 o                         
  -3  16   9         12.06         27.23         9.85 o                         
  -2  16   9          6.08          4.48         7.29 o                         
  -1  16   9          0.93          0.78         7.15 o                         
   0  16   9          1.96          7.74         7.48 o                         
   1  16   9          0.92         -1.97        11.05 o                         
   2  16   9          6.07         -4.04        11.47 o                         
   3  16   9         12.02         16.57        13.53 o                         
   4  16   9          3.35         -2.97         9.49 o                         
   5  16   9          2.98         -7.35        11.60 o                         
   6  16   9         16.00          4.87        14.02 o                         
   7  16   9          7.32         20.55        18.13 o                         
  -6  17   9          9.30         12.25        10.21 o                         
  -5  17   9          4.05          3.12         7.69 o                         
  -4  17   9         16.60          5.63         7.95 o                         
  -3  17   9          0.78          1.83         7.93 o                         
  -2  17   9         12.24         14.13         8.50 o                         
  -1  17   9          1.22         -0.85        10.60 o                         
   0  17   9         16.27         16.11        11.70 o                         
   1  17   9          1.22          4.13        12.06 o                         
   2  17   9         12.21         19.01        13.68 o                         
   3  17   9          0.78          4.33        11.76 o                         
   4  17   9         16.59          6.70        10.23 o                         
   5  17   9          4.05         12.25        17.32 o                         
   6  17   9          9.28         17.06        16.86 o                         
  -5  18   9          0.67         -1.72         8.57 o                         
  -4  18   9          4.86         22.09         9.31 o                         
  -3  18   9         18.46         37.26        12.47 o                         
  -2  18   9          1.16         17.26        13.81 o                         
  -1  18   9          3.83         11.14        12.39 o                         
   0  18   9          2.93         -2.10        12.26 o                         
   1  18   9          3.83          2.16        12.28 o                         
   2  18   9          1.17          2.20        13.00 o                         
   3  18   9         18.44         22.50        16.08 o                         
   5  18   9          0.66         12.74        17.56 o                         
   0   0  10        320.05        295.47        28.29 o                         
   1   0  10         10.12          7.99         2.01 o                         
   2   0  10        135.74        129.05         6.41 o                         
   3   0  10         89.93         90.35         5.48 o                         
   4   0  10        221.61        264.37        11.64 o                         
   5   0  10        174.97        213.40         9.96 o                         
   6   0  10        546.43        602.59        30.39 o                         
   7   0  10         59.45         53.07        12.43 o                         
   8   0  10         13.83         19.14         8.96 o                         
   9   0  10         44.31         37.01        10.71 o                         
  10   0  10          0.82         11.59        15.97 o                         
  11   0  10          4.35         11.68        29.12 o                         
  12   0  10          0.63          2.62        12.65 o                         
  13   0  10          0.01         -5.36        14.36 o                         
 -13   1  10          2.90         -8.17        15.90 o                         
 -12   1  10          4.19         15.40         9.18 o                         
 -11   1  10          6.31         19.41         9.91 o                         
 -10   1  10          0.15          7.95        12.58 o                         
  -9   1  10         17.28         23.09         9.74 o                         
  -8   1  10         32.69         39.85        26.89 o                         
  -7   1  10        153.27        154.52        14.85 o                         
  -6   1  10        501.00        542.27        28.50 o                         
  -5   1  10        596.74        610.37        24.59 o                         
  -4   1  10       1280.63       1322.74        51.70 o                         
  -3   1  10        236.67        281.89        17.65 o                         
  -2   1  10        260.43        283.02        11.49 o                         
  -1   1  10        101.69         86.52         4.88 o                         
   0   1  10         27.97         42.73         6.71 o                         
   1   1  10        102.02         78.20         4.80 o                         
   2   1  10        260.34        273.35        12.45 o                         
   3   1  10        237.08        300.17        13.14 o                         
   4   1  10       1280.24       1304.93        54.06 o                         
   5   1  10        597.07        618.75        25.66 o                         
   6   1  10        500.91        565.23        51.02 o                         
   7   1  10        153.48        149.27        50.86 o                         
   8   1  10         32.70         32.17        11.35 o                         
   9   1  10         17.27         23.83        23.69 o                         
  10   1  10          0.15         -1.30         7.99 o                         
  11   1  10          6.31          4.75        12.73 o                         
  12   1  10          4.19          4.79        11.10 o                         
  13   1  10          2.92         24.33        14.57 o                         
 -13   2  10          3.73         31.71        14.69 o                         
 -12   2  10          5.84         10.33         9.73 o                         
 -11   2  10         22.08         47.64        12.02 o                         
 -10   2  10         61.03         71.36        13.16 o                         
  -9   2  10         20.27         52.55        21.22 o                         
  -8   2  10         34.85         45.62         9.33 o                         
  -7   2  10        220.42        238.77        19.63 o                         
  -6   2  10          4.09         19.69         5.65 o                         
  -5   2  10        366.96        377.51        21.19 o                         
  -4   2  10         79.09         88.15         8.16 o                         
  -3   2  10         49.95         53.33         4.44 o                         
  -2   2  10         41.90         49.96         5.38 o                         
  -1   2  10         15.52         23.26         5.13 o                         
   0   2  10        118.78        129.18        12.63 o                         
   1   2  10         15.41         11.94         3.05 o                         
   2   2  10         42.03         41.04         3.60 o                         
   3   2  10         49.79         59.54         4.71 o                         
   4   2  10         78.95         65.10         5.17 o                         
   5   2  10        367.57        383.46        19.83 o                         
   6   2  10          4.10         10.13         5.60 o                         
   7   2  10        220.52        278.80        34.58 o                         
   8   2  10         34.77         46.10        11.34 o                         
   9   2  10         20.27         29.60        10.76 o                         
  10   2  10         61.09         79.79        17.87 o                         
  11   2  10         22.07         46.47        16.30 o                         
  12   2  10          5.83         -4.31        10.40 o                         
  13   2  10          3.73         -2.22        11.70 o                         
 -13   3  10          5.89         15.88        11.77 o                         
 -12   3  10          0.94          8.28        10.23 o                         
 -11   3  10          4.74         -2.18         8.70 o                         
 -10   3  10          1.73         11.73         9.53 o                         
  -9   3  10         33.67         26.58         9.16 o                         
  -8   3  10         68.07         75.00        13.14 o                         
  -7   3  10         53.79         57.65        11.96 o                         
  -6   3  10        164.75        148.57        13.46 o                         
  -5   3  10        405.24        451.60        24.52 o                         
  -4   3  10          5.71         26.94         4.80 o                         
  -3   3  10        334.69        339.51        18.69 o                         
  -2   3  10        197.49        204.10        11.18 o                         
  -1   3  10         70.68         51.63         8.30 o                         
   0   3  10         51.70         38.12         3.64 o                         
   1   3  10         70.69         53.99         5.36 o                         
   2   3  10        197.47        196.79        10.30 o                         
   3   3  10        334.77        342.41        15.31 o                         
   4   3  10          5.68         27.72         5.90 o                         
   5   3  10        405.40        440.04        24.61 o                         
   6   3  10        164.50        143.97        12.14 o                         
   7   3  10         53.65         76.57        14.65 o                         
   8   3  10         68.07         71.06        14.75 o                         
   9   3  10         33.68         43.47        13.07 o                         
  10   3  10          1.72         -1.80         9.78 o                         
  11   3  10          4.73          5.77        11.09 o                         
  12   3  10          0.93          6.02        11.08 o                         
  13   3  10          5.90         38.15        14.66 o                         
 -13   4  10         11.64         22.21        12.75 o                         
 -12   4  10          7.95         15.15        10.02 o                         
 -11   4  10         15.75         27.73        17.26 o                         
 -10   4  10         19.12         25.01        11.55 o                         
  -9   4  10         58.51         80.07        16.82 o                         
  -8   4  10         77.84        111.05        24.12 o                         
  -7   4  10         34.67         49.10        26.51 o                         
  -6   4  10        229.28        205.74        17.73 o                         
  -5   4  10         36.00         25.73         5.30 o                         
  -4   4  10         56.78         65.56         7.67 o                         
  -3   4  10        310.52        319.13        19.07 o                         
  -2   4  10         39.72         37.79         5.43 o                         
  -1   4  10         15.51         22.28         3.51 o                         
   0   4  10        138.99        175.20        16.15 o                         
   1   4  10         15.53         22.80         3.59 o                         
   2   4  10         39.75         32.79         9.42 o                         
   3   4  10        310.44        309.98        21.28 o                         
   4   4  10         56.74         79.17        13.97 o                         
   5   4  10         35.94         37.43         7.86 o                         
   6   4  10        229.10        218.66        20.29 o                         
   7   4  10         34.56         24.50         9.85 o                         
   8   4  10         77.88         81.88        16.16 o                         
   9   4  10         58.47         65.75        14.80 o                         
  10   4  10         19.12         29.55        12.10 o                         
  11   4  10         15.72         18.54        11.78 o                         
  12   4  10          7.93         17.48        11.89 o                         
 -13   5  10          8.01         -3.30        13.96 o                         
 -12   5  10          1.15         -8.34        12.59 o                         
 -11   5  10          5.18         -3.20         6.91 o                         
 -10   5  10          5.73          6.44         8.75 o                         
  -9   5  10          6.05          1.41         7.84 o                         
  -8   5  10         73.39         71.04        43.05 o                         
  -7   5  10         24.85         49.81        41.45 o                         
  -6   5  10        108.51        104.12        16.24 o                         
  -5   5  10        342.40        340.78        44.59 o                         
  -4   5  10        802.26        845.17        59.88 o                         
  -3   5  10        892.43        873.64        68.59 o                         
  -2   5  10        487.71        469.68        47.40 o                         
  -1   5  10         44.69         58.10         6.98 o                         
   0   5  10        529.76        577.74        22.37 o                         
   1   5  10         44.57         49.22         7.90 o                         
   2   5  10        487.85        505.62        65.36 o                         
   3   5  10        892.32        803.99        84.28 o                         
   4   5  10        802.42        828.16        86.77 o                         
   5   5  10        341.99        402.83        45.43 o                         
   6   5  10        108.54         93.47        12.07 o                         
   7   5  10         24.83         10.88         8.89 o                         
   8   5  10         73.45         76.86        15.46 o                         
   9   5  10          6.07          9.56         9.70 o                         
  10   5  10          5.73          1.70        10.43 o                         
  11   5  10          5.17          9.03        10.29 o                         
  12   5  10          1.15        -11.45        13.07 o                         
 -12   6  10         10.34         13.09         7.96 o                         
 -11   6  10          3.31          8.17         7.95 o                         
 -10   6  10          0.49         -7.02         7.02 o                         
  -9   6  10          1.79          1.26         6.42 o                         
  -8   6  10          8.83          8.24         6.58 o                         
  -7   6  10         16.24         21.02         7.36 o                         
  -6   6  10         98.90         78.95        12.54 o                         
  -5   6  10         58.71         70.26        13.99 o                         
  -4   6  10         16.81         22.07         6.77 o                         
  -3   6  10         74.67         62.82        19.04 o                         
  -2   6  10         16.24         16.09         3.85 o                         
  -1   6  10        117.74        115.06         7.44 o                         
   0   6  10         21.68         27.22         3.90 o                         
   1   6  10        117.85        123.21         9.64 o                         
   2   6  10         16.19         18.50         6.22 o                         
   3   6  10         74.53         33.41        25.81 o                         
   4   6  10         16.79         15.12         7.63 o                         
   5   6  10         58.65         63.53        13.39 o                         
   6   6  10         98.77         78.25        14.90 o                         
   7   6  10         16.16         12.50         8.60 o                         
   8   6  10          8.83          5.96         9.47 o                         
   9   6  10          1.79          1.60         8.93 o                         
  10   6  10          0.49         -1.70        10.19 o                         
  11   6  10          3.32          5.40        10.24 o                         
  12   6  10         10.33         18.97        12.05 o                         
 -12   7  10          4.58          9.55         8.63 o                         
 -11   7  10          3.00          8.83         9.94 o                         
 -10   7  10          1.82          5.96         6.82 o                         
  -9   7  10         24.94         18.91         7.30 o                         
  -8   7  10          9.41         13.70         7.21 o                         
  -7   7  10         45.46         58.83        19.83 o                         
  -6   7  10         39.91         54.44        11.98 o                         
  -5   7  10        103.75        132.57        21.56 o                         
  -4   7  10        183.27        205.84        31.17 o                         
  -3   7  10        624.10        786.83        72.40 o                         
  -2   7  10        602.78        635.37        34.90 o                         
  -1   7  10        201.63        224.57        15.10 o                         
   0   7  10        259.98        282.42        13.80 o                         
   1   7  10        201.69        253.80        16.21 o                         
   2   7  10        602.86        679.77        43.94 o                         
   3   7  10        624.27        693.44        69.52 o                         
   4   7  10        183.21        183.43        29.07 o                         
   5   7  10        103.74         93.15        25.43 o                         
   6   7  10         39.94         39.95        11.80 o                         
   7   7  10         45.40         53.30        14.01 o                         
   8   7  10          9.41          3.10         9.05 o                         
   9   7  10         24.95          9.80        10.75 o                         
  10   7  10          1.83         13.82         9.90 o                         
  11   7  10          3.00         -9.10        11.33 o                         
  12   7  10          4.58          7.64        11.73 o                         
 -12   8  10         11.03         13.34        10.79 o                         
 -11   8  10          5.54         13.46         8.36 o                         
 -10   8  10          4.62         -3.07        10.52 o                         
  -9   8  10         25.83         30.24        15.52 o                         
  -8   8  10         17.66          8.42        13.41 o                         
  -7   8  10         25.18         14.48         9.25 o                         
  -6   8  10         17.81         24.79         9.61 o                         
  -5   8  10         59.69         79.14        11.49 o                         
  -4   8  10         22.64         31.76         9.69 o                         
  -3   8  10        133.94        136.31        13.88 o                         
  -2   8  10        153.15        180.15        13.51 o                         
  -1   8  10        145.48        148.85        12.49 o                         
   0   8  10        211.53        241.14        18.46 o                         
   1   8  10        145.59        157.23        11.67 o                         
   2   8  10        153.21        142.89        13.45 o                         
   3   8  10        134.11        123.24        13.27 o                         
   4   8  10         22.67         17.13         7.57 o                         
   5   8  10         59.82         83.73        19.02 o                         
   6   8  10         17.83          7.44        10.77 o                         
   7   8  10         25.17         14.52        11.21 o                         
   8   8  10         17.66         10.06        10.57 o                         
   9   8  10         25.80         19.17        11.69 o                         
  10   8  10          4.61          7.26        10.74 o                         
  11   8  10          5.54          5.67        12.13 o                         
 -11   9  10          2.62         13.03        10.55 o                         
 -10   9  10          2.00         -7.41         9.16 o                         
  -9   9  10          8.03         10.40         9.55 o                         
  -8   9  10          3.94         -3.39         8.17 o                         
  -7   9  10          3.43         13.22         8.21 o                         
  -6   9  10         34.41         37.37        11.08 o                         
  -5   9  10         13.74         24.77        12.49 o                         
  -4   9  10        148.61        133.50        14.93 o                         
  -3   9  10        162.15        175.23        14.52 o                         
  -2   9  10        212.53        299.75        21.31 o                         
  -1   9  10        120.76        113.36        10.67 o                         
   0   9  10        203.23        229.81        20.13 o                         
   1   9  10        120.66        134.03        10.84 o                         
   2   9  10        212.36        213.51        39.01 o                         
   3   9  10        162.08        190.65        17.19 o                         
   4   9  10        148.61        142.57        19.08 o                         
   5   9  10         13.78         11.88        11.26 o                         
   6   9  10         34.39         28.98        13.72 o                         
   8   9  10          3.93         -1.79         9.43 o                         
   9   9  10          8.04         14.90        11.91 o                         
  10   9  10          2.01         -1.93        11.43 o                         
  11   9  10          2.62         12.01        13.03 o                         
 -11  10  10          8.28         21.16        12.03 o                         
 -10  10  10         14.52         24.96        11.87 o                         
  -9  10  10         12.52         10.63        11.39 o                         
  -8  10  10          7.19         13.51         9.77 o                         
  -7  10  10         18.01         28.27        10.31 o                         
  -6  10  10         86.92        109.50        13.76 o                         
  -5  10  10          0.00          6.60         7.90 o                         
  -4  10  10          7.57          4.34         5.22 o                         
  -3  10  10          1.57          4.56         6.10 o                         
  -2  10  10        202.88        215.35        15.99 o                         
  -1  10  10          0.56          3.49         4.98 o                         
   0  10  10        239.10        224.62        22.56 o                         
   1  10  10          0.57         13.64         5.20 o                         
   2  10  10        202.86        187.98        13.94 o                         
   3  10  10          1.57         -1.67         6.74 o                         
   4  10  10          7.59         24.75        10.47 o                         
   5  10  10          0.00         -9.93         9.93 o                         
   6  10  10         86.93         80.13        20.96 o                         
  11  10  10          8.27          8.42        14.66 o                         
 -10  11  10          1.09         -7.30        11.36 o                         
  -9  11  10          3.56          5.52         9.42 o                         
  -8  11  10          0.26          3.57        10.14 o                         
  -7  11  10         48.31         77.57        15.01 o                         
  -6  11  10         67.44         94.37        14.42 o                         
  -5  11  10         51.45         48.85        10.86 o                         
  -4  11  10         22.00         15.39         6.67 o                         
  -3  11  10         56.02         45.47         6.82 o                         
  -2  11  10         54.56         53.52         7.85 o                         
  -1  11  10          7.94         12.37         5.84 o                         
   0  11  10         59.73         56.06         8.75 o                         
   1  11  10          7.99         -5.90         5.90 o                         
   2  11  10         54.65         60.09         8.06 o                         
   3  11  10         56.07         44.42         7.38 o                         
   4  11  10         22.00         28.25         8.35 o                         
   5  11  10         51.47         76.43        13.94 o                         
   6  11  10         67.42         81.22        12.62 o                         
   7  11  10         48.31         28.55        13.98 o                         
   8  11  10          0.26         11.20        16.79 o                         
 -10  12  10          5.80         21.07        11.77 o                         
  -9  12  10          5.84         15.06        11.28 o                         
  -8  12  10          5.36          0.12         9.45 o                         
  -7  12  10         29.32         44.93        12.99 o                         
  -6  12  10         11.83         38.67        29.08 o                         
  -5  12  10         82.87        139.91        20.03 o                         
  -4  12  10         16.04         17.66         6.53 o                         
  -3  12  10         36.13         35.41         6.73 o                         
  -2  12  10          1.80         -6.10         6.10 o                         
  -1  12  10         71.64         61.03        10.40 o                         
   0  12  10         38.60         30.67         9.53 o                         
   1  12  10         71.69         79.45        12.33 o                         
   2  12  10          1.81          1.64         5.30 o                         
   3  12  10         36.25         29.36         6.52 o                         
   4  12  10         16.01          8.87         8.92 o                         
   5  12  10         82.74         85.28        14.77 o                         
   6  12  10         11.83         23.79         9.14 o                         
   7  12  10         29.30         44.18        19.53 o                         
   8  12  10          5.35          1.41         8.43 o                         
   9  12  10          5.84         -2.79        17.08 o                         
  -9  13  10          4.29         12.24        11.17 o                         
  -8  13  10          3.39          3.80        10.54 o                         
  -7  13  10         10.71         16.62        23.89 o                         
  -6  13  10         68.20         80.23        15.49 o                         
  -5  13  10         44.70         72.97        10.55 o                         
  -4  13  10        132.58        145.48        15.10 o                         
  -3  13  10          1.41         -1.15         6.02 o                         
  -2  13  10         62.53         78.59         9.99 o                         
  -1  13  10         34.34         25.26         6.88 o                         
   0  13  10          0.00          0.65         6.62 o                         
   1  13  10         34.29         22.14         8.86 o                         
   2  13  10         62.49         71.26        11.95 o                         
   3  13  10          1.41          4.42         5.85 o                         
   4  13  10        132.45        119.31        13.87 o                         
   5  13  10         44.63         68.40        11.19 o                         
   6  13  10         68.17         65.06        19.57 o                         
   7  13  10         10.73         13.26        16.12 o                         
   8  13  10          3.38          2.78        18.19 o                         
   9  13  10          4.31        -14.42        16.88 o                         
  10  13  10          7.06          8.74        13.90 o                         
  -9  14  10          8.01         22.65        16.90 o                         
  -8  14  10          0.18         -0.49        13.54 o                         
  -7  14  10          5.71         11.15        10.56 o                         
  -6  14  10         19.44         22.54        10.82 o                         
  -5  14  10          6.05         -0.35         7.34 o                         
  -4  14  10         15.39         25.36         8.42 o                         
  -3  14  10          4.12          1.82         6.33 o                         
  -2  14  10          4.64         -0.77         6.25 o                         
  -1  14  10         41.98         41.77         8.28 o                         
   0  14  10          2.08          1.28         6.49 o                         
   1  14  10         41.99         49.16        18.55 o                         
   2  14  10          4.68         10.80         7.36 o                         
   3  14  10          4.12         -1.39         6.30 o                         
   4  14  10         15.39         26.87         8.54 o                         
   5  14  10          6.05          9.29        13.36 o                         
   6  14  10         19.47         22.45        15.63 o                         
   7  14  10          5.70         13.19        18.89 o                         
   8  14  10          0.18          5.59        16.94 o                         
  -7  15  10          5.62         23.29        17.76 o                         
  -6  15  10          4.84          7.42        15.31 o                         
  -5  15  10          3.74          2.61         7.91 o                         
  -4  15  10         23.61         26.83         8.58 o                         
  -3  15  10          7.29          7.78         6.60 o                         
  -2  15  10          9.86         19.00         7.75 o                         
  -1  15  10         11.32         13.76         7.63 o                         
   0  15  10          3.97         -2.60         6.21 o                         
   1  15  10         11.30         14.59        10.98 o                         
   2  15  10          9.81         10.38         7.48 o                         
   3  15  10          7.30          5.78         9.53 o                         
   4  15  10         23.56         33.52        12.25 o                         
   5  15  10          3.76          0.72         9.39 o                         
   6  15  10          4.84          4.93        15.66 o                         
   7  15  10          5.64          2.61        15.44 o                         
  -6  16  10          7.03         -3.80        16.08 o                         
  -5  16  10          0.76          0.17         8.30 o                         
  -4  16  10          3.49          7.18         8.63 o                         
  -3  16  10          1.86         -1.61         9.09 o                         
  -2  16  10          5.07          8.18         6.96 o                         
  -1  16  10          1.44         -0.79         6.79 o                         
   0  16  10          8.42         11.84         7.40 o                         
   1  16  10          1.44          3.33         6.75 o                         
   2  16  10          5.06          6.81         8.69 o                         
   3  16  10          1.85         11.70         9.40 o                         
   4  16  10          3.47          4.08        15.43 o                         
   5  16  10          0.77          9.97        10.61 o                         
   6  16  10          7.04          7.31        13.66 o                         
  -5  17  10          7.38         13.77         8.93 o                         
  -4  17  10         12.09          9.59         8.79 o                         
  -3  17  10         29.93         45.16        11.73 o                         
  -2  17  10          6.72          8.97         7.57 o                         
  -1  17  10         14.20         21.61         8.33 o                         
   0  17  10          1.05          6.21         9.33 o                         
   1  17  10         14.23         13.24        11.46 o                         
   2  17  10          6.70         12.67        10.40 o                         
   3  17  10         29.98         64.99        14.77 o                         
   4  17  10         12.07         17.01        19.78 o                         
   5  17  10          7.40          8.23        15.60 o                         
  -4  18  10          0.25         -8.74        10.65 o                         
  -3  18  10          4.77          8.31         8.99 o                         
  -2  18  10          7.23          6.64         9.85 o                         
  -1  18  10          5.35         -1.29        12.02 o                         
   0  18  10          0.69        -10.58        10.58 o                         
   1  18  10          5.34          9.60        10.45 o                         
   2  18  10          7.22          5.01        11.18 o                         
   3  18  10          4.76         31.62        21.59 o                         
   0   0  11        135.34        107.49        16.74 o                         
   1   0  11        103.56         87.80         9.00 o                         
   2   0  11          2.41          4.78         3.84 o                         
   3   0  11         12.87         10.79         3.35 o                         
   4   0  11         18.52         10.80         3.75 o                         
   5   0  11        161.11        151.30        12.14 o                         
   6   0  11        342.56        292.09        28.45 o                         
   7   0  11         17.84          8.75         8.45 o                         
   8   0  11          2.96          3.59         9.34 o                         
   9   0  11         10.09         10.06         8.83 o                         
  10   0  11          5.40          7.24         9.50 o                         
  11   0  11         17.17         16.14        12.15 o                         
  12   0  11          4.49         10.33        15.48 o                         
 -12   1  11          2.18        -10.48        15.11 o                         
 -11   1  11          6.02         13.93        12.16 o                         
 -10   1  11         20.83         33.48        14.30 o                         
  -9   1  11          8.70         16.03        13.52 o                         
  -8   1  11         38.33         57.21        12.66 o                         
  -7   1  11          7.40          5.06         6.38 o                         
  -6   1  11         57.36         39.98         6.19 o                         
  -5   1  11        164.41        168.51        17.73 o                         
  -4   1  11        230.22        248.57        20.38 o                         
  -3   1  11          2.20          0.87         3.33 o                         
  -2   1  11         51.85         58.76         8.93 o                         
  -1   1  11        113.26        112.93        11.53 o                         
   0   1  11         22.63         21.49         4.67 o                         
   1   1  11        112.96        105.88         8.71 o                         
   2   1  11         51.72         61.64         7.33 o                         
   3   1  11          2.22          4.35         3.18 o
[truncated: 151,390 more chars]
